# Supplementary material for: Insights into epigenetics suggest a role of DNA methylation in regulating Chinese yam tuber shape
Source: BMC Plant Biol. 2026 Mar 2;26:624. doi: 10.1186/s12870-026-08438-5 (PMC13059382; doi:10.1186/s12870-026-08438-5)
Supplement: Supplementary file 1 — Additional file 1: Statistics of genome-wide bisulfite sequencing data [file 12870_2026_8438_MOESM1_ESM.xlsx]

## Sheet: Sheet1
Additional file 1. Statistics of genome-wide bisulfite sequencing data.
	F60_B3	F60_C2	F60_C3	Average F60	F2000_B2	F2000_C2	F2000_C5	Average F2000
Raw reads	126736422	101701573	87122945	105186980	87444446	117982399	100932731	102119859
Raw bases (G)	38.02	30.51	26.14	31.56	26.23	35.39	30.28	30.63
Clean reads	71262286	58644130	49067460	59657959	50310301	67078613	58435996	58608303
Clean bases (G)	21.38	17.59	14.72	17.9	15.09	20.12	17.53	17.58
Clean ratio (%)	56.23	57.66	56.31	56.74	57.54	56.86	57.9	57.43
BS conversion rate (%)	99.74	99.74	99.74	99.74	99.73	99.7	99.72	99.72
Mapping efficiency (%)	65.5	64.4	64.9	64.93	65.1	65.6	64.7	65.13
Total no. of C's analyzed	2193947320	1766536869	1493812839	1818099009	1525143843	2032901380	1765166613	1774403945
Total methylated C's (%)	18.9	18.44	18.65	18.66	17.58	18.03	18.12	17.91
C methylated in CG context of all C's (%)	8.19	8.08	8.14	8.14	7.74	7.65	7.89	7.76
C methylated in CHG context of all C's (%)	6.28	6.16	6.21	6.21	6.01	5.95	6.12	6.02
C methylated in CHH context of all C's (%)	4.44	4.2	4.3	4.32	3.83	4.43	4.11	4.12
C methylated in CG context (%)	74.8	74.2	74.7	74.57	72.6	73.1	73.5	73.07
C methylated in CHG context (%)	49.4	48.4	49	48.93	47.9	47.8	48.7	48.13
C methylated in CHH context (%)	5.8	5.5	5.6	5.63	5	5.8	5.4	5.4
