# Supplementary material for: Insights into epigenetics suggest a role of DNA methylation in regulating Chinese yam tuber shape
Source: BMC Plant Biol. 2026 Mar 2;26:624. doi: 10.1186/s12870-026-08438-5 (PMC13059382; doi:10.1186/s12870-026-08438-5)
Supplement: Supplementary file 2 — Additional file 2: Matrix of differentially methylated regions between Chinese yam var. F60 and F2000 [file 12870_2026_8438_MOESM2_ESM.xlsx]

## Sheet: Table_S2
Additional file 2. Matrix of differentially methylated regions between Chinese yam var. F60 and F2000.
gene_ID	scaffold	start	end	pvalue	qvalue	methylation_difference	distance_to_TSS	distance_to_TTS	feature.strand	context	gene_start	gene_end	gene_width	mercator_annotation	prot_scriber_annotation	swissprot_annotation	GO_ID	KEGG_ko	KEGG_Pathway	string_ID	string_name
d_polystachya_ptg000157l_000194.1	ptg000157l	2255701	2255800	5.15563e-43	5.29622e-39	100	153	-535	+	CG	2255550	2256237	688	not classified	translation initiation factor eif 2b delta subunit	-	-	ko:K03680	ko03013,map03013	-	-
d_polystachya_ptg000073l_001741.1	ptg000073l	2473651	2473750	1.27107e-19	1.53616e-16	72	1961	-6998	-	CG	2466752	2475710	8959	ABC1K subgroup-8 protein kinase & ABC1 atypical protein kinase	abc domain containing protein	Protein ACTIVITY OF BC1 COMPLEX KINASE 8, chloroplastic OS=Arabidopsis thaliana	GO:0000302; GO:0003674; GO:0005215; GO:0005575; GO:0005622; GO:0005623; GO:0005737; GO:0006629; GO:0006643; GO:0006950; GO:0006979; GO:0007275; GO:0007568; GO:0007623; GO:0008150; GO:0008152; GO:0008610; GO:0009058; GO:0009314; GO:0009416; GO:0009507; GO:0009526; GO:0009536; GO:0009605; GO:0009628; GO:0009636; GO:0009642; GO:0009644; GO:0009941; GO:0009987; GO:0009991; GO:0010035; GO:0010038; GO:…	-	-	3702.Q93Y08	ABC1K8
d_polystachya_ptg000073l_001741.1	ptg000073l	2473701	2473800	1.27107e-19	1.53616e-16	72	1911	-7048	-	CG	2466752	2475710	8959	ABC1K subgroup-8 protein kinase & ABC1 atypical protein kinase	abc domain containing protein	Protein ACTIVITY OF BC1 COMPLEX KINASE 8, chloroplastic OS=Arabidopsis thaliana	GO:0000302; GO:0003674; GO:0005215; GO:0005575; GO:0005622; GO:0005623; GO:0005737; GO:0006629; GO:0006643; GO:0006950; GO:0006979; GO:0007275; GO:0007568; GO:0007623; GO:0008150; GO:0008152; GO:0008610; GO:0009058; GO:0009314; GO:0009416; GO:0009507; GO:0009526; GO:0009536; GO:0009605; GO:0009628; GO:0009636; GO:0009642; GO:0009644; GO:0009941; GO:0009987; GO:0009991; GO:0010035; GO:0010038; GO:…	-	-	3702.Q93Y08	ABC1K8
d_polystachya_ptg000157l_000194.1	ptg000157l	2255651	2255750	8.73168e-30	2.98993e-26	71.7647	103	-585	+	CG	2255550	2256237	688	not classified	translation initiation factor eif 2b delta subunit	-	-	ko:K03680	ko03013,map03013	-	-
d_polystachya_ptg000078l_000034.1	ptg000078l	535801	535900	5.55897e-28	1.42764e-24	68.6869	1376	-1612	+	CG	534427	537414	2988	glycerate kinase *(GLYK)	d glycerate 3 kinase chloroplastic	D-glycerate 3-kinase, chloroplastic OS=Arabidopsis thaliana	GO:0003674; GO:0003824; GO:0004849; GO:0005575; GO:0005622; GO:0005623; GO:0005737; GO:0005829; GO:0006139; GO:0006206; GO:0006213; GO:0006220; GO:0006221; GO:0006222; GO:0006725; GO:0006753; GO:0006793; GO:0006796; GO:0006807; GO:0008150; GO:0008152; GO:0008655; GO:0008887; GO:0009058; GO:0009112; GO:0009116; GO:0009117; GO:0009119; GO:0009123; GO:0009124; GO:0009129; GO:0009130; GO:0009156; GO:…	ko:K15918	ko00260,ko00561,ko00630,ko01100,ko01110,ko01130,ko01200,map00260,map00561,map00630,map01100,map01110,map01130,map01200	3702.Q944I4	GLYK
d_polystachya_ptg000013l_000454.1	ptg000013l	11966951	11967050	7.12718e-17	6.36655e-14	68.3963	3864	-2675	-	CG	11964375	11970913	6539	component *(SR-beta) of SRP (signal recognition particle) receptor complex	signal recognition particle receptor subunit beta	-	GO:0003674; GO:0005047; GO:0005488; GO:0005575; GO:0005622; GO:0005623; GO:0005737; GO:0005783; GO:0005785; GO:0005789; GO:0005791; GO:0012505; GO:0016020; GO:0030867; GO:0031090; GO:0031984; GO:0032991; GO:0042175; GO:0043021; GO:0043226; GO:0043227; GO:0043229; GO:0043231; GO:0044422; GO:0044424; GO:0044425; GO:0044432; GO:0044444; GO:0044446; GO:0044464; GO:0044877; GO:0098588; GO:0098796; GO:…	ko:K12272	ko03060,map03060	3702.Q9FFK7	MJJ3.7
d_polystachya_ptg000013l_000454.1	ptg000013l	11967001	11967100	7.12718e-17	6.36655e-14	68.3963	3814	-2725	-	CG	11964375	11970913	6539	component *(SR-beta) of SRP (signal recognition particle) receptor complex	signal recognition particle receptor subunit beta	-	GO:0003674; GO:0005047; GO:0005488; GO:0005575; GO:0005622; GO:0005623; GO:0005737; GO:0005783; GO:0005785; GO:0005789; GO:0005791; GO:0012505; GO:0016020; GO:0030867; GO:0031090; GO:0031984; GO:0032991; GO:0042175; GO:0043021; GO:0043226; GO:0043227; GO:0043229; GO:0043231; GO:0044422; GO:0044424; GO:0044425; GO:0044432; GO:0044444; GO:0044446; GO:0044464; GO:0044877; GO:0098588; GO:0098796; GO:…	ko:K12272	ko03060,map03060	3702.Q9FFK7	MJJ3.7
d_polystachya_ptg000157l_000327.1	ptg000157l	4434851	4434950	6.87849e-29	2.01888e-25	62.5479	-669	-1544	+	CG	4435619	4436493	875	not classified	serine incorporator	-	GO:0003333; GO:0003674; GO:0005215; GO:0005342; GO:0006810; GO:0006811; GO:0006812; GO:0006820; GO:0006865; GO:0008150; GO:0008324; GO:0008509; GO:0008514; GO:0015075; GO:0015171; GO:0015175; GO:0015179; GO:0015194; GO:0015318; GO:0015711; GO:0015804; GO:0015807; GO:0015825; GO:0015849; GO:0022857; GO:0022889; GO:0032329; GO:0034220; GO:0046942; GO:0046943; GO:0051179; GO:0051234; GO:0055085; GO:…	-	-	3702.Q9S9L9	T24D18.26
d_polystachya_ptg000078l_000124.1	ptg000078l	1952701	1952800	1.43136e-09	3.03174e-07	60.4462	-1314	-5479	+	CG	1954114	1958278	4165	brassinosteroid signalling protein kinase *(BIN2) & GSK protein kinase & EC_2.7 transferase transferring phosphorus-containing group	non specific serine threonine protein kinase	Shaggy-related protein kinase eta OS=Arabidopsis thaliana	GO:0003674; GO:0003824; GO:0004672; GO:0005575; GO:0005622; GO:0005623; GO:0005634; GO:0005737; GO:0006464; GO:0006468; GO:0006793; GO:0006796; GO:0006807; GO:0008150; GO:0008152; GO:0009966; GO:0009968; GO:0009987; GO:0010646; GO:0010648; GO:0016301; GO:0016310; GO:0016740; GO:0016772; GO:0016773; GO:0019538; GO:0023051; GO:0023057; GO:0032991; GO:0036211; GO:0043170; GO:0043226; GO:0043227; GO:…	ko:K03083,ko:K14502	ko01521,ko04012,ko04062,ko04075,ko04110,ko04150,ko04151,ko04310,ko04340,ko04341,ko04360,ko04390,ko04510,ko04550,ko04657,ko04660,ko04662,ko04711,ko04722,ko04728,ko04910,ko04916,ko04917,ko04919,ko04931,ko04932,ko04934,ko05010,ko05160,ko05162,ko05164,ko05165,ko05166,ko05167,ko05169,ko05200,ko05210,ko05213,ko05215,ko05217,ko05224,ko05225,ko05226,map01521,map04012,map04062,map04075,map04110,map04150,m…	3702.Q39011	ASK7
d_polystachya_ptg000078l_000124.1	ptg000078l	1952651	1952750	1.43136e-09	3.03174e-07	60.4462	-1364	-5529	+	CG	1954114	1958278	4165	brassinosteroid signalling protein kinase *(BIN2) & GSK protein kinase & EC_2.7 transferase transferring phosphorus-containing group	non specific serine threonine protein kinase	Shaggy-related protein kinase eta OS=Arabidopsis thaliana	GO:0003674; GO:0003824; GO:0004672; GO:0005575; GO:0005622; GO:0005623; GO:0005634; GO:0005737; GO:0006464; GO:0006468; GO:0006793; GO:0006796; GO:0006807; GO:0008150; GO:0008152; GO:0009966; GO:0009968; GO:0009987; GO:0010646; GO:0010648; GO:0016301; GO:0016310; GO:0016740; GO:0016772; GO:0016773; GO:0019538; GO:0023051; GO:0023057; GO:0032991; GO:0036211; GO:0043170; GO:0043226; GO:0043227; GO:…	ko:K03083,ko:K14502	ko01521,ko04012,ko04062,ko04075,ko04110,ko04150,ko04151,ko04310,ko04340,ko04341,ko04360,ko04390,ko04510,ko04550,ko04657,ko04660,ko04662,ko04711,ko04722,ko04728,ko04910,ko04916,ko04917,ko04919,ko04931,ko04932,ko04934,ko05010,ko05160,ko05162,ko05164,ko05165,ko05166,ko05167,ko05169,ko05200,ko05210,ko05213,ko05215,ko05217,ko05224,ko05225,ko05226,map01521,map04012,map04062,map04075,map04110,map04150,m…	3702.Q39011	ASK7
d_polystachya_ptg000105l_000218.1	ptg000105l	8208001	8208100	4.26544e-16	2.7386e-13	59.6774	3247	-2451	+	CG	8204756	8210453	5698	not classified	atp dependent rna helicase dbp	DEAD-box ATP-dependent RNA helicase 5 OS=Oryza sativa subsp. japonica	GO:0003674; GO:0003724; GO:0003824; GO:0004004; GO:0004386; GO:0005575; GO:0005622; GO:0005623; GO:0005634; GO:0005730; GO:0005737; GO:0005829; GO:0006139; GO:0006725; GO:0006807; GO:0008026; GO:0008150; GO:0008152; GO:0008186; GO:0009987; GO:0010501; GO:0016070; GO:0016462; GO:0016787; GO:0016817; GO:0016818; GO:0016887; GO:0017111; GO:0031974; GO:0031981; GO:0034641; GO:0042623; GO:0043170; GO:…	ko:K14811	-	3702.Q9C551	RH5
d_polystachya_ptg000105l_000218.1	ptg000105l	8207951	8208050	4.26544e-16	2.7386e-13	59.6774	3197	-2501	+	CG	8204756	8210453	5698	not classified	atp dependent rna helicase dbp	DEAD-box ATP-dependent RNA helicase 5 OS=Oryza sativa subsp. japonica	GO:0003674; GO:0003724; GO:0003824; GO:0004004; GO:0004386; GO:0005575; GO:0005622; GO:0005623; GO:0005634; GO:0005730; GO:0005737; GO:0005829; GO:0006139; GO:0006725; GO:0006807; GO:0008026; GO:0008150; GO:0008152; GO:0008186; GO:0009987; GO:0010501; GO:0016070; GO:0016462; GO:0016787; GO:0016817; GO:0016818; GO:0016887; GO:0017111; GO:0031974; GO:0031981; GO:0034641; GO:0042623; GO:0043170; GO:…	ko:K14811	-	3702.Q9C551	RH5
d_polystachya_ptg000126l_000709.1	ptg000126l	4823751	4823850	2.29302e-10	5.60845e-08	56.8627	3937	2446	-	CG	4826296	4827786	1491	regulatory protein *(ASL19/20) of xylem differentiation & AS2/LOB transcription factor	lob domain containing protein	LOB domain-containing protein 30 OS=Arabidopsis thaliana	GO:0005575; GO:0005622; GO:0005623; GO:0005634; GO:0006355; GO:0007275; GO:0008150; GO:0009653; GO:0009791; GO:0009888; GO:0009889; GO:0009891; GO:0009893; GO:0010015; GO:0010087; GO:0010089; GO:0010101; GO:0010102; GO:0010311; GO:0010468; GO:0010556; GO:0010557; GO:0010604; GO:0010628; GO:0019219; GO:0019222; GO:0022622; GO:0031323; GO:0031325; GO:0031326; GO:0031328; GO:0032501; GO:0032502; GO:…	ko:K21994	-	3702.O22131	LBD18
d_polystachya_ptg000126l_000709.1	ptg000126l	4823801	4823900	2.29302e-10	5.60845e-08	56.8627	3887	2396	-	CG	4826296	4827786	1491	regulatory protein *(ASL19/20) of xylem differentiation & AS2/LOB transcription factor	lob domain containing protein	LOB domain-containing protein 30 OS=Arabidopsis thaliana	GO:0005575; GO:0005622; GO:0005623; GO:0005634; GO:0006355; GO:0007275; GO:0008150; GO:0009653; GO:0009791; GO:0009888; GO:0009889; GO:0009891; GO:0009893; GO:0010015; GO:0010087; GO:0010089; GO:0010101; GO:0010102; GO:0010311; GO:0010468; GO:0010556; GO:0010557; GO:0010604; GO:0010628; GO:0019219; GO:0019222; GO:0022622; GO:0031323; GO:0031325; GO:0031326; GO:0031328; GO:0032501; GO:0032502; GO:…	ko:K21994	-	3702.O22131	LBD18
d_polystachya_ptg000013l_000454.1	ptg000013l	11966751	11966850	3.7628e-27	7.73082e-24	55.6536	4064	-2475	-	CG	11964375	11970913	6539	component *(SR-beta) of SRP (signal recognition particle) receptor complex	signal recognition particle receptor subunit beta	-	GO:0003674; GO:0005047; GO:0005488; GO:0005575; GO:0005622; GO:0005623; GO:0005737; GO:0005783; GO:0005785; GO:0005789; GO:0005791; GO:0012505; GO:0016020; GO:0030867; GO:0031090; GO:0031984; GO:0032991; GO:0042175; GO:0043021; GO:0043226; GO:0043227; GO:0043229; GO:0043231; GO:0044422; GO:0044424; GO:0044425; GO:0044432; GO:0044444; GO:0044446; GO:0044464; GO:0044877; GO:0098588; GO:0098796; GO:…	ko:K12272	ko03060,map03060	3702.Q9FFK7	MJJ3.7
d_polystachya_ptg000004l_000822.1	ptg000004l	8167901	8168000	6.64057e-12	2.43631e-09	54.1592	2435	-1625	-	CG	8166375	8170434	4060	regulatory protein *(IQD13) of microtubule - plasma membrane linkage	arath protein iq domain	Protein IQ-DOMAIN 13 OS=Arabidopsis thaliana	GO:0005516; GO:0009011	-	-	3702.Q9M199	T16L24.240
d_polystachya_ptg000078l_000034.1	ptg000078l	535851	535950	3.13661e-14	1.65238e-11	54.0984	1426	-1562	+	CG	534427	537414	2988	glycerate kinase *(GLYK)	d glycerate 3 kinase chloroplastic	D-glycerate 3-kinase, chloroplastic OS=Arabidopsis thaliana	GO:0003674; GO:0003824; GO:0004849; GO:0005575; GO:0005622; GO:0005623; GO:0005737; GO:0005829; GO:0006139; GO:0006206; GO:0006213; GO:0006220; GO:0006221; GO:0006222; GO:0006725; GO:0006753; GO:0006793; GO:0006796; GO:0006807; GO:0008150; GO:0008152; GO:0008655; GO:0008887; GO:0009058; GO:0009112; GO:0009116; GO:0009117; GO:0009119; GO:0009123; GO:0009124; GO:0009129; GO:0009130; GO:0009156; GO:…	ko:K15918	ko00260,ko00561,ko00630,ko01100,ko01110,ko01130,ko01200,map00260,map00561,map00630,map01100,map01110,map01130,map01200	3702.Q944I4	GLYK
d_polystachya_ptg000005l_000635.1	ptg000005l	13462851	13462950	8.05984e-18	8.27963e-15	53.3318	3458	-3778	-	CG	13459172	13466407	7236	ubiquitin adaptor protein *(TOL)	tom protein	TOM1-like protein 9 OS=Arabidopsis thaliana	GO:0003674; GO:0003824; GO:0004842; GO:0005488; GO:0005515; GO:0005575; GO:0005622; GO:0005623; GO:0005737; GO:0006082; GO:0006464; GO:0006605; GO:0006625; GO:0006629; GO:0006631; GO:0006635; GO:0006807; GO:0006810; GO:0006886; GO:0006996; GO:0007031; GO:0008104; GO:0008150; GO:0008152; GO:0009056; GO:0009062; GO:0009987; GO:0015031; GO:0015833; GO:0015919; GO:0016042; GO:0016043; GO:0016054; GO:…	-	-	3702.Q8L860	TOL9
d_polystachya_ptg000127l_000361.1	ptg000127l	6109151	6109250	1.44256e-12	6.04858e-10	52.7245	28638	22745	-	CG	6131995	6137887	5893	not classified	disease resistance protein rga	Putative disease resistance protein RGA1 OS=Solanum bulbocastanum	GO:0043531; GO:0006952; GO:0016020; GO:0051707; GO:0005524	-	-	3702.Q9LRR4	RPPL1
d_polystachya_ptg000164l_000130.1	ptg000164l	8058901	8059000	8.24581e-09	1.36624e-06	52.2572	-1829	-8752	+	CG	8060829	8067751	6923	component *(MSH2) of MSH2-x mismatch repair heterodimers	dna mismatch repair protein msh	DNA mismatch repair protein MSH2 OS=Zea mays	GO:0000003; GO:0000018; GO:0000217; GO:0000400; GO:0000403; GO:0000404; GO:0000406; GO:0003674; GO:0003676; GO:0003677; GO:0003684; GO:0003690; GO:0003824; GO:0005488; GO:0005575; GO:0005622; GO:0005623; GO:0005634; GO:0005886; GO:0006139; GO:0006259; GO:0006281; GO:0006290; GO:0006298; GO:0006301; GO:0006310; GO:0006311; GO:0006725; GO:0006807; GO:0006950; GO:0006974; GO:0006996; GO:0007049; GO:…	ko:K08735	ko01524,ko03430,ko05200,ko05210,map01524,map03430,map05200,map05210	3702.O24617	MSH2
d_polystachya_ptg000080l_000680.1	ptg000080l	9198551	9198650	3.27061e-16	2.23987e-13	51.4862	-7298	-10200	-	CG	9188353	9191254	2902	EC_3.2 glycosylase & beta-N-acetylhexosaminidase *(HEXO)	beta hexosaminidase subunit	Beta-hexosaminidase 2 OS=Arabidopsis thaliana	GO:0003674; GO:0003824; GO:0004553; GO:0004563; GO:0005575; GO:0005623; GO:0005886; GO:0008194; GO:0015929; GO:0016020; GO:0016740; GO:0016757; GO:0016758; GO:0016787; GO:0016798; GO:0035251; GO:0044464; GO:0046527; GO:0071944; GO:0030203; GO:0005975; GO:0009987; GO:0016853	ko:K12373	ko00511,ko00513,ko00520,ko00531,ko00603,ko00604,ko01100,ko04142,map00511,map00513,map00520,map00531,map00603,map00604,map01100,map04142	3702.Q9SYK0	HEXO2
d_polystachya_ptg000164l_000130.1	ptg000164l	8058851	8058950	1.68751e-12	6.79815e-10	51.2012	-1879	-8802	+	CG	8060829	8067751	6923	component *(MSH2) of MSH2-x mismatch repair heterodimers	dna mismatch repair protein msh	DNA mismatch repair protein MSH2 OS=Zea mays	GO:0000003; GO:0000018; GO:0000217; GO:0000400; GO:0000403; GO:0000404; GO:0000406; GO:0003674; GO:0003676; GO:0003677; GO:0003684; GO:0003690; GO:0003824; GO:0005488; GO:0005575; GO:0005622; GO:0005623; GO:0005634; GO:0005886; GO:0006139; GO:0006259; GO:0006281; GO:0006290; GO:0006298; GO:0006301; GO:0006310; GO:0006311; GO:0006725; GO:0006807; GO:0006950; GO:0006974; GO:0006996; GO:0007049; GO:…	ko:K08735	ko01524,ko03430,ko05200,ko05210,map01524,map03430,map05200,map05210	3702.O24617	MSH2
d_polystachya_ptg000080l_000106.1	ptg000080l	6736301	6736400	8.9224e-11	2.47722e-08	49.6835	-1328	-2896	+	CG	6737728	6739295	1568	LRR-domain extensin	leucine rich repeat extensin protein	Leucine-rich repeat extensin-like protein 4 OS=Arabidopsis thaliana	GO:0003674; GO:0005198; GO:0005199; GO:0071555; GO:0005576; GO:0140997; GO:0140855; GO:0016020; GO:0072371; GO:0044025; GO:0098542; GO:0044024; GO:0140857; GO:0009620; GO:0004676; GO:0140823; GO:0035403; GO:0035979; GO:0044022; GO:0035402; GO:0035175; GO:1990244; GO:0004711; GO:0006338; GO:0004677; GO:0072518; GO:0072354; GO:0004679; GO:0004694; GO:0003723	-	-	3702.Q9LUI1	LRX6
d_polystachya_ptg000080l_000106.1	ptg000080l	6736251	6736350	8.9224e-11	2.47722e-08	49.6835	-1378	-2946	+	CG	6737728	6739295	1568	LRR-domain extensin	leucine rich repeat extensin protein	Leucine-rich repeat extensin-like protein 4 OS=Arabidopsis thaliana	GO:0003674; GO:0005198; GO:0005199; GO:0071555; GO:0005576; GO:0140997; GO:0140855; GO:0016020; GO:0072371; GO:0044025; GO:0098542; GO:0044024; GO:0140857; GO:0009620; GO:0004676; GO:0140823; GO:0035403; GO:0035979; GO:0044022; GO:0035402; GO:0035175; GO:1990244; GO:0004711; GO:0006338; GO:0004677; GO:0072518; GO:0072354; GO:0004679; GO:0004694; GO:0003723	-	-	3702.Q9LUI1	LRX6
d_polystachya_ptg000005l_000635.1	ptg000005l	13462901	13463000	1.45305e-21	1.99023e-18	48.6118	3408	-3828	-	CG	13459172	13466407	7236	ubiquitin adaptor protein *(TOL)	tom protein	TOM1-like protein 9 OS=Arabidopsis thaliana	GO:0003674; GO:0003824; GO:0004842; GO:0005488; GO:0005515; GO:0005575; GO:0005622; GO:0005623; GO:0005737; GO:0006082; GO:0006464; GO:0006605; GO:0006625; GO:0006629; GO:0006631; GO:0006635; GO:0006807; GO:0006810; GO:0006886; GO:0006996; GO:0007031; GO:0008104; GO:0008150; GO:0008152; GO:0009056; GO:0009062; GO:0009987; GO:0015031; GO:0015833; GO:0015919; GO:0016042; GO:0016043; GO:0016054; GO:…	-	-	3702.Q8L860	TOL9
d_polystachya_ptg000080l_000680.1	ptg000080l	9198501	9198600	3.15099e-22	4.62417e-19	45.7724	-7248	-10150	-	CG	9188353	9191254	2902	EC_3.2 glycosylase & beta-N-acetylhexosaminidase *(HEXO)	beta hexosaminidase subunit	Beta-hexosaminidase 2 OS=Arabidopsis thaliana	GO:0003674; GO:0003824; GO:0004553; GO:0004563; GO:0005575; GO:0005623; GO:0005886; GO:0008194; GO:0015929; GO:0016020; GO:0016740; GO:0016757; GO:0016758; GO:0016787; GO:0016798; GO:0035251; GO:0044464; GO:0046527; GO:0071944; GO:0030203; GO:0005975; GO:0009987; GO:0016853	ko:K12373	ko00511,ko00513,ko00520,ko00531,ko00603,ko00604,ko01100,ko04142,map00511,map00513,map00520,map00531,map00603,map00604,map01100,map04142	3702.Q9SYK0	HEXO2
d_polystachya_ptg000105l_000255.1	ptg000105l	8702751	8702850	7.83844e-09	1.32003e-06	45.3423	1163	-2313	+	CG	8701590	8705065	3476	not classified	trna guanine n 7 methyltransferase protein	-	-	ko:K03439	-	3702.Q8L8R4	MVA3.1
d_polystachya_ptg000008l_000572.1	ptg000008l	13697701	13697800	4.16926e-09	7.72536e-07	44.7798	3618	-537	+	CG	13694085	13698239	4155	histone chaperone *(NRP)	human testis specific y encoded protein	NAP1-related protein 2 OS=Arabidopsis thaliana	GO:0000724; GO:0000725; GO:0003674; GO:0005488; GO:0005515; GO:0005575; GO:0005622; GO:0005623; GO:0005634; GO:0005737; GO:0005829; GO:0006139; GO:0006259; GO:0006281; GO:0006302; GO:0006310; GO:0006725; GO:0006807; GO:0006950; GO:0006974; GO:0008150; GO:0008152; GO:0009987; GO:0010035; GO:0010038; GO:0016444; GO:0033554; GO:0034641; GO:0042221; GO:0042393; GO:0043170; GO:0043226; GO:0043227; GO:…	ko:K11290	-	3702.Q8LC68	NRP2
d_polystachya_ptg000105l_000218.1	ptg000105l	8207901	8208000	1.19767e-09	2.67078e-07	43.7879	3147	-2551	+	CG	8204756	8210453	5698	not classified	atp dependent rna helicase dbp	DEAD-box ATP-dependent RNA helicase 5 OS=Oryza sativa subsp. japonica	GO:0003674; GO:0003724; GO:0003824; GO:0004004; GO:0004386; GO:0005575; GO:0005622; GO:0005623; GO:0005634; GO:0005730; GO:0005737; GO:0005829; GO:0006139; GO:0006725; GO:0006807; GO:0008026; GO:0008150; GO:0008152; GO:0008186; GO:0009987; GO:0010501; GO:0016070; GO:0016462; GO:0016787; GO:0016817; GO:0016818; GO:0016887; GO:0017111; GO:0031974; GO:0031981; GO:0034641; GO:0042623; GO:0043170; GO:…	ko:K14811	-	3702.Q9C551	RH5
d_polystachya_ptg000105l_000063.1	ptg000105l	5340601	5340700	8.4985e-10	1.94006e-07	42.6454	-1522	-11828	+	CG	5342222	5352527	10306	bifunctional L-fucokinase and GDP-L-fucose pyrophosphorylase & EC_2.7 transferase transferring phosphorus-containing group	bifunctional fucokinase fucose pyrophosphorylase	Bifunctional fucokinase/fucose pyrophosphorylase OS=Arabidopsis thaliana	GO:0003674; GO:0003824; GO:0006139; GO:0006725; GO:0006753; GO:0006793; GO:0006796; GO:0006807; GO:0008150; GO:0008152; GO:0009058; GO:0009117; GO:0009165; GO:0009225; GO:0009226; GO:0009987; GO:0016301; GO:0016310; GO:0016740; GO:0016772; GO:0016773; GO:0016779; GO:0018130; GO:0019438; GO:0019637; GO:0034641; GO:0034654; GO:0042350; GO:0042352; GO:0043094; GO:0043173; GO:0044237; GO:0044238; GO:…	ko:K05305	ko00051,ko00520,ko01100,map00051,map00520,map01100	3702.Q9LNJ9	FKGP
d_polystachya_ptg000105l_000030.1	ptg000105l	4072801	4072900	5.70293e-06	0.000331924	42.5397	4898	2915	+	CG	4067905	4069887	1983	gibberellin 20-oxidase & EC_1.14 oxidoreductase acting on paired donor with incorporation or reduction of molecular oxygen	gibberellin 20 oxidase	Gibberellin 20 oxidase 1-B OS=Triticum aestivum	GO:0000003; GO:0000902; GO:0001101; GO:0003006; GO:0003674; GO:0003824; GO:0005575; GO:0005622; GO:0005623; GO:0005737; GO:0006082; GO:0006629; GO:0006720; GO:0006721; GO:0007154; GO:0007165; GO:0007275; GO:0008150; GO:0008152; GO:0008299; GO:0008610; GO:0009058; GO:0009314; GO:0009416; GO:0009628; GO:0009639; GO:0009648; GO:0009653; GO:0009685; GO:0009686; GO:0009719; GO:0009725; GO:0009739; GO:…	ko:K05282	ko00904,ko01100,ko01110,map00904,map01100,map01110	3702.Q39110	GA20OX1
d_polystachya_ptg000105l_000030.1	ptg000105l	4072851	4072950	5.70293e-06	0.000331924	42.5397	4948	2965	+	CG	4067905	4069887	1983	gibberellin 20-oxidase & EC_1.14 oxidoreductase acting on paired donor with incorporation or reduction of molecular oxygen	gibberellin 20 oxidase	Gibberellin 20 oxidase 1-B OS=Triticum aestivum	GO:0000003; GO:0000902; GO:0001101; GO:0003006; GO:0003674; GO:0003824; GO:0005575; GO:0005622; GO:0005623; GO:0005737; GO:0006082; GO:0006629; GO:0006720; GO:0006721; GO:0007154; GO:0007165; GO:0007275; GO:0008150; GO:0008152; GO:0008299; GO:0008610; GO:0009058; GO:0009314; GO:0009416; GO:0009628; GO:0009639; GO:0009648; GO:0009653; GO:0009685; GO:0009686; GO:0009719; GO:0009725; GO:0009739; GO:…	ko:K05282	ko00904,ko01100,ko01110,map00904,map01100,map01110	3702.Q39110	GA20OX1
d_polystachya_ptg000005l_000614.1	ptg000005l	13691001	13691100	1.68908e-09	3.47028e-07	42.5002	1353	813	-	CG	13691913	13692452	540	CLE precursor polypeptide	-	-	-	-	-	-	-
d_polystachya_ptg000005l_000635.1	ptg000005l	13462951	13463050	1.417e-07	1.58222e-05	41.8228	3358	-3878	-	CG	13459172	13466407	7236	ubiquitin adaptor protein *(TOL)	tom protein	TOM1-like protein 9 OS=Arabidopsis thaliana	GO:0003674; GO:0003824; GO:0004842; GO:0005488; GO:0005515; GO:0005575; GO:0005622; GO:0005623; GO:0005737; GO:0006082; GO:0006464; GO:0006605; GO:0006625; GO:0006629; GO:0006631; GO:0006635; GO:0006807; GO:0006810; GO:0006886; GO:0006996; GO:0007031; GO:0008104; GO:0008150; GO:0008152; GO:0009056; GO:0009062; GO:0009987; GO:0015031; GO:0015833; GO:0015919; GO:0016042; GO:0016043; GO:0016054; GO:…	-	-	3702.Q8L860	TOL9
d_polystachya_ptg000164l_000474.1	ptg000164l	8949151	8949250	1.18504e-06	8.95111e-05	41.4634	1569	-1239	-	CG	8948011	8950818	2808	regulatory protein *(TVA) of cellulose synthase complex trafficking	1 3 beta glucan synthase component bgs	-	GO:0012505; GO:0016020	-	-	3702.Q9FX59	T6J4.13
d_polystachya_ptg000164l_000474.1	ptg000164l	8949201	8949300	1.18504e-06	8.95111e-05	41.4634	1519	-1289	-	CG	8948011	8950818	2808	regulatory protein *(TVA) of cellulose synthase complex trafficking	1 3 beta glucan synthase component bgs	-	GO:0012505; GO:0016020	-	-	3702.Q9FX59	T6J4.13
d_polystachya_ptg000033l_000058.1	ptg000033l	119151	119250	8.5165e-07	6.91601e-05	41.3043	6381	-2375	-	CG	116875	125630	8756	catalytic component *(LCB1) of serine C-palmitoyltransferase complex & EC_2.3 acyltransferase	serine palmitoyltransferase	Long chain base biosynthesis protein 1b OS=Oryza sativa subsp. japonica	GO:0000003; GO:0002178; GO:0003006; GO:0005575; GO:0005622; GO:0005623; GO:0005737; GO:0005783; GO:0005789; GO:0006066; GO:0006629; GO:0006643; GO:0006644; GO:0006665; GO:0006667; GO:0006670; GO:0006672; GO:0006684; GO:0006686; GO:0006793; GO:0006796; GO:0006807; GO:0007275; GO:0008150; GO:0008152; GO:0008610; GO:0008654; GO:0009058; GO:0009790; GO:0009791; GO:0009793; GO:0009825; GO:0009893; GO:…	ko:K00654	ko00600,ko01100,ko04071,ko04138,map00600,map01100,map04071,map04138	3702.Q94IB8	LCB1
d_polystachya_ptg000005l_000401.1	ptg000005l	13919001	13919100	1.49923e-40	1.02674e-36	41.1223	-1903	-3177	+	CG	13921003	13922276	1274	not classified	protein n lysine methyltransferase mettl21a	-	GO:0008168; GO:0032259; GO:0009987; GO:0140096	ko:K21806	-	3702.Q9FFH2	MLN1.9
d_polystachya_ptg000078l_000124.1	ptg000078l	1952101	1952200	1.98651e-05	0.000955825	41.0811	-1914	-6079	+	CG	1954114	1958278	4165	brassinosteroid signalling protein kinase *(BIN2) & GSK protein kinase & EC_2.7 transferase transferring phosphorus-containing group	non specific serine threonine protein kinase	Shaggy-related protein kinase eta OS=Arabidopsis thaliana	GO:0003674; GO:0003824; GO:0004672; GO:0005575; GO:0005622; GO:0005623; GO:0005634; GO:0005737; GO:0006464; GO:0006468; GO:0006793; GO:0006796; GO:0006807; GO:0008150; GO:0008152; GO:0009966; GO:0009968; GO:0009987; GO:0010646; GO:0010648; GO:0016301; GO:0016310; GO:0016740; GO:0016772; GO:0016773; GO:0019538; GO:0023051; GO:0023057; GO:0032991; GO:0036211; GO:0043170; GO:0043226; GO:0043227; GO:…	ko:K03083,ko:K14502	ko01521,ko04012,ko04062,ko04075,ko04110,ko04150,ko04151,ko04310,ko04340,ko04341,ko04360,ko04390,ko04510,ko04550,ko04657,ko04660,ko04662,ko04711,ko04722,ko04728,ko04910,ko04916,ko04917,ko04919,ko04931,ko04932,ko04934,ko05010,ko05160,ko05162,ko05164,ko05165,ko05166,ko05167,ko05169,ko05200,ko05210,ko05213,ko05215,ko05217,ko05224,ko05225,ko05226,map01521,map04012,map04062,map04075,map04110,map04150,m…	3702.Q39011	ASK7
d_polystachya_ptg000078l_000124.1	ptg000078l	1952051	1952150	1.98651e-05	0.000955825	41.0811	-1964	-6129	+	CG	1954114	1958278	4165	brassinosteroid signalling protein kinase *(BIN2) & GSK protein kinase & EC_2.7 transferase transferring phosphorus-containing group	non specific serine threonine protein kinase	Shaggy-related protein kinase eta OS=Arabidopsis thaliana	GO:0003674; GO:0003824; GO:0004672; GO:0005575; GO:0005622; GO:0005623; GO:0005634; GO:0005737; GO:0006464; GO:0006468; GO:0006793; GO:0006796; GO:0006807; GO:0008150; GO:0008152; GO:0009966; GO:0009968; GO:0009987; GO:0010646; GO:0010648; GO:0016301; GO:0016310; GO:0016740; GO:0016772; GO:0016773; GO:0019538; GO:0023051; GO:0023057; GO:0032991; GO:0036211; GO:0043170; GO:0043226; GO:0043227; GO:…	ko:K03083,ko:K14502	ko01521,ko04012,ko04062,ko04075,ko04110,ko04150,ko04151,ko04310,ko04340,ko04341,ko04360,ko04390,ko04510,ko04550,ko04657,ko04660,ko04662,ko04711,ko04722,ko04728,ko04910,ko04916,ko04917,ko04919,ko04931,ko04932,ko04934,ko05010,ko05160,ko05162,ko05164,ko05165,ko05166,ko05167,ko05169,ko05200,ko05210,ko05213,ko05215,ko05217,ko05224,ko05225,ko05226,map01521,map04012,map04062,map04075,map04110,map04150,m…	3702.Q39011	ASK7
d_polystachya_ptg000013l_000454.1	ptg000013l	11966701	11966800	1.19312e-07	1.35432e-05	40.9295	4114	-2425	-	CG	11964375	11970913	6539	component *(SR-beta) of SRP (signal recognition particle) receptor complex	signal recognition particle receptor subunit beta	-	GO:0003674; GO:0005047; GO:0005488; GO:0005575; GO:0005622; GO:0005623; GO:0005737; GO:0005783; GO:0005785; GO:0005789; GO:0005791; GO:0012505; GO:0016020; GO:0030867; GO:0031090; GO:0031984; GO:0032991; GO:0042175; GO:0043021; GO:0043226; GO:0043227; GO:0043229; GO:0043231; GO:0044422; GO:0044424; GO:0044425; GO:0044432; GO:0044444; GO:0044446; GO:0044464; GO:0044877; GO:0098588; GO:0098796; GO:…	ko:K12272	ko03060,map03060	3702.Q9FFK7	MJJ3.7
d_polystachya_ptg000105l_000030.1	ptg000105l	4103901	4104000	3.30156e-07	3.2769e-05	40.8824	35998	34015	+	CG	4067905	4069887	1983	gibberellin 20-oxidase & EC_1.14 oxidoreductase acting on paired donor with incorporation or reduction of molecular oxygen	gibberellin 20 oxidase	Gibberellin 20 oxidase 1-B OS=Triticum aestivum	GO:0000003; GO:0000902; GO:0001101; GO:0003006; GO:0003674; GO:0003824; GO:0005575; GO:0005622; GO:0005623; GO:0005737; GO:0006082; GO:0006629; GO:0006720; GO:0006721; GO:0007154; GO:0007165; GO:0007275; GO:0008150; GO:0008152; GO:0008299; GO:0008610; GO:0009058; GO:0009314; GO:0009416; GO:0009628; GO:0009639; GO:0009648; GO:0009653; GO:0009685; GO:0009686; GO:0009719; GO:0009725; GO:0009739; GO:…	ko:K05282	ko00904,ko01100,ko01110,map00904,map01100,map01110	3702.Q39110	GA20OX1
d_polystachya_ptg000105l_000030.1	ptg000105l	4103951	4104050	3.30156e-07	3.2769e-05	40.8824	36048	34065	+	CG	4067905	4069887	1983	gibberellin 20-oxidase & EC_1.14 oxidoreductase acting on paired donor with incorporation or reduction of molecular oxygen	gibberellin 20 oxidase	Gibberellin 20 oxidase 1-B OS=Triticum aestivum	GO:0000003; GO:0000902; GO:0001101; GO:0003006; GO:0003674; GO:0003824; GO:0005575; GO:0005622; GO:0005623; GO:0005737; GO:0006082; GO:0006629; GO:0006720; GO:0006721; GO:0007154; GO:0007165; GO:0007275; GO:0008150; GO:0008152; GO:0008299; GO:0008610; GO:0009058; GO:0009314; GO:0009416; GO:0009628; GO:0009639; GO:0009648; GO:0009653; GO:0009685; GO:0009686; GO:0009719; GO:0009725; GO:0009739; GO:…	ko:K05282	ko00904,ko01100,ko01110,map00904,map01100,map01110	3702.Q39110	GA20OX1
d_polystachya_ptg000005l_000401.1	ptg000005l	13918951	13919050	5.69465e-47	1.16999e-42	40.2637	-1953	-3227	+	CG	13921003	13922276	1274	not classified	protein n lysine methyltransferase mettl21a	-	GO:0008168; GO:0032259; GO:0009987; GO:0140096	ko:K21806	-	3702.Q9FFH2	MLN1.9
d_polystachya_ptg000173l_000274.1	ptg000173l	11970951	11971050	1.45408e-08	2.26323e-06	40.1587	-3049	-4883	+	CG	11974099	11975932	1834	not classified	reverse transcriptase ty copia type domain containing protein	-	-	ko:K08332	-	3702.O64651	F4I18.30
d_polystachya_ptg000173l_000274.1	ptg000173l	11970901	11971000	1.45408e-08	2.26323e-06	40.1587	-3099	-4933	+	CG	11974099	11975932	1834	not classified	reverse transcriptase ty copia type domain containing protein	-	-	ko:K08332	-	3702.O64651	F4I18.30
d_polystachya_ptg000085l_000630.1	ptg000085l	4466701	4466800	7.51543e-07	6.25132e-05	39.8391	1179	822	-	CG	4467622	4467978	357	not classified	auxin responsive protein saur	Auxin-induced protein 15A OS=Glycine max	GO:0009733; GO:0003723; GO:0009451; GO:0009987	ko:K14488	ko04075,map04075	3702.A0A1P8AYM3	SAUR6
d_polystachya_ptg000004l_000164.1	ptg000004l	7930301	7930400	3.47164e-07	3.36445e-05	39.4816	547	-2118	+	CG	7929756	7932420	2665	STEROLEOSIN-type dehydrogenase & EC_1.1 oxidoreductase acting on CH-OH group of donor	hydroxysteroid 11 beta dehydrogenase protein	11-beta-hydroxysteroid dehydrogenase B OS=Sesamum indicum	GO:0005829; GO:0016491; GO:0006694; GO:0016020; GO:0005811; GO:0009987	ko:K22418	-	3702.Q9T0G0	HSD5
d_polystachya_ptg000004l_000164.1	ptg000004l	7930251	7930350	3.47164e-07	3.36445e-05	39.4816	497	-2168	+	CG	7929756	7932420	2665	STEROLEOSIN-type dehydrogenase & EC_1.1 oxidoreductase acting on CH-OH group of donor	hydroxysteroid 11 beta dehydrogenase protein	11-beta-hydroxysteroid dehydrogenase B OS=Sesamum indicum	GO:0005829; GO:0016491; GO:0006694; GO:0016020; GO:0005811; GO:0009987	ko:K22418	-	3702.Q9T0G0	HSD5
d_polystachya_ptg002304l_000005.1	ptg002304l	6351	6450	1.13378e-10	2.9486e-08	39.3062	5753	-1170	-	CG	5280	12202	6923	fatty acid transporter *(ABCA2/9/11) & ABC2 subfamily-A transporter *(ABCA1/2/3)	abc transporter a family member	ABC transporter A family member 2 OS=Arabidopsis thaliana	GO:0000003; GO:0003006; GO:0003674; GO:0003824; GO:0005215; GO:0005319; GO:0005342; GO:0005575; GO:0005622; GO:0005623; GO:0005737; GO:0005783; GO:0006810; GO:0006811; GO:0006820; GO:0006869; GO:0007275; GO:0008028; GO:0008150; GO:0008509; GO:0008514; GO:0009791; GO:0010154; GO:0010876; GO:0012505; GO:0015075; GO:0015245; GO:0015318; GO:0015399; GO:0015405; GO:0015711; GO:0015718; GO:0015849; GO:…	-	-	3702.Q84K47	ABCA2
d_polystachya_ptg000085l_000558.1	ptg000085l	6516651	6516750	0.000246606	0.00710606	38.0792	-62	-2762	-	CG	6513891	6516590	2700	glyceraldehyde 3-phosphate dehydrogenase *(GAPDH) & EC_1.2 oxidoreductase acting on aldehyde or oxo group of donor	glyceraldehyde phosphate dehydrogenase chloroplastic	Glyceraldehyde-3-phosphate dehydrogenase B, chloroplastic OS=Pisum sativum	GO:0006006; GO:0016620; GO:0050661; GO:0051287; GO:0009987	ko:K05298	ko00710,ko01100,ko01120,ko01200,map00710,map01100,map01120,map01200	3702.P25857	GAPB
d_polystachya_ptg000085l_000599.1	ptg000085l	5714151	5714250	3.7601e-08	5.01642e-06	37.931	7912	-3171	-	CG	5711079	5722161	11083	component *(VPS52/POK) of GARP/EARP (Golgi-/Endosome-Associated-Retrograde-Protein) complexes	vacuolar protein sorting associated a	Vacuolar protein sorting-associated protein 52 A OS=Arabidopsis thaliana	GO:0000003; GO:0000139; GO:0000149; GO:0000902; GO:0000904; GO:0000938; GO:0003006; GO:0003674; GO:0005488; GO:0005515; GO:0005575; GO:0005622; GO:0005623; GO:0005737; GO:0005768; GO:0005794; GO:0005802; GO:0006810; GO:0006892; GO:0006896; GO:0007034; GO:0008150; GO:0009653; GO:0009826; GO:0009856; GO:0009860; GO:0009932; GO:0009987; GO:0010008; GO:0012505; GO:0016020; GO:0016043; GO:0016049; GO:…	ko:K20298	-	3702.Q94KD3	VPS52
d_polystachya_ptg000085l_000599.1	ptg000085l	5714101	5714200	3.7601e-08	5.01642e-06	37.931	7962	-3121	-	CG	5711079	5722161	11083	component *(VPS52/POK) of GARP/EARP (Golgi-/Endosome-Associated-Retrograde-Protein) complexes	vacuolar protein sorting associated a	Vacuolar protein sorting-associated protein 52 A OS=Arabidopsis thaliana	GO:0000003; GO:0000139; GO:0000149; GO:0000902; GO:0000904; GO:0000938; GO:0003006; GO:0003674; GO:0005488; GO:0005515; GO:0005575; GO:0005622; GO:0005623; GO:0005737; GO:0005768; GO:0005794; GO:0005802; GO:0006810; GO:0006892; GO:0006896; GO:0007034; GO:0008150; GO:0009653; GO:0009826; GO:0009856; GO:0009860; GO:0009932; GO:0009987; GO:0010008; GO:0012505; GO:0016020; GO:0016043; GO:0016049; GO:…	ko:K20298	-	3702.Q94KD3	VPS52
d_polystachya_ptg000042l_000182.1	ptg000042l	2473751	2473850	1.97367e-06	0.000136073	37.7747	3530	-822	+	CG	2470223	2474574	4352	MAP3K protein kinase *(MEKK1/2/3) & EC_2.7 transferase transferring phosphorus-containing group	protein kinase domain containing	Mitogen-activated protein kinase kinase kinase 1 OS=Arabidopsis thaliana	GO:0004709; GO:0000165; GO:0005737; GO:0005524	ko:K13414,ko:K20605	ko04016,ko04626,map04016,map04626	3702.Q39008	MEKK1
d_polystachya_ptg000103l_000350.1	ptg000103l	8938251	8938350	1.09166e-07	1.24603e-05	37.5	-642	-3962	+	CG	8938992	8942311	3320	dynamically associated protein kinase FLS2-BAK1 flagellin receptor complex & RLCK-VIIa receptor-like protein kinase & EC_2.7 transferase transferring phosphorus-containing group	protein kinase domain containing	Receptor-like cytoplasmic kinase 176 OS=Oryza sativa subsp. japonica	GO:0003674; GO:0003824; GO:0004672; GO:0004674; GO:0004675; GO:0004888; GO:0006464; GO:0006468; GO:0006793; GO:0006796; GO:0006807; GO:0007154; GO:0007165; GO:0007166; GO:0007167; GO:0007178; GO:0008150; GO:0008152; GO:0009987; GO:0010119; GO:0016301; GO:0016310; GO:0016740; GO:0016772; GO:0016773; GO:0019199; GO:0019538; GO:0023052; GO:0036211; GO:0038023; GO:0043170; GO:0043412; GO:0044237; GO:…	-	-	3702.P46573	PBL10
d_polystachya_ptg000050l_001479.1	ptg000050l	2161601	2161700	8.826e-06	0.000479719	37.1429	-7056	-12870	-	CG	2148733	2154546	5814	not classified	neprosin domain containing protein	Protein neprosin OS=Nepenthes x ventrata	-	-	-	3702.O64859	F4I1.5
d_polystachya_ptg000050l_001479.1	ptg000050l	2161551	2161650	8.826e-06	0.000479719	37.1429	-7006	-12820	-	CG	2148733	2154546	5814	not classified	neprosin domain containing protein	Protein neprosin OS=Nepenthes x ventrata	-	-	-	3702.O64859	F4I1.5
d_polystachya_ptg000051l_000332.1	ptg000051l	12358701	12358800	2.03213e-10	5.15445e-08	37.037	3116	838	-	CG	12359638	12361915	2278	not classified	-	-	-	-	-	-	-
d_polystachya_ptg000047l_000757.1	ptg000047l	5176201	5176300	1.19942e-06	9.0266e-05	36.9315	-5690	-9314	-	CG	5166889	5170512	3624	transcription factor *(WRKY)	wrky domain containing protein	Protein WRKY1 OS=Zea mays	GO:0005516; GO:0005634; GO:0006355; GO:0043565; GO:0003700; GO:0005874; GO:0008017; GO:0046983; GO:0000226; GO:0005737	-	-	3702.O04336	WRKY21
d_polystachya_ptg000080l_000680.1	ptg000080l	9198451	9198550	1.93337e-07	2.05812e-05	36.9079	-7198	-10100	-	CG	9188353	9191254	2902	EC_3.2 glycosylase & beta-N-acetylhexosaminidase *(HEXO)	beta hexosaminidase subunit	Beta-hexosaminidase 2 OS=Arabidopsis thaliana	GO:0003674; GO:0003824; GO:0004553; GO:0004563; GO:0005575; GO:0005623; GO:0005886; GO:0008194; GO:0015929; GO:0016020; GO:0016740; GO:0016757; GO:0016758; GO:0016787; GO:0016798; GO:0035251; GO:0044464; GO:0046527; GO:0071944; GO:0030203; GO:0005975; GO:0009987; GO:0016853	ko:K12373	ko00511,ko00513,ko00520,ko00531,ko00603,ko00604,ko01100,ko04142,map00511,map00513,map00520,map00531,map00603,map00604,map01100,map04142	3702.Q9SYK0	HEXO2
d_polystachya_ptg000043l_000516.1	ptg000043l	453201	453300	1.92072e-06	0.00013377	36.875	4661	-563	-	CG	452737	457960	5224	catalytic subunit alpha of SNF1-related SnRK1 protein kinase complex & catalytic subunit alpha of SnRK1 kinase complex & EC_2.7 transferase transferring phosphorus-containing group	5 serine threonine protein kinase catalytic subunit alpha	SNF1-related protein kinase catalytic subunit alpha KIN10 OS=Arabidopsis thaliana	GO:0000003; GO:0001101; GO:0003006; GO:0003674; GO:0003824; GO:0004672; GO:0004674; GO:0005575; GO:0005622; GO:0005623; GO:0005634; GO:0005737; GO:0006464; GO:0006468; GO:0006793; GO:0006796; GO:0006807; GO:0007154; GO:0007165; GO:0007275; GO:0007568; GO:0007584; GO:0008150; GO:0008152; GO:0009593; GO:0009594; GO:0009605; GO:0009719; GO:0009725; GO:0009737; GO:0009738; GO:0009743; GO:0009755; GO:…	ko:K07198	ko04068,ko04140,ko04150,ko04151,ko04152,ko04211,ko04213,ko04371,ko04530,ko04710,ko04714,ko04910,ko04920,ko04921,ko04922,ko04931,ko04932,ko05410,ko05418,map04068,map04140,map04150,map04151,map04152,map04211,map04213,map04371,map04530,map04710,map04714,map04910,map04920,map04921,map04922,map04931,map04932,map05410,map05418	3702.Q38997	KIN10
d_polystachya_ptg000043l_000516.1	ptg000043l	453251	453350	1.92072e-06	0.00013377	36.875	4611	-613	-	CG	452737	457960	5224	catalytic subunit alpha of SNF1-related SnRK1 protein kinase complex & catalytic subunit alpha of SnRK1 kinase complex & EC_2.7 transferase transferring phosphorus-containing group	5 serine threonine protein kinase catalytic subunit alpha	SNF1-related protein kinase catalytic subunit alpha KIN10 OS=Arabidopsis thaliana	GO:0000003; GO:0001101; GO:0003006; GO:0003674; GO:0003824; GO:0004672; GO:0004674; GO:0005575; GO:0005622; GO:0005623; GO:0005634; GO:0005737; GO:0006464; GO:0006468; GO:0006793; GO:0006796; GO:0006807; GO:0007154; GO:0007165; GO:0007275; GO:0007568; GO:0007584; GO:0008150; GO:0008152; GO:0009593; GO:0009594; GO:0009605; GO:0009719; GO:0009725; GO:0009737; GO:0009738; GO:0009743; GO:0009755; GO:…	ko:K07198	ko04068,ko04140,ko04150,ko04151,ko04152,ko04211,ko04213,ko04371,ko04530,ko04710,ko04714,ko04910,ko04920,ko04921,ko04922,ko04931,ko04932,ko05410,ko05418,map04068,map04140,map04150,map04151,map04152,map04211,map04213,map04371,map04530,map04710,map04714,map04910,map04920,map04921,map04922,map04931,map04932,map05410,map05418	3702.Q38997	KIN10
d_polystachya_ptg000157l_000884.1	ptg000157l	2051751	2051850	2.25327e-16	1.59636e-13	36.8106	1854	-1815	-	CG	2050035	2053703	3669	not classified	ab hydrolase domain containing protein	Pheophytinase, chloroplastic OS=Arabidopsis thaliana	GO:0016787	-	-	3702.F4K2M9	T29J13.270
d_polystachya_ptg000157l_000884.1	ptg000157l	2051701	2051800	2.25327e-16	1.59636e-13	36.8106	1904	-1765	-	CG	2050035	2053703	3669	not classified	ab hydrolase domain containing protein	Pheophytinase, chloroplastic OS=Arabidopsis thaliana	GO:0016787	-	-	3702.F4K2M9	T29J13.270
d_polystachya_ptg000078l_000124.1	ptg000078l	1952301	1952400	1.32066e-11	4.44245e-09	36.4706	-1714	-5879	+	CG	1954114	1958278	4165	brassinosteroid signalling protein kinase *(BIN2) & GSK protein kinase & EC_2.7 transferase transferring phosphorus-containing group	non specific serine threonine protein kinase	Shaggy-related protein kinase eta OS=Arabidopsis thaliana	GO:0003674; GO:0003824; GO:0004672; GO:0005575; GO:0005622; GO:0005623; GO:0005634; GO:0005737; GO:0006464; GO:0006468; GO:0006793; GO:0006796; GO:0006807; GO:0008150; GO:0008152; GO:0009966; GO:0009968; GO:0009987; GO:0010646; GO:0010648; GO:0016301; GO:0016310; GO:0016740; GO:0016772; GO:0016773; GO:0019538; GO:0023051; GO:0023057; GO:0032991; GO:0036211; GO:0043170; GO:0043226; GO:0043227; GO:…	ko:K03083,ko:K14502	ko01521,ko04012,ko04062,ko04075,ko04110,ko04150,ko04151,ko04310,ko04340,ko04341,ko04360,ko04390,ko04510,ko04550,ko04657,ko04660,ko04662,ko04711,ko04722,ko04728,ko04910,ko04916,ko04917,ko04919,ko04931,ko04932,ko04934,ko05010,ko05160,ko05162,ko05164,ko05165,ko05166,ko05167,ko05169,ko05200,ko05210,ko05213,ko05215,ko05217,ko05224,ko05225,ko05226,map01521,map04012,map04062,map04075,map04110,map04150,m…	3702.Q39011	ASK7
d_polystachya_ptg000078l_000124.1	ptg000078l	1952251	1952350	1.32066e-11	4.44245e-09	36.4706	-1764	-5929	+	CG	1954114	1958278	4165	brassinosteroid signalling protein kinase *(BIN2) & GSK protein kinase & EC_2.7 transferase transferring phosphorus-containing group	non specific serine threonine protein kinase	Shaggy-related protein kinase eta OS=Arabidopsis thaliana	GO:0003674; GO:0003824; GO:0004672; GO:0005575; GO:0005622; GO:0005623; GO:0005634; GO:0005737; GO:0006464; GO:0006468; GO:0006793; GO:0006796; GO:0006807; GO:0008150; GO:0008152; GO:0009966; GO:0009968; GO:0009987; GO:0010646; GO:0010648; GO:0016301; GO:0016310; GO:0016740; GO:0016772; GO:0016773; GO:0019538; GO:0023051; GO:0023057; GO:0032991; GO:0036211; GO:0043170; GO:0043226; GO:0043227; GO:…	ko:K03083,ko:K14502	ko01521,ko04012,ko04062,ko04075,ko04110,ko04150,ko04151,ko04310,ko04340,ko04341,ko04360,ko04390,ko04510,ko04550,ko04657,ko04660,ko04662,ko04711,ko04722,ko04728,ko04910,ko04916,ko04917,ko04919,ko04931,ko04932,ko04934,ko05010,ko05160,ko05162,ko05164,ko05165,ko05166,ko05167,ko05169,ko05200,ko05210,ko05213,ko05215,ko05217,ko05224,ko05225,ko05226,map01521,map04012,map04062,map04075,map04110,map04150,m…	3702.Q39011	ASK7
d_polystachya_ptg000010l_000243.1	ptg000010l	10405951	10406050	7.04716e-06	0.000398862	36.1721	-3488	-9700	+	CG	10409538	10415749	6212	hydroxy-acyl-glutathione hydrolase *(GLX-II4/5) & EC_3.1 hydrolase acting on ester bond	hydroxyacylglutathione hydrolase 1	Probable hydroxyacylglutathione hydrolase 2, chloroplastic OS=Arabidopsis thaliana	GO:0001101; GO:0003674; GO:0003824; GO:0004416; GO:0005488; GO:0005506; GO:0005575; GO:0005622; GO:0005623; GO:0005737; GO:0005739; GO:0006950; GO:0006970; GO:0008150; GO:0008270; GO:0008800; GO:0009507; GO:0009536; GO:0009628; GO:0009651; GO:0010033; GO:0010243; GO:0016787; GO:0016788; GO:0016790; GO:0016810; GO:0016812; GO:0034059; GO:0036293; GO:0042221; GO:0043167; GO:0043169; GO:0043200; GO:…	ko:K01069	ko00620,map00620	3702.Q9SID3	GLX2-5
d_polystachya_ptg000015l_000175.1	ptg000015l	3175751	3175850	2.79295e-14	1.51006e-11	35.856	1635	-2467	+	CG	3174118	3178219	4102	squalene epoxidase & EC_1.14 oxidoreductase acting on paired donor with incorporation or reduction of molecular oxygen	squalene monooxygenase 1 2	Squalene monooxygenase SE1 OS=Panax ginseng	GO:0004506; GO:0016126; GO:0005783; GO:0050660; GO:0016020; GO:0009987	ko:K00511	ko00100,ko00909,ko01100,ko01110,ko01130,map00100,map00909,map01100,map01110,map01130	3702.Q9SM02	SQE1
d_polystachya_ptg000015l_000175.1	ptg000015l	3175701	3175800	2.79295e-14	1.51006e-11	35.856	1585	-2517	+	CG	3174118	3178219	4102	squalene epoxidase & EC_1.14 oxidoreductase acting on paired donor with incorporation or reduction of molecular oxygen	squalene monooxygenase 1 2	Squalene monooxygenase SE1 OS=Panax ginseng	GO:0004506; GO:0016126; GO:0005783; GO:0050660; GO:0016020; GO:0009987	ko:K00511	ko00100,ko00909,ko01100,ko01110,ko01130,map00100,map00909,map01100,map01110,map01130	3702.Q9SM02	SQE1
d_polystachya_ptg000004l_000066.1	ptg000004l	5074701	5074800	1.21727e-09	2.67078e-07	35.443	-13413	-21049	+	CG	5088213	5095848	7636	catalytic component *(CesA) of cellulose synthase complex	cellulose synthase a catalytic subunit [udp forming]	Probable cellulose synthase A catalytic subunit 9 [UDP-forming] OS=Arabidopsis thaliana	GO:0000003; GO:0000226; GO:0000271; GO:0000278; GO:0000281; GO:0000910; GO:0003006; GO:0003674; GO:0003824; GO:0005575; GO:0005622; GO:0005623; GO:0005737; GO:0005794; GO:0005886; GO:0005887; GO:0005975; GO:0005976; GO:0006073; GO:0006996; GO:0007010; GO:0007017; GO:0007049; GO:0007275; GO:0008150; GO:0008152; GO:0009058; GO:0009059; GO:0009250; GO:0009791; GO:0009825; GO:0009832; GO:0009833; GO:…	ko:K10999	-	3702.Q94JQ6	CESA6
d_polystachya_ptg000134l_000012.1	ptg000134l	412401	412500	1.1606e-05	0.000594761	35.2941	-13023	-18740	+	CG	425523	431239	5717	not classified	heterogeneous nuclear ribonucleoprotein q	Heterogeneous nuclear ribonucleoprotein Q OS=Arabidopsis thaliana	GO:0003723; GO:1990904; GO:0005634; GO:0016020	-	-	3702.Q8RWQ1	F16B22.20
d_polystachya_ptg000134l_000012.1	ptg000134l	412451	412550	1.1606e-05	0.000594761	35.2941	-12973	-18690	+	CG	425523	431239	5717	not classified	heterogeneous nuclear ribonucleoprotein q	Heterogeneous nuclear ribonucleoprotein Q OS=Arabidopsis thaliana	GO:0003723; GO:1990904; GO:0005634; GO:0016020	-	-	3702.Q8RWQ1	F16B22.20
d_polystachya_ptg000105l_000029.1	ptg000105l	3989951	3990050	1.7787e-07	1.94383e-05	35.2381	10913	2624	+	CG	3979040	3987328	8289	component *(PGRL1) of cyclic electron flow PGR5-PGRL1 complex	of pgr protein chloroplastic	PGR5-like protein 1B, chloroplastic OS=Arabidopsis thaliana	GO:0003674; GO:0003824; GO:0005488; GO:0005515; GO:0005575; GO:0005622; GO:0005623; GO:0005737; GO:0006091; GO:0008150; GO:0008152; GO:0009507; GO:0009534; GO:0009535; GO:0009536; GO:0009579; GO:0009767; GO:0009773; GO:0009987; GO:0015979; GO:0016020; GO:0016491; GO:0016730; GO:0019684; GO:0019904; GO:0022900; GO:0031976; GO:0031984; GO:0034357; GO:0042651; GO:0042802; GO:0043226; GO:0043227; GO:…	-	-	3702.Q8H112	PGRL1A
d_polystachya_ptg000164l_000493.1	ptg000164l	8732051	8732150	8.14555e-06	0.000449875	35.0989	-630	-1368	-	CG	8730685	8731422	738	not classified	nep interacting protein	Protein neprosin OS=Nepenthes x ventrata	-	-	-	3702.Q9C8A7	F7A10.1
d_polystachya_ptg000164l_000493.1	ptg000164l	8732101	8732200	8.14555e-06	0.000449875	35.0989	-680	-1418	-	CG	8730685	8731422	738	not classified	nep interacting protein	Protein neprosin OS=Nepenthes x ventrata	-	-	-	3702.Q9C8A7	F7A10.1
d_polystachya_ptg000127l_000361.1	ptg000127l	6109201	6109300	7.74586e-09	1.31522e-06	35.0849	28588	22695	-	CG	6131995	6137887	5893	not classified	disease resistance protein rga	Putative disease resistance protein RGA1 OS=Solanum bulbocastanum	GO:0043531; GO:0006952; GO:0016020; GO:0051707; GO:0005524	-	-	3702.Q9LRR4	RPPL1
d_polystachya_ptg000010l_000243.1	ptg000010l	10406001	10406100	9.48752e-08	1.08897e-05	34.864	-3438	-9650	+	CG	10409538	10415749	6212	hydroxy-acyl-glutathione hydrolase *(GLX-II4/5) & EC_3.1 hydrolase acting on ester bond	hydroxyacylglutathione hydrolase 1	Probable hydroxyacylglutathione hydrolase 2, chloroplastic OS=Arabidopsis thaliana	GO:0001101; GO:0003674; GO:0003824; GO:0004416; GO:0005488; GO:0005506; GO:0005575; GO:0005622; GO:0005623; GO:0005737; GO:0005739; GO:0006950; GO:0006970; GO:0008150; GO:0008270; GO:0008800; GO:0009507; GO:0009536; GO:0009628; GO:0009651; GO:0010033; GO:0010243; GO:0016787; GO:0016788; GO:0016790; GO:0016810; GO:0016812; GO:0034059; GO:0036293; GO:0042221; GO:0043167; GO:0043169; GO:0043200; GO:…	ko:K01069	ko00620,map00620	3702.Q9SID3	GLX2-5
d_polystachya_ptg000042l_000182.1	ptg000042l	2473801	2473900	1.58339e-06	0.000114145	34.6009	3580	-772	+	CG	2470223	2474574	4352	MAP3K protein kinase *(MEKK1/2/3) & EC_2.7 transferase transferring phosphorus-containing group	protein kinase domain containing	Mitogen-activated protein kinase kinase kinase 1 OS=Arabidopsis thaliana	GO:0004709; GO:0000165; GO:0005737; GO:0005524	ko:K13414,ko:K20605	ko04016,ko04626,map04016,map04626	3702.Q39008	MEKK1
d_polystachya_ptg000015l_000222.1	ptg000015l	4296301	4296400	0.000108151	0.00371572	34.5148	-8630	-10222	+	CG	4305030	4306621	1592	substrate binding component *(TGD2) of TGD lipid importer complex	mlad domain containing protein	Protein TRIGALACTOSYLDIACYLGLYCEROL 2, chloroplastic OS=Arabidopsis thaliana	GO:0003674; GO:0005215; GO:0005319; GO:0005488; GO:0005543; GO:0005575; GO:0005622; GO:0005623; GO:0005737; GO:0006810; GO:0006869; GO:0008150; GO:0008289; GO:0009507; GO:0009526; GO:0009528; GO:0009536; GO:0009706; GO:0009941; GO:0010876; GO:0016020; GO:0019866; GO:0031090; GO:0031967; GO:0031969; GO:0031975; GO:0032365; GO:0033036; GO:0042170; GO:0043167; GO:0043168; GO:0043226; GO:0043227; GO:…	-	-	3702.Q9LTR2	TGD2
d_polystachya_ptg000015l_000222.1	ptg000015l	4296351	4296450	0.000108151	0.00371572	34.5148	-8580	-10172	+	CG	4305030	4306621	1592	substrate binding component *(TGD2) of TGD lipid importer complex	mlad domain containing protein	Protein TRIGALACTOSYLDIACYLGLYCEROL 2, chloroplastic OS=Arabidopsis thaliana	GO:0003674; GO:0005215; GO:0005319; GO:0005488; GO:0005543; GO:0005575; GO:0005622; GO:0005623; GO:0005737; GO:0006810; GO:0006869; GO:0008150; GO:0008289; GO:0009507; GO:0009526; GO:0009528; GO:0009536; GO:0009706; GO:0009941; GO:0010876; GO:0016020; GO:0019866; GO:0031090; GO:0031967; GO:0031969; GO:0031975; GO:0032365; GO:0033036; GO:0042170; GO:0043167; GO:0043168; GO:0043226; GO:0043227; GO:…	-	-	3702.Q9LTR2	TGD2
d_polystachya_ptg000223l_000170.1	ptg000223l	1105251	1105350	6.88628e-06	0.000390833	34.4868	967	-1512	-	CG	1103838	1106316	2479	EC_1.3 oxidoreductase acting on CH-CH group of donor	pks er domain containing protein	-	GO:0000902; GO:0003674; GO:0003676; GO:0003723; GO:0003824; GO:0003960; GO:0005488; GO:0005575; GO:0005618; GO:0005622; GO:0005623; GO:0005737; GO:0005829; GO:0006950; GO:0006979; GO:0008150; GO:0008152; GO:0009653; GO:0009664; GO:0009826; GO:0009827; GO:0009828; GO:0009987; GO:0016020; GO:0016043; GO:0016049; GO:0016491; GO:0016651; GO:0016655; GO:0017091; GO:0030312; GO:0032502; GO:0032989; GO:…	ko:K00344	-	3702.A1L4Y4	K11J9.5
d_polystachya_ptg000157l_000327.1	ptg000157l	4434901	4435000	1.84955e-07	1.99079e-05	34.0502	-619	-1494	+	CG	4435619	4436493	875	not classified	serine incorporator	-	GO:0003333; GO:0003674; GO:0005215; GO:0005342; GO:0006810; GO:0006811; GO:0006812; GO:0006820; GO:0006865; GO:0008150; GO:0008324; GO:0008509; GO:0008514; GO:0015075; GO:0015171; GO:0015175; GO:0015179; GO:0015194; GO:0015318; GO:0015711; GO:0015804; GO:0015807; GO:0015825; GO:0015849; GO:0022857; GO:0022889; GO:0032329; GO:0034220; GO:0046942; GO:0046943; GO:0051179; GO:0051234; GO:0055085; GO:…	-	-	3702.Q9S9L9	T24D18.26
d_polystachya_ptg000085l_000558.1	ptg000085l	6516701	6516800	9.5053e-07	7.51116e-05	33.8892	-112	-2812	-	CG	6513891	6516590	2700	glyceraldehyde 3-phosphate dehydrogenase *(GAPDH) & EC_1.2 oxidoreductase acting on aldehyde or oxo group of donor	glyceraldehyde phosphate dehydrogenase chloroplastic	Glyceraldehyde-3-phosphate dehydrogenase B, chloroplastic OS=Pisum sativum	GO:0006006; GO:0016620; GO:0050661; GO:0051287; GO:0009987	ko:K05298	ko00710,ko01100,ko01120,ko01200,map00710,map01100,map01120,map01200	3702.P25857	GAPB
d_polystachya_ptg000042l_001104.1	ptg000042l	26948051	26948150	5.3209e-05	0.00211708	33.8324	1655	-5402	-	CG	26942748	26949804	7057	component *(APC4) of (APC/C)-dependent ubiquitination platform subcomplex & SCREW precursor polypeptide	anaphase promoting complex subunit	Anaphase-promoting complex subunit 4 OS=Arabidopsis thaliana	GO:0000003; GO:0003006; GO:0005575; GO:0005622; GO:0005623; GO:0005634; GO:0007275; GO:0008150; GO:0009790; GO:0009791; GO:0009793; GO:0009908; GO:0010154; GO:0022414; GO:0032501; GO:0032502; GO:0035670; GO:0043226; GO:0043227; GO:0043229; GO:0043231; GO:0044424; GO:0044464; GO:0048316; GO:0048367; GO:0048437; GO:0048438; GO:0048440; GO:0048467; GO:0048481; GO:0048608; GO:0048731; GO:0048827; GO:…	ko:K03351	ko04110,ko04111,ko04113,ko04114,ko04120,ko04914,ko05166,map04110,map04111,map04113,map04114,map04120,map04914,map05166	3702.O65418	APC4
d_polystachya_ptg000042l_001104.1	ptg000042l	26948001	26948100	5.3209e-05	0.00211708	33.8324	1705	-5352	-	CG	26942748	26949804	7057	component *(APC4) of (APC/C)-dependent ubiquitination platform subcomplex & SCREW precursor polypeptide	anaphase promoting complex subunit	Anaphase-promoting complex subunit 4 OS=Arabidopsis thaliana	GO:0000003; GO:0003006; GO:0005575; GO:0005622; GO:0005623; GO:0005634; GO:0007275; GO:0008150; GO:0009790; GO:0009791; GO:0009793; GO:0009908; GO:0010154; GO:0022414; GO:0032501; GO:0032502; GO:0035670; GO:0043226; GO:0043227; GO:0043229; GO:0043231; GO:0044424; GO:0044464; GO:0048316; GO:0048367; GO:0048437; GO:0048438; GO:0048440; GO:0048467; GO:0048481; GO:0048608; GO:0048731; GO:0048827; GO:…	ko:K03351	ko04110,ko04111,ko04113,ko04114,ko04120,ko04914,ko05166,map04110,map04111,map04113,map04114,map04120,map04914,map05166	3702.O65418	APC4
d_polystachya_ptg000010l_000309.1	ptg000010l	11439901	11440000	7.76237e-06	0.00043103	33.6708	3100	-1496	+	CG	11436803	11441398	4596	not classified	b3 domain containing protein	B3 domain-containing protein Os01g0905400 OS=Oryza sativa subsp. japonica	-	-	-	-	-
d_polystachya_ptg000004l_000064.1	ptg000004l	4991201	4991300	7.20703e-05	0.00268245	33.4232	-32818	-36448	+	CG	5024118	5027747	3630	not classified	tfiis n terminal domain containing protein	Probable mediator of RNA polymerase II transcription subunit 26c OS=Arabidopsis thaliana	GO:0005634	-	-	3702.F4KFC7	MED26C
d_polystachya_ptg000004l_000064.1	ptg000004l	4991151	4991250	7.20703e-05	0.00268245	33.4232	-32868	-36498	+	CG	5024118	5027747	3630	not classified	tfiis n terminal domain containing protein	Probable mediator of RNA polymerase II transcription subunit 26c OS=Arabidopsis thaliana	GO:0005634	-	-	3702.F4KFC7	MED26C
d_polystachya_ptg000005l_000610.1	ptg000005l	13762301	13762400	6.60234e-07	5.64328e-05	33.3333	2090	-531	-	CG	13761869	13764489	2621	type-I mitochondrial RNA splicing factor *(nMAT1/2)	intron maturas2 domain containing protein	Nuclear intron maturase 1, mitochondrial OS=Arabidopsis thaliana	GO:0000003; GO:0000373; GO:0000374; GO:0000375; GO:0000377; GO:0000959; GO:0000963; GO:0003006; GO:0005575; GO:0005622; GO:0005623; GO:0005737; GO:0005739; GO:0006109; GO:0006139; GO:0006396; GO:0006397; GO:0006521; GO:0006725; GO:0006807; GO:0006996; GO:0007005; GO:0007275; GO:0008150; GO:0008152; GO:0008380; GO:0009791; GO:0009845; GO:0009889; GO:0009894; GO:0009987; GO:0010228; GO:0010467; GO:…	-	-	3702.Q9C8R8	NMAT1
d_polystachya_ptg000164l_000130.1	ptg000164l	8058801	8058900	9.87982e-06	0.000524117	33.1984	-1929	-8852	+	CG	8060829	8067751	6923	component *(MSH2) of MSH2-x mismatch repair heterodimers	dna mismatch repair protein msh	DNA mismatch repair protein MSH2 OS=Zea mays	GO:0000003; GO:0000018; GO:0000217; GO:0000400; GO:0000403; GO:0000404; GO:0000406; GO:0003674; GO:0003676; GO:0003677; GO:0003684; GO:0003690; GO:0003824; GO:0005488; GO:0005575; GO:0005622; GO:0005623; GO:0005634; GO:0005886; GO:0006139; GO:0006259; GO:0006281; GO:0006290; GO:0006298; GO:0006301; GO:0006310; GO:0006311; GO:0006725; GO:0006807; GO:0006950; GO:0006974; GO:0006996; GO:0007049; GO:…	ko:K08735	ko01524,ko03430,ko05200,ko05210,map01524,map03430,map05200,map05210	3702.O24617	MSH2
d_polystachya_ptg000150l_000203.1	ptg000150l	6078751	6078850	5.00384e-05	0.00202773	32.9524	1272	-4180	+	CG	6077481	6082932	5452	subcluster G protein phosphatase & component *(Tim50) of inner mitochondrion membrane TIM translocation system	fcp homology domain containing protein	Mitochondrial import inner membrane translocase subunit TIM50 OS=Arabidopsis thaliana	GO:0005744; GO:0015031; GO:0180008; GO:0180004; GO:0140791; GO:0180006; GO:0180005; GO:0180007; GO:0005096; GO:1990439; GO:0170036; GO:0006626; GO:0033192; GO:0017018; GO:0106074; GO:0002161; GO:0006338; GO:0006357	ko:K17496	-	3702.Q8VYE2	TIM50
d_polystachya_ptg000150l_000203.1	ptg000150l	6078801	6078900	5.00384e-05	0.00202773	32.9524	1322	-4130	+	CG	6077481	6082932	5452	subcluster G protein phosphatase & component *(Tim50) of inner mitochondrion membrane TIM translocation system	fcp homology domain containing protein	Mitochondrial import inner membrane translocase subunit TIM50 OS=Arabidopsis thaliana	GO:0005744; GO:0015031; GO:0180008; GO:0180004; GO:0140791; GO:0180006; GO:0180005; GO:0180007; GO:0005096; GO:1990439; GO:0170036; GO:0006626; GO:0033192; GO:0017018; GO:0106074; GO:0002161; GO:0006338; GO:0006357	ko:K17496	-	3702.Q8VYE2	TIM50
d_polystachya_ptg000105l_000218.1	ptg000105l	8207851	8207950	1.34823e-11	4.44245e-09	32.6245	3097	-2601	+	CG	8204756	8210453	5698	not classified	atp dependent rna helicase dbp	DEAD-box ATP-dependent RNA helicase 5 OS=Oryza sativa subsp. japonica	GO:0003674; GO:0003724; GO:0003824; GO:0004004; GO:0004386; GO:0005575; GO:0005622; GO:0005623; GO:0005634; GO:0005730; GO:0005737; GO:0005829; GO:0006139; GO:0006725; GO:0006807; GO:0008026; GO:0008150; GO:0008152; GO:0008186; GO:0009987; GO:0010501; GO:0016070; GO:0016462; GO:0016787; GO:0016817; GO:0016818; GO:0016887; GO:0017111; GO:0031974; GO:0031981; GO:0034641; GO:0042623; GO:0043170; GO:…	ko:K14811	-	3702.Q9C551	RH5
d_polystachya_ptg000158l_000150.1	ptg000158l	1140551	1140650	4.60226e-05	0.00189472	32.5747	-3406	-6500	-	CG	1134053	1137146	3094	LRR-III protein kinase & EC_2.7 transferase transferring phosphorus-containing group	lectin domain containing receptor kinase	Receptor protein kinase-like protein At4g34220 OS=Arabidopsis thaliana	GO:0001101; GO:0005575; GO:0005623; GO:0005886; GO:0006950; GO:0007154; GO:0008150; GO:0009414; GO:0009415; GO:0009605; GO:0009628; GO:0009787; GO:0009789; GO:0009966; GO:0009967; GO:0009987; GO:0009991; GO:0010029; GO:0010030; GO:0010035; GO:0010646; GO:0010647; GO:0016020; GO:0023051; GO:0023056; GO:0031668; GO:0033554; GO:0042221; GO:0042631; GO:0044464; GO:0048518; GO:0048522; GO:0048580; GO:…	-	-	3702.O22178	LRR-RLK-4
d_polystachya_ptg000080l_000174.1	ptg000080l	7917251	7917350	1.86048e-05	0.000901517	31.7073	2080	-36	+	CG	7915173	7917288	2116	not classified	zinc finger bed domain containing protein ricesleeper	Zinc finger BED domain-containing protein RICESLEEPER 1 OS=Oryza sativa subsp. japonica	-	-	-	3702.Q9M2N5	HAT
d_polystachya_ptg000078l_000748.1	ptg000078l	1251751	1251850	1.2797e-11	4.44245e-09	31.7055	1406	-4182	-	CG	1247668	1253255	5588	beta-galactosidase *(BGAL1) & EC_3.2 glycosylase	beta galactosidase	Beta-galactosidase 2 OS=Oryza sativa subsp. japonica	GO:0003674; GO:0003824; GO:0004553; GO:0004565; GO:0005575; GO:0005618; GO:0005622; GO:0005623; GO:0005737; GO:0005773; GO:0015925; GO:0016787; GO:0016798; GO:0030312; GO:0043226; GO:0043227; GO:0043229; GO:0043231; GO:0044424; GO:0044444; GO:0044464; GO:0071944; GO:0048046; GO:0005975; GO:0009827; GO:0030246; GO:0009505; GO:0016020; GO:0044282	-	-	3702.Q9SCW1	BGAL1
d_polystachya_ptg000047l_000757.1	ptg000047l	5176151	5176250	1.01184e-10	2.73534e-08	31.3771	-5640	-9264	-	CG	5166889	5170512	3624	transcription factor *(WRKY)	wrky domain containing protein	Protein WRKY1 OS=Zea mays	GO:0005516; GO:0005634; GO:0006355; GO:0043565; GO:0003700; GO:0005874; GO:0008017; GO:0046983; GO:0000226; GO:0005737	-	-	3702.O04336	WRKY21
d_polystachya_ptg000015l_000058.1	ptg000015l	651601	651700	0.000122199	0.00412253	31.1312	602	-2126	+	CG	651001	653728	2728	not classified	kxdl domain containing protein	KxDL motif-containing protein LO9-177 OS=Oryza sativa subsp. indica	GO:0099078; GO:0032418; GO:0042803; GO:0005634; GO:0005737	ko:K20818	-	3702.F4J1T2	F4J1T2_ARATH
d_polystachya_ptg000191l_000667.1	ptg000191l	3280201	3280300	2.11969e-05	0.00101044	30.7418	5271	3341	-	CG	3283641	3285570	1930	not classified	-	-	-	-	-	-	-
d_polystachya_ptg000042l_001591.1	ptg000042l	7109301	7109400	2.18526e-07	2.26753e-05	30.5085	1615	-29	-	CG	7109371	7111014	1644	not classified	rubredoxin domain containing protein	-	GO:0005506; GO:0016020; GO:0010417; GO:0009834; GO:0005794; GO:0048307; GO:0080116; GO:0047517; GO:0006486	-	-	3702.Q9FI47	K3K7.19
d_polystachya_ptg000042l_000589.1	ptg000042l	8301651	8301750	6.17242e-05	0.00238374	30.4051	-16467	-18436	+	CG	8318217	8320185	1969	TRIHELIX transcription factor	myb 4 domain containing protein	-	-	-	-	3702.Q9ZQN7	T20F21.22
d_polystachya_ptg000136l_000045.1	ptg000136l	597351	597450	0.000355033	0.00956001	30.3439	2023	-1508	+	CG	595330	598860	3531	component *(SCEP1) of meiotic crossover synaptonemal complex	myosin heavy chain non muscle	-	-	-	-	3702.F4HR83	F10C21.15
d_polystachya_ptg000010l_000263.1	ptg000010l	10721901	10722000	1.59963e-06	0.000114913	29.8507	2498	-2006	+	CG	10719405	10723908	4504	component *(DROL1) of U5 snRNP complex	thioredoxin protein 4b	Thioredoxin-like protein YLS8 OS=Arabidopsis thaliana	GO:0000245; GO:0000375; GO:0000377; GO:0000398; GO:0005575; GO:0005622; GO:0005623; GO:0005634; GO:0005654; GO:0005681; GO:0005682; GO:0005737; GO:0005829; GO:0006139; GO:0006396; GO:0006397; GO:0006725; GO:0006807; GO:0008150; GO:0008152; GO:0008380; GO:0009987; GO:0010467; GO:0016043; GO:0016070; GO:0016071; GO:0022607; GO:0022613; GO:0022618; GO:0030532; GO:0031974; GO:0031981; GO:0032991; GO:…	ko:K03243	ko03013,map03013	3702.Q6NMD4	Q6NMD4_ARATH
d_polystachya_ptg000078l_000023.1	ptg000078l	397801	397900	1.55097e-05	0.000771559	29.4632	-2223	-2835	+	CG	400123	400734	612	not classified	cysteine rich receptor protein kinase	-	-	-	-	-	-
d_polystachya_ptg000042l_000107.1	ptg000042l	1512701	1512800	5.50598e-08	7.11463e-06	29.227	645	-1013	+	CG	1512058	1513715	1658	EC_4.3 carbon-nitrogen lyase	protein strictosidine synthase	Protein STRICTOSIDINE SYNTHASE-LIKE 10 OS=Arabidopsis thaliana	GO:0003674; GO:0003824; GO:0005575; GO:0005622; GO:0005623; GO:0005737; GO:0005773; GO:0005783; GO:0012505; GO:0016020; GO:0016787; GO:0016788; GO:0043226; GO:0043227; GO:0043229; GO:0043231; GO:0044424; GO:0044444; GO:0044464; GO:0016844; GO:0009058; GO:0009987	ko:K14508,ko:K21407	ko04075,map04075	3702.Q4V3D9	SSL10
d_polystachya_ptg000078l_000023.1	ptg000078l	397851	397950	6.29812e-09	1.08737e-06	29.212	-2173	-2785	+	CG	400123	400734	612	not classified	cysteine rich receptor protein kinase	-	-	-	-	-	-
d_polystachya_ptg000160l_000038.1	ptg000160l	5759451	5759550	3.24526e-05	0.00142468	28.9407	3781	301	+	CG	5755672	5759151	3480	not classified	protein enhanced disease resistance	Protein ENHANCED DISEASE RESISTANCE 2 OS=Arabidopsis thaliana	GO:0001101; GO:0002831; GO:0003674; GO:0005488; GO:0005543; GO:0005575; GO:0005622; GO:0005623; GO:0005737; GO:0005768; GO:0005783; GO:0005789; GO:0005886; GO:0008150; GO:0008289; GO:0009719; GO:0009723; GO:0009725; GO:0009751; GO:0010008; GO:0010033; GO:0012505; GO:0014070; GO:0016020; GO:0031090; GO:0031347; GO:0031410; GO:0031982; GO:0031984; GO:0032101; GO:0035091; GO:0042175; GO:0042221; GO:…	-	-	3702.F4JSE7	EDR2
d_polystachya_ptg000160l_000038.1	ptg000160l	5759401	5759500	3.24526e-05	0.00142468	28.9407	3731	251	+	CG	5755672	5759151	3480	not classified	protein enhanced disease resistance	Protein ENHANCED DISEASE RESISTANCE 2 OS=Arabidopsis thaliana	GO:0001101; GO:0002831; GO:0003674; GO:0005488; GO:0005543; GO:0005575; GO:0005622; GO:0005623; GO:0005737; GO:0005768; GO:0005783; GO:0005789; GO:0005886; GO:0008150; GO:0008289; GO:0009719; GO:0009723; GO:0009725; GO:0009751; GO:0010008; GO:0010033; GO:0012505; GO:0014070; GO:0016020; GO:0031090; GO:0031347; GO:0031410; GO:0031982; GO:0031984; GO:0032101; GO:0035091; GO:0042175; GO:0042221; GO:…	-	-	3702.F4JSE7	EDR2
d_polystachya_ptg000005l_000610.1	ptg000005l	13762351	13762450	8.54037e-09	1.40372e-06	28.8686	2040	-581	-	CG	13761869	13764489	2621	type-I mitochondrial RNA splicing factor *(nMAT1/2)	intron maturas2 domain containing protein	Nuclear intron maturase 1, mitochondrial OS=Arabidopsis thaliana	GO:0000003; GO:0000373; GO:0000374; GO:0000375; GO:0000377; GO:0000959; GO:0000963; GO:0003006; GO:0005575; GO:0005622; GO:0005623; GO:0005737; GO:0005739; GO:0006109; GO:0006139; GO:0006396; GO:0006397; GO:0006521; GO:0006725; GO:0006807; GO:0006996; GO:0007005; GO:0007275; GO:0008150; GO:0008152; GO:0008380; GO:0009791; GO:0009845; GO:0009889; GO:0009894; GO:0009987; GO:0010228; GO:0010467; GO:…	-	-	3702.Q9C8R8	NMAT1
d_polystachya_ptg000136l_000335.1	ptg000136l	728951	729050	3.82986e-06	0.000238442	28.7742	963	-3124	-	CG	725926	730012	4087	regulatory protein *(MPB2C) of plasmodesmata intercellular trafficking	microtubule binding protein 2c	Protein MICROTUBULE BINDING PROTEIN 2C OS=Nicotiana tabacum	-	-	-	3702.Q9LEZ4	MBP2C
d_polystachya_ptg000005l_000705.1	ptg000005l	12509401	12509500	5.80264e-12	2.20773e-09	28.5714	1331	-422	-	CG	12509078	12510830	1753	transcription factor *(WRKY)	wrky domain containing protein	Transcription factor WRKY19 OS=Oryza sativa subsp. japonica	GO:0000302; GO:0001067; GO:0001101; GO:0002376; GO:0003674; GO:0003676; GO:0003677; GO:0003700; GO:0005488; GO:0005575; GO:0005622; GO:0005623; GO:0005634; GO:0005737; GO:0006355; GO:0006950; GO:0006952; GO:0006955; GO:0006979; GO:0007275; GO:0007568; GO:0008150; GO:0009507; GO:0009536; GO:0009605; GO:0009607; GO:0009617; GO:0009636; GO:0009719; GO:0009725; GO:0009751; GO:0009814; GO:0009816; GO:…	-	-	3702.Q9SUP6	WRKY53
d_polystachya_ptg000194l_000384.1	ptg000194l	4148201	4148300	3.87889e-05	0.00166722	28.2609	1757	1638	-	CG	4149938	4150056	119	not classified	reverse transcriptase domain containing protein	-	-	-	-	-	-
d_polystachya_ptg000136l_000320.1	ptg000136l	916001	916100	6.79418e-12	2.44893e-09	28.1143	-924	-1581	-	CG	914422	915078	657	not classified	-	-	-	-	-	-	-
d_polystachya_ptg000078l_000023.1	ptg000078l	397901	398000	4.13501e-07	3.95142e-05	28	-2123	-2735	+	CG	400123	400734	612	not classified	cysteine rich receptor protein kinase	-	-	-	-	-	-
d_polystachya_ptg000080l_000106.1	ptg000080l	6735951	6736050	0.00022823	0.00669867	27.9477	-1678	-3246	+	CG	6737728	6739295	1568	LRR-domain extensin	leucine rich repeat extensin protein	Leucine-rich repeat extensin-like protein 4 OS=Arabidopsis thaliana	GO:0003674; GO:0005198; GO:0005199; GO:0071555; GO:0005576; GO:0140997; GO:0140855; GO:0016020; GO:0072371; GO:0044025; GO:0098542; GO:0044024; GO:0140857; GO:0009620; GO:0004676; GO:0140823; GO:0035403; GO:0035979; GO:0044022; GO:0035402; GO:0035175; GO:1990244; GO:0004711; GO:0006338; GO:0004677; GO:0072518; GO:0072354; GO:0004679; GO:0004694; GO:0003723	-	-	3702.Q9LUI1	LRX6
d_polystachya_ptg000085l_000514.1	ptg000085l	7382551	7382650	5.44451e-06	0.000321436	27.8586	398	-1545	-	CG	7381105	7383047	1943	not classified	cap domain containing protein	-	GO:0016020; GO:0016740; GO:0005797; GO:0005802; GO:0005768	ko:K13667	ko00514,map00514	3702.A0A178VAW3	A0A178VAW3
d_polystachya_ptg000173l_000163.1	ptg000173l	8866301	8866400	6.39857e-05	0.00243761	27.4704	383	-3571	+	CG	8865920	8869873	3954	not classified	g type lectin s receptor serine threonine protein kinase	G-type lectin S-receptor-like serine/threonine-protein kinase At1g11410 OS=Arabidopsis thaliana	-	-	-	3702.Q9LPZ3	T23J18.8
d_polystachya_ptg000004l_000932.1	ptg000004l	4801201	4801300	1.00938e-05	0.000530606	26.9231	1205	343	-	CG	4801643	4802504	862	redox-dependent regulator *(BolA2) of iron-sulfur cluster assembly machinery	bola protein	Protein BOLA2 OS=Arabidopsis thaliana	GO:0005575; GO:0005622; GO:0005623; GO:0005634; GO:0005737; GO:0005829; GO:0006950; GO:0006979; GO:0008150; GO:0010035; GO:0010038; GO:0010039; GO:0042221; GO:0043226; GO:0043227; GO:0043229; GO:0043231; GO:0044424; GO:0044444; GO:0044464; GO:0050896; GO:0097428; GO:0051537; GO:0006879	-	-	3702.Q9FIC3	BOLA2
d_polystachya_ptg000011l_000148.1	ptg000011l	2433001	2433100	2.85955e-06	0.000184171	26.8877	1081	667	+	CG	2431922	2432335	414	not classified	-	-	-	-	-	-	-
d_polystachya_ptg000136l_000320.1	ptg000136l	915951	916050	1.22195e-09	2.67078e-07	26.8581	-874	-1531	-	CG	914422	915078	657	not classified	-	-	-	-	-	-	-
d_polystachya_ptg000005l_000393.1	ptg000005l	13756701	13756800	5.11653e-07	4.59044e-05	26.6667	5155	917	+	CG	13751548	13755785	4238	voltage-gated potassium cation channel *(AKT/SKOR/GORK)	potassium channel kat protein	Potassium channel KAT1 OS=Oryza sativa subsp. japonica	GO:0003674; GO:0005215; GO:0005216; GO:0005242; GO:0005244; GO:0005249; GO:0005261; GO:0005267; GO:0005488; GO:0005515; GO:0005575; GO:0005623; GO:0005886; GO:0005887; GO:0006810; GO:0006811; GO:0006812; GO:0006813; GO:0007623; GO:0008150; GO:0008324; GO:0009314; GO:0009416; GO:0009628; GO:0009642; GO:0009644; GO:0009987; GO:0010118; GO:0015075; GO:0015077; GO:0015079; GO:0015267; GO:0015276; GO:…	ko:K21867	-	3702.Q39128	KAT1
d_polystachya_ptg000005l_000393.1	ptg000005l	13756651	13756750	5.11653e-07	4.59044e-05	26.6667	5105	867	+	CG	13751548	13755785	4238	voltage-gated potassium cation channel *(AKT/SKOR/GORK)	potassium channel kat protein	Potassium channel KAT1 OS=Oryza sativa subsp. japonica	GO:0003674; GO:0005215; GO:0005216; GO:0005242; GO:0005244; GO:0005249; GO:0005261; GO:0005267; GO:0005488; GO:0005515; GO:0005575; GO:0005623; GO:0005886; GO:0005887; GO:0006810; GO:0006811; GO:0006812; GO:0006813; GO:0007623; GO:0008150; GO:0008324; GO:0009314; GO:0009416; GO:0009628; GO:0009642; GO:0009644; GO:0009987; GO:0010118; GO:0015075; GO:0015077; GO:0015079; GO:0015267; GO:0015276; GO:…	ko:K21867	-	3702.Q39128	KAT1
d_polystachya_ptg000043l_000073.1	ptg000043l	1076301	1076400	2.67709e-05	0.00120883	26.6667	-6684	-7593	+	CG	1083084	1083992	909	A/B-GATA-type transcription factor	protein gata transcription factor	-	-	-	-	3702.Q8LC59	GATA23
d_polystachya_ptg000043l_000073.1	ptg000043l	1076251	1076350	4.87704e-07	4.45337e-05	26.6667	-6734	-7643	+	CG	1083084	1083992	909	A/B-GATA-type transcription factor	protein gata transcription factor	-	-	-	-	3702.Q8LC59	GATA23
d_polystachya_ptg000080l_000220.1	ptg000080l	8731501	8731600	1.25811e-06	9.39942e-05	26.6667	1564	-2896	+	CG	8729939	8734398	4460	UMF15-type solute transporter	mfs domain containing protein	-	GO:0000003; GO:0000323; GO:0002165; GO:0003006; GO:0003376; GO:0003674; GO:0005215; GO:0005319; GO:0005575; GO:0005622; GO:0005623; GO:0005737; GO:0005764; GO:0005765; GO:0005768; GO:0005770; GO:0005773; GO:0005774; GO:0006810; GO:0006869; GO:0006897; GO:0006915; GO:0006928; GO:0006950; GO:0006996; GO:0007033; GO:0007034; GO:0007040; GO:0007041; GO:0007154; GO:0007165; GO:0007186; GO:0007275; GO:…	-	-	3702.O23203	C7A10.570
d_polystachya_ptg000080l_000220.1	ptg000080l	8731451	8731550	1.25811e-06	9.39942e-05	26.6667	1514	-2946	+	CG	8729939	8734398	4460	UMF15-type solute transporter	mfs domain containing protein	-	GO:0000003; GO:0000323; GO:0002165; GO:0003006; GO:0003376; GO:0003674; GO:0005215; GO:0005319; GO:0005575; GO:0005622; GO:0005623; GO:0005737; GO:0005764; GO:0005765; GO:0005768; GO:0005770; GO:0005773; GO:0005774; GO:0006810; GO:0006869; GO:0006897; GO:0006915; GO:0006928; GO:0006950; GO:0006996; GO:0007033; GO:0007034; GO:0007040; GO:0007041; GO:0007154; GO:0007165; GO:0007186; GO:0007275; GO:…	-	-	3702.O23203	C7A10.570
d_polystachya_ptg000015l_001074.1	ptg000015l	15494151	15494250	6.24863e-05	0.00240413	26.5306	-25755	-29736	-	CG	15464417	15468397	3981	not classified	disease resistance protein rps	Disease resistance protein RPS2 OS=Arabidopsis thaliana	GO:0043531; GO:0006952; GO:0051707; GO:0005524; GO:0004523; GO:0016887; GO:0003676	ko:K13459	ko04626,map04626	3702.Q42484	RPS2
d_polystachya_ptg000015l_001074.1	ptg000015l	15494201	15494300	6.24863e-05	0.00240413	26.5306	-25805	-29786	-	CG	15464417	15468397	3981	not classified	disease resistance protein rps	Disease resistance protein RPS2 OS=Arabidopsis thaliana	GO:0043531; GO:0006952; GO:0051707; GO:0005524; GO:0004523; GO:0016887; GO:0003676	ko:K13459	ko04626,map04626	3702.Q42484	RPS2
d_polystachya_ptg000136l_000065.1	ptg000136l	969151	969250	8.2006e-05	0.00296107	26.1324	1004	-5212	+	CG	968149	974364	6216	palmitoyl-protein thioesterase *(PPT)	bind domain containing protein	-	GO:0000003; GO:0000323; GO:0002084; GO:0003674; GO:0003824; GO:0005575; GO:0005622; GO:0005623; GO:0005737; GO:0005764; GO:0005773; GO:0006464; GO:0006807; GO:0006810; GO:0006897; GO:0006898; GO:0006996; GO:0007005; GO:0007275; GO:0007610; GO:0008150; GO:0008152; GO:0008474; GO:0009056; GO:0009057; GO:0009791; GO:0009987; GO:0016043; GO:0016192; GO:0016787; GO:0016788; GO:0016790; GO:0018991; GO:…	ko:K01074	ko00062,ko01100,ko01212,ko04142,map00062,map01100,map01212,map04142	3702.Q9LY31	F27H5_130
d_polystachya_ptg000004l_000638.1	ptg000004l	11501801	11501900	2.1236e-08	3.02987e-06	26.087	-3098	-3956	-	CG	11497847	11498704	858	not classified	ring type domain containing protein	-	-	ko:K16281	-	3702.Q9M176	T5C2_130
d_polystachya_ptg000004l_000638.1	ptg000004l	11501751	11501850	2.1236e-08	3.02987e-06	26.087	-3048	-3906	-	CG	11497847	11498704	858	not classified	ring type domain containing protein	-	-	ko:K16281	-	3702.Q9M176	T5C2_130
d_polystachya_ptg000051l_000332.1	ptg000051l	12362451	12362550	3.22013e-06	0.000203566	26.0211	-537	-2815	-	CG	12359638	12361915	2278	not classified	-	-	-	-	-	-	-
d_polystachya_ptg000051l_000332.1	ptg000051l	12362401	12362500	3.22013e-06	0.000203566	26.0211	-487	-2765	-	CG	12359638	12361915	2278	not classified	-	-	-	-	-	-	-
d_polystachya_ptg000059l_000249.1	ptg000059l	5005751	5005850	3.66564e-07	3.51926e-05	25.9259	3582	-593	+	CG	5002171	5006345	4175	not classified	s adenosyl l methionine dependent methyltransferase superfamily protein	Probable methyltransferase At1g29790 OS=Arabidopsis thaliana	GO:0003674; GO:0003824; GO:0005575; GO:0005622; GO:0005623; GO:0005737; GO:0005768; GO:0005794; GO:0005802; GO:0008150; GO:0008152; GO:0008168; GO:0008757; GO:0012505; GO:0016740; GO:0016741; GO:0031410; GO:0031982; GO:0031984; GO:0032259; GO:0043226; GO:0043227; GO:0043229; GO:0043231; GO:0044422; GO:0044424; GO:0044431; GO:0044444; GO:0044446; GO:0044464; GO:0097708; GO:0098791; GO:0016020; GO:…	-	-	3702.Q9LK30	Q9LK30_ARATH
d_polystachya_ptg000059l_000249.1	ptg000059l	5005701	5005800	3.66564e-07	3.51926e-05	25.9259	3532	-643	+	CG	5002171	5006345	4175	not classified	s adenosyl l methionine dependent methyltransferase superfamily protein	Probable methyltransferase At1g29790 OS=Arabidopsis thaliana	GO:0003674; GO:0003824; GO:0005575; GO:0005622; GO:0005623; GO:0005737; GO:0005768; GO:0005794; GO:0005802; GO:0008150; GO:0008152; GO:0008168; GO:0008757; GO:0012505; GO:0016740; GO:0016741; GO:0031410; GO:0031982; GO:0031984; GO:0032259; GO:0043226; GO:0043227; GO:0043229; GO:0043231; GO:0044422; GO:0044424; GO:0044431; GO:0044444; GO:0044446; GO:0044464; GO:0097708; GO:0098791; GO:0016020; GO:…	-	-	3702.Q9LK30	Q9LK30_ARATH
d_polystachya_ptg000034l_000562.1	ptg000034l	14262701	14262800	8.56604e-07	6.92885e-05	25.8954	-1185	-12067	+	CG	14263985	14274866	10882	not classified	aaa domain containing protein	ATPase family AAA domain-containing protein FIGL1 OS=Arabidopsis thaliana	GO:0002090; GO:0002092; GO:0003008; GO:0003674; GO:0003824; GO:0005575; GO:0005622; GO:0005623; GO:0005634; GO:0005886; GO:0007610; GO:0007611; GO:0007612; GO:0007613; GO:0008150; GO:0009893; GO:0010604; GO:0010646; GO:0010648; GO:0016020; GO:0016462; GO:0016787; GO:0016817; GO:0016818; GO:0016887; GO:0017111; GO:0019222; GO:0023051; GO:0023057; GO:0030100; GO:0031323; GO:0031325; GO:0032501; GO:…	-	-	3702.F4HZ82	F22D16.11
d_polystachya_ptg000078l_000124.1	ptg000078l	1952001	1952100	0.000227786	0.0066952	25.5664	-2014	-6179	+	CG	1954114	1958278	4165	brassinosteroid signalling protein kinase *(BIN2) & GSK protein kinase & EC_2.7 transferase transferring phosphorus-containing group	non specific serine threonine protein kinase	Shaggy-related protein kinase eta OS=Arabidopsis thaliana	GO:0003674; GO:0003824; GO:0004672; GO:0005575; GO:0005622; GO:0005623; GO:0005634; GO:0005737; GO:0006464; GO:0006468; GO:0006793; GO:0006796; GO:0006807; GO:0008150; GO:0008152; GO:0009966; GO:0009968; GO:0009987; GO:0010646; GO:0010648; GO:0016301; GO:0016310; GO:0016740; GO:0016772; GO:0016773; GO:0019538; GO:0023051; GO:0023057; GO:0032991; GO:0036211; GO:0043170; GO:0043226; GO:0043227; GO:…	ko:K03083,ko:K14502	ko01521,ko04012,ko04062,ko04075,ko04110,ko04150,ko04151,ko04310,ko04340,ko04341,ko04360,ko04390,ko04510,ko04550,ko04657,ko04660,ko04662,ko04711,ko04722,ko04728,ko04910,ko04916,ko04917,ko04919,ko04931,ko04932,ko04934,ko05010,ko05160,ko05162,ko05164,ko05165,ko05166,ko05167,ko05169,ko05200,ko05210,ko05213,ko05215,ko05217,ko05224,ko05225,ko05226,map01521,map04012,map04062,map04075,map04110,map04150,m…	3702.Q39011	ASK7
d_polystachya_ptg000078l_000124.1	ptg000078l	1951951	1952050	0.000227786	0.0066952	25.5664	-2064	-6229	+	CG	1954114	1958278	4165	brassinosteroid signalling protein kinase *(BIN2) & GSK protein kinase & EC_2.7 transferase transferring phosphorus-containing group	non specific serine threonine protein kinase	Shaggy-related protein kinase eta OS=Arabidopsis thaliana	GO:0003674; GO:0003824; GO:0004672; GO:0005575; GO:0005622; GO:0005623; GO:0005634; GO:0005737; GO:0006464; GO:0006468; GO:0006793; GO:0006796; GO:0006807; GO:0008150; GO:0008152; GO:0009966; GO:0009968; GO:0009987; GO:0010646; GO:0010648; GO:0016301; GO:0016310; GO:0016740; GO:0016772; GO:0016773; GO:0019538; GO:0023051; GO:0023057; GO:0032991; GO:0036211; GO:0043170; GO:0043226; GO:0043227; GO:…	ko:K03083,ko:K14502	ko01521,ko04012,ko04062,ko04075,ko04110,ko04150,ko04151,ko04310,ko04340,ko04341,ko04360,ko04390,ko04510,ko04550,ko04657,ko04660,ko04662,ko04711,ko04722,ko04728,ko04910,ko04916,ko04917,ko04919,ko04931,ko04932,ko04934,ko05010,ko05160,ko05162,ko05164,ko05165,ko05166,ko05167,ko05169,ko05200,ko05210,ko05213,ko05215,ko05217,ko05224,ko05225,ko05226,map01521,map04012,map04062,map04075,map04110,map04150,m…	3702.Q39011	ASK7
d_polystachya_ptg000047l_000236.1	ptg000047l	4320351	4320450	1.79251e-05	0.000872905	25.5319	4525	2614	+	CG	4315828	4317738	1911	SnRK3 SNF1-related protein kinase & CBL-dependent protein kinase *(CIPK) & EC_2.7 transferase transferring phosphorus-containing group	cbl interacting serine threonine protein kinase	CBL-interacting serine/threonine-protein kinase 5 OS=Arabidopsis thaliana	GO:0003674; GO:0003824; GO:0004672; GO:0004674; GO:0005575; GO:0005622; GO:0005623; GO:0006464; GO:0006468; GO:0006793; GO:0006796; GO:0006807; GO:0006810; GO:0006811; GO:0006812; GO:0006814; GO:0006950; GO:0006952; GO:0006970; GO:0006972; GO:0007154; GO:0007165; GO:0008150; GO:0008152; GO:0009605; GO:0009607; GO:0009620; GO:0009628; GO:0009651; GO:0009987; GO:0015672; GO:0016301; GO:0016310; GO:…	ko:K07198	ko04068,ko04140,ko04150,ko04151,ko04152,ko04211,ko04213,ko04371,ko04530,ko04710,ko04714,ko04910,ko04920,ko04921,ko04922,ko04931,ko04932,ko05410,ko05418,map04068,map04140,map04150,map04151,map04152,map04211,map04213,map04371,map04530,map04710,map04714,map04910,map04920,map04921,map04922,map04931,map04932,map05410,map05418	3702.Q8W1D5	CIPK25
d_polystachya_ptg000047l_000236.1	ptg000047l	4320401	4320500	1.79251e-05	0.000872905	25.5319	4575	2664	+	CG	4315828	4317738	1911	SnRK3 SNF1-related protein kinase & CBL-dependent protein kinase *(CIPK) & EC_2.7 transferase transferring phosphorus-containing group	cbl interacting serine threonine protein kinase	CBL-interacting serine/threonine-protein kinase 5 OS=Arabidopsis thaliana	GO:0003674; GO:0003824; GO:0004672; GO:0004674; GO:0005575; GO:0005622; GO:0005623; GO:0006464; GO:0006468; GO:0006793; GO:0006796; GO:0006807; GO:0006810; GO:0006811; GO:0006812; GO:0006814; GO:0006950; GO:0006952; GO:0006970; GO:0006972; GO:0007154; GO:0007165; GO:0008150; GO:0008152; GO:0009605; GO:0009607; GO:0009620; GO:0009628; GO:0009651; GO:0009987; GO:0015672; GO:0016301; GO:0016310; GO:…	ko:K07198	ko04068,ko04140,ko04150,ko04151,ko04152,ko04211,ko04213,ko04371,ko04530,ko04710,ko04714,ko04910,ko04920,ko04921,ko04922,ko04931,ko04932,ko05410,ko05418,map04068,map04140,map04150,map04151,map04152,map04211,map04213,map04371,map04530,map04710,map04714,map04910,map04920,map04921,map04922,map04931,map04932,map05410,map05418	3702.Q8W1D5	CIPK25
d_polystachya_ptg000105l_000256.1	ptg000105l	8755301	8755400	1.50742e-06	0.000110215	25.3294	-12986	-22463	-	CG	8732840	8742316	9477	MYB-RELATED transcription factor *(TKI)	of tsl kinase interacting protein	TSL-kinase interacting protein 1 OS=Arabidopsis thaliana	GO:0003674; GO:0003682; GO:0005488; GO:0005575; GO:0005622; GO:0005623; GO:0005634; GO:0043226; GO:0043227; GO:0043229; GO:0043231; GO:0044424; GO:0044464; GO:0007389; GO:0003677; GO:0010597; GO:0001067; GO:1990904; GO:0016020; GO:0016301; GO:0008176; GO:0106004; GO:0016774; GO:0006096; GO:0005524; GO:0042254	-	-	3702.Q8LJT8	TKI1
d_polystachya_ptg000026l_000076.1	ptg000026l	1435801	1435900	1.05376e-06	8.17641e-05	24.8029	-1371	-2315	+	CG	1437271	1438214	944	not classified	g type lectin s receptor serine threonine protein kinase lecrk	G-type lectin S-receptor-like serine/threonine-protein kinase LECRK3 OS=Oryza sativa subsp. indica	GO:0003674; GO:0003824; GO:0004672; GO:0004674; GO:0005575; GO:0005623; GO:0005886; GO:0006464; GO:0006468; GO:0006793; GO:0006796; GO:0006807; GO:0008150; GO:0008152; GO:0009987; GO:0016020; GO:0016301; GO:0016310; GO:0016740; GO:0016772; GO:0016773; GO:0019538; GO:0036211; GO:0043170; GO:0043412; GO:0044237; GO:0044238; GO:0044260; GO:0044267; GO:0044464; GO:0071704; GO:0071944; GO:0140096; GO:…	-	-	-	-
d_polystachya_ptg000164l_000224.1	ptg000164l	9454101	9454200	0.000211939	0.0063559	24.4898	-251	-2060	+	CG	9454451	9456259	1809	not classified	-	-	-	-	-	-	-
d_polystachya_ptg000164l_000224.1	ptg000164l	9454051	9454150	0.000211939	0.0063559	24.4898	-301	-2110	+	CG	9454451	9456259	1809	not classified	-	-	-	-	-	-	-
d_polystachya_ptg000103l_000469.1	ptg000103l	8816651	8816750	3.16998e-05	0.00140666	24.4092	1247	-1866	-	CG	8814884	8817996	3113	WAK/WAKL protein kinase & EC_2.7 transferase transferring phosphorus-containing group	arath wall associated receptor kinase	Wall-associated receptor kinase 2 OS=Arabidopsis thaliana	GO:0030247; GO:0007166; GO:0005886; GO:0005509; GO:0004674; GO:0005524	-	-	3702.Q9LMP1	WAK2
d_polystachya_ptg000147l_001005.1	ptg000147l	25991501	25991600	1.02589e-05	0.000533859	24.3902	-727	-4160	+	CG	25992327	25995759	3433	regulatory protein *(Erlin2) of Membralin-driven ERAD pathway	erlin	-	GO:0032933; GO:0015485; GO:0005789; GO:0031625	-	-	3702.Q9ZQ87	T4M8.5
d_polystachya_ptg000147l_001005.1	ptg000147l	25991551	25991650	1.02589e-05	0.000533859	24.3902	-677	-4110	+	CG	25992327	25995759	3433	regulatory protein *(Erlin2) of Membralin-driven ERAD pathway	erlin	-	GO:0032933; GO:0015485; GO:0005789; GO:0031625	-	-	3702.Q9ZQ87	T4M8.5
d_polystachya_ptg000078l_000044.1	ptg000078l	692151	692250	3.33061e-07	3.28985e-05	24.3851	1506	-2003	+	CG	690647	694155	3509	TRIHELIX transcription factor	myb dna bind 4 domain containing protein	Trihelix transcription factor ENAP1 OS=Arabidopsis thaliana	GO:0000976; GO:0005634; GO:0046940; GO:0033862; GO:0006355; GO:0008270	-	-	3702.Q9LV59	Q9LV59_ARATH
d_polystachya_ptg000004l_000932.1	ptg000004l	4801251	4801350	1.82277e-07	1.98145e-05	23.8764	1155	293	-	CG	4801643	4802504	862	redox-dependent regulator *(BolA2) of iron-sulfur cluster assembly machinery	bola protein	Protein BOLA2 OS=Arabidopsis thaliana	GO:0005575; GO:0005622; GO:0005623; GO:0005634; GO:0005737; GO:0005829; GO:0006950; GO:0006979; GO:0008150; GO:0010035; GO:0010038; GO:0010039; GO:0042221; GO:0043226; GO:0043227; GO:0043229; GO:0043231; GO:0044424; GO:0044444; GO:0044464; GO:0050896; GO:0097428; GO:0051537; GO:0006879	-	-	3702.Q9FIC3	BOLA2
d_polystachya_ptg000033l_000058.1	ptg000033l	119101	119200	3.14301e-07	3.14997e-05	23.8095	6431	-2325	-	CG	116875	125630	8756	catalytic component *(LCB1) of serine C-palmitoyltransferase complex & EC_2.3 acyltransferase	serine palmitoyltransferase	Long chain base biosynthesis protein 1b OS=Oryza sativa subsp. japonica	GO:0000003; GO:0002178; GO:0003006; GO:0005575; GO:0005622; GO:0005623; GO:0005737; GO:0005783; GO:0005789; GO:0006066; GO:0006629; GO:0006643; GO:0006644; GO:0006665; GO:0006667; GO:0006670; GO:0006672; GO:0006684; GO:0006686; GO:0006793; GO:0006796; GO:0006807; GO:0007275; GO:0008150; GO:0008152; GO:0008610; GO:0008654; GO:0009058; GO:0009790; GO:0009791; GO:0009793; GO:0009825; GO:0009893; GO:…	ko:K00654	ko00600,ko01100,ko04071,ko04138,map00600,map01100,map04071,map04138	3702.Q94IB8	LCB1
d_polystachya_ptg000529l_000021.1	ptg000529l	242951	243050	2.44695e-06	0.000162173	23.7917	100589	100085	-	CG	343135	343638	504	not classified	-	-	-	-	-	-	-
d_polystachya_ptg000103l_000350.1	ptg000103l	8938201	8938300	6.73336e-09	1.15283e-06	23.7705	-692	-4012	+	CG	8938992	8942311	3320	dynamically associated protein kinase FLS2-BAK1 flagellin receptor complex & RLCK-VIIa receptor-like protein kinase & EC_2.7 transferase transferring phosphorus-containing group	protein kinase domain containing	Receptor-like cytoplasmic kinase 176 OS=Oryza sativa subsp. japonica	GO:0003674; GO:0003824; GO:0004672; GO:0004674; GO:0004675; GO:0004888; GO:0006464; GO:0006468; GO:0006793; GO:0006796; GO:0006807; GO:0007154; GO:0007165; GO:0007166; GO:0007167; GO:0007178; GO:0008150; GO:0008152; GO:0009987; GO:0010119; GO:0016301; GO:0016310; GO:0016740; GO:0016772; GO:0016773; GO:0019199; GO:0019538; GO:0023052; GO:0036211; GO:0038023; GO:0043170; GO:0043412; GO:0044237; GO:…	-	-	3702.P46573	PBL10
d_polystachya_ptg000103l_000337.1	ptg000103l	8661401	8661500	7.06788e-05	0.00264023	23.5682	1696	-535	+	CG	8659707	8661937	2231	not classified	fe 3+ 2+ purple acid phosphatase	Purple acid phosphatase 2 OS=Ipomoea batatas	GO:0003674; GO:0003824; GO:0003993; GO:0004721; GO:0005575; GO:0005618; GO:0005623; GO:0006464; GO:0006470; GO:0006793; GO:0006796; GO:0006807; GO:0008150; GO:0008152; GO:0009987; GO:0016311; GO:0016787; GO:0016788; GO:0016791; GO:0019538; GO:0030312; GO:0036211; GO:0042578; GO:0043170; GO:0043412; GO:0044237; GO:0044238; GO:0044260; GO:0044267; GO:0044464; GO:0071704; GO:0071944; GO:0140096; GO:…	ko:K22390	-	3702.Q9SIV9	PAP10-2
d_polystachya_ptg000125l_000558.1	ptg000125l	4172201	4172300	2.21643e-06	0.000148815	23.4694	1564	-1448	-	CG	4170852	4173863	3012	metal cation transporter *(MRS/MGT)	magnesium transporter mrs	Magnesium transporter MRS2-4 OS=Arabidopsis thaliana	GO:0003674; GO:0005215; GO:0005575; GO:0005622; GO:0005623; GO:0005737; GO:0005739; GO:0005886; GO:0006810; GO:0006811; GO:0006812; GO:0007275; GO:0008150; GO:0008324; GO:0009555; GO:0015075; GO:0015095; GO:0015318; GO:0015693; GO:0016020; GO:0022857; GO:0022890; GO:0030001; GO:0032501; GO:0032502; GO:0034220; GO:0043226; GO:0043227; GO:0043229; GO:0043231; GO:0044424; GO:0044444; GO:0044464; GO:…	ko:K16075	-	3702.Q93ZD7	MRS2-4
d_polystachya_ptg000004l_000066.1	ptg000004l	5074751	5074850	0.000219031	0.00649362	23.2016	-13363	-20999	+	CG	5088213	5095848	7636	catalytic component *(CesA) of cellulose synthase complex	cellulose synthase a catalytic subunit [udp forming]	Probable cellulose synthase A catalytic subunit 9 [UDP-forming] OS=Arabidopsis thaliana	GO:0000003; GO:0000226; GO:0000271; GO:0000278; GO:0000281; GO:0000910; GO:0003006; GO:0003674; GO:0003824; GO:0005575; GO:0005622; GO:0005623; GO:0005737; GO:0005794; GO:0005886; GO:0005887; GO:0005975; GO:0005976; GO:0006073; GO:0006996; GO:0007010; GO:0007017; GO:0007049; GO:0007275; GO:0008150; GO:0008152; GO:0009058; GO:0009059; GO:0009250; GO:0009791; GO:0009825; GO:0009832; GO:0009833; GO:…	ko:K10999	-	3702.Q94JQ6	CESA6
d_polystachya_ptg000125l_000558.1	ptg000125l	4172251	4172350	1.0145e-06	7.95549e-05	23.1392	1514	-1498	-	CG	4170852	4173863	3012	metal cation transporter *(MRS/MGT)	magnesium transporter mrs	Magnesium transporter MRS2-4 OS=Arabidopsis thaliana	GO:0003674; GO:0005215; GO:0005575; GO:0005622; GO:0005623; GO:0005737; GO:0005739; GO:0005886; GO:0006810; GO:0006811; GO:0006812; GO:0007275; GO:0008150; GO:0008324; GO:0009555; GO:0015075; GO:0015095; GO:0015318; GO:0015693; GO:0016020; GO:0022857; GO:0022890; GO:0030001; GO:0032501; GO:0032502; GO:0034220; GO:0043226; GO:0043227; GO:0043229; GO:0043231; GO:0044424; GO:0044444; GO:0044464; GO:…	ko:K16075	-	3702.Q93ZD7	MRS2-4
d_polystachya_ptg000085l_000264.1	ptg000085l	7285651	7285750	0.000101472	0.00356374	22.5031	-35	-3564	+	CG	7285785	7289313	3529	not classified	receptor protein eix	Receptor-like protein EIX2 OS=Solanum lycopersicum	GO:0016301; GO:0016020; GO:0006952; GO:0051707; GO:0071944; GO:0016773; GO:0140096	ko:K00761	ko00240,ko01100,map00240,map01100	-	-
d_polystachya_ptg000011l_000148.1	ptg000011l	2432951	2433050	0.000309059	0.00852314	22.3315	1031	617	+	CG	2431922	2432335	414	not classified	-	-	-	-	-	-	-
d_polystachya_ptg000043l_000076.1	ptg000043l	1118751	1118850	0.000266622	0.00757657	22.1146	2220	-1097	+	CG	1116533	1119849	3317	GARP subgroup PHL transcription factor	myb family transcription factor phl	Myb family transcription factor RLI1 OS=Oryza sativa subsp. indica	GO:0003700; GO:0006355; GO:0003677	-	-	3702.Q94CL7	PHR1
d_polystachya_ptg000018l_000270.1	ptg000018l	9102201	9102300	0.000178533	0.0055768	22.0646	-15460	-20161	+	CG	9117760	9122460	4701	nucleotide sugar transporter *(URGT/UXT)	udp rhamnose galactose transporter	UDP-rhamnose/UDP-galactose transporter 6 OS=Arabidopsis thaliana	GO:0003674; GO:0005215; GO:0005575; GO:0005622; GO:0005623; GO:0005737; GO:0005794; GO:0005886; GO:0006810; GO:0008150; GO:0012505; GO:0015291; GO:0015297; GO:0015780; GO:0015931; GO:0016020; GO:0022804; GO:0022857; GO:0043226; GO:0043227; GO:0043229; GO:0043231; GO:0044424; GO:0044444; GO:0044464; GO:0051179; GO:0051234; GO:0055085; GO:0071702; GO:0071705; GO:0071944; GO:0090480; GO:1901264; GO:…	ko:K15285	-	3702.Q8RWW7	URGT4
d_polystachya_ptg000008l_000901.1	ptg000008l	13333851	13333950	5.61241e-08	7.16206e-06	21.978	1240	-2884	-	CG	13331066	13335189	4124	component *(Toc33/Toc34) of outer envelope TOC translocation system	translocase of chloroplast 101 chloroplastic	Translocase of chloroplast 34 OS=Pisum sativum	-	-	-	3702.Q38906	TOC34
d_polystachya_ptg000018l_000233.1	ptg000018l	4764101	4764200	0.000178185	0.0055768	21.9512	2718	-216	+	CG	4761385	4764318	2934	component *(uS17) of small ribosomal-subunit (SSU) proteome	40s ribosomal protein s11 1	Small ribosomal subunit protein uS17 OS=Euphorbia esula	GO:0003674; GO:0003676; GO:0003723; GO:0003729; GO:0003735; GO:0005198; GO:0005488; GO:0005575; GO:0005618; GO:0005622; GO:0005623; GO:0005737; GO:0005829; GO:0005840; GO:0005911; GO:0006412; GO:0006518; GO:0006807; GO:0008150; GO:0008152; GO:0009058; GO:0009059; GO:0009506; GO:0009987; GO:0010467; GO:0015935; GO:0016020; GO:0019538; GO:0022626; GO:0022627; GO:0030054; GO:0030312; GO:0032991; GO:…	ko:K02949	ko03010,map03010	3702.P16181	RPS11A
d_polystachya_ptg000018l_000233.1	ptg000018l	4764051	4764150	0.000178185	0.0055768	21.9512	2668	-266	+	CG	4761385	4764318	2934	component *(uS17) of small ribosomal-subunit (SSU) proteome	40s ribosomal protein s11 1	Small ribosomal subunit protein uS17 OS=Euphorbia esula	GO:0003674; GO:0003676; GO:0003723; GO:0003729; GO:0003735; GO:0005198; GO:0005488; GO:0005575; GO:0005618; GO:0005622; GO:0005623; GO:0005737; GO:0005829; GO:0005840; GO:0005911; GO:0006412; GO:0006518; GO:0006807; GO:0008150; GO:0008152; GO:0009058; GO:0009059; GO:0009506; GO:0009987; GO:0010467; GO:0015935; GO:0016020; GO:0019538; GO:0022626; GO:0022627; GO:0030054; GO:0030312; GO:0032991; GO:…	ko:K02949	ko03010,map03010	3702.P16181	RPS11A
d_polystachya_ptg000105l_000189.1	ptg000105l	7897401	7897500	0.000178185	0.0055768	21.9512	1462	-9443	+	CG	7895941	7906845	10905	regulatory component *(AIPP2) of chromatin silencing regulator complex	phd type domain containing protein	Protein PARALOG OF AIPP2 OS=Arabidopsis thaliana	GO:0140566; GO:0034244; GO:0006325; GO:0046872	-	-	3702.F4KE59	MTG13.4
d_polystachya_ptg000105l_000189.1	ptg000105l	7897351	7897450	0.000178185	0.0055768	21.9512	1412	-9493	+	CG	7895941	7906845	10905	regulatory component *(AIPP2) of chromatin silencing regulator complex	phd type domain containing protein	Protein PARALOG OF AIPP2 OS=Arabidopsis thaliana	GO:0140566; GO:0034244; GO:0006325; GO:0046872	-	-	3702.F4KE59	MTG13.4
d_polystachya_ptg000105l_000243.1	ptg000105l	8541301	8541400	9.77417e-05	0.00345042	21.9117	-4825	-7476	+	CG	8546225	8548875	2651	component *(TAF8) of TFIId basal transcription regulation complex	human transcription initiation factor tfiid subunit	Transcription initiation factor TFIID subunit 8 OS=Arabidopsis thaliana	GO:0005669; GO:0046982; GO:2000142; GO:0006352; GO:0006413; GO:0016987; GO:0003743; GO:0003677	ko:K14649	ko03022,map03022	3702.Q9SYZ9	TAF8
d_polystachya_ptg000136l_000018.1	ptg000136l	227151	227250	6.56027e-05	0.0024822	21.8182	-1556	-5081	+	CG	228806	232330	3525	not classified	pentatricopeptide repeat containing protein	Putative pentatricopeptide repeat-containing protein At3g13770, mitochondrial OS=Arabidopsis thaliana	GO:0000959; GO:0003674; GO:0003676; GO:0003723; GO:0003824; GO:0004518; GO:0004519; GO:0005488; GO:0005575; GO:0005622; GO:0005623; GO:0005737; GO:0005739; GO:0006139; GO:0006725; GO:0006807; GO:0008150; GO:0008152; GO:0009451; GO:0009987; GO:0016070; GO:0016071; GO:0016556; GO:0016787; GO:0016788; GO:0034641; GO:0043170; GO:0043226; GO:0043227; GO:0043229; GO:0043231; GO:0043412; GO:0044237; GO:…	-	-	3702.Q9LIC3	PCMP-H85
d_polystachya_ptg000136l_000299.1	ptg000136l	1799851	1799950	0.000306589	0.00848851	21.5516	6446	-733	-	CG	1799217	1806395	7179	ABCB-type transporter *(MDR/PGP)	abc transporter b family member	Putative multidrug resistance protein OS=Oryza sativa subsp. japonica	GO:0006139; GO:0006163; GO:0006164; GO:0006725; GO:0006753; GO:0006754; GO:0006793; GO:0006796; GO:0006807; GO:0006810; GO:0006811; GO:0006812; GO:0008150; GO:0008152; GO:0009058; GO:0009117; GO:0009123; GO:0009124; GO:0009126; GO:0009127; GO:0009141; GO:0009142; GO:0009144; GO:0009145; GO:0009150; GO:0009152; GO:0009156; GO:0009161; GO:0009165; GO:0009167; GO:0009168; GO:0009199; GO:0009201; GO:…	ko:K02114,ko:K05658	ko00190,ko00195,ko01100,ko02010,ko04976,ko05206,ko05226,map00190,map00195,map01100,map02010,map04976,map05206,map05226	3702.Q9LHD1	ABCB15
d_polystachya_ptg000078l_000618.1	ptg000078l	3030651	3030750	4.30929e-08	5.712e-06	21.5385	2550	-2429	-	CG	3028321	3033299	4979	not classified	th domain containing protein	-	GO:0003674; GO:0003779; GO:0003824; GO:0005488; GO:0005515; GO:0005543; GO:0005547; GO:0005575; GO:0005622; GO:0005623; GO:0005737; GO:0005819; GO:0005829; GO:0005856; GO:0005886; GO:0005911; GO:0005938; GO:0006810; GO:0006897; GO:0006909; GO:0006911; GO:0006935; GO:0006996; GO:0007010; GO:0007015; GO:0008092; GO:0008150; GO:0008154; GO:0008289; GO:0009605; GO:0009987; GO:0010324; GO:0015629; GO:…	-	-	3702.Q9ASY2	K19E1.11
d_polystachya_ptg000105l_000222.1	ptg000105l	8237201	8237300	0.000231149	0.00675473	21.4286	1461	-862	+	CG	8235742	8238064	2323	not classified	pm protein	-	-	-	-	3702.Q9FRS7	F22O13.6
d_polystachya_ptg000105l_000222.1	ptg000105l	8237251	8237350	0.000231149	0.00675473	21.4286	1511	-812	+	CG	8235742	8238064	2323	not classified	pm protein	-	-	-	-	3702.Q9FRS7	F22O13.6
d_polystachya_ptg000072l_000255.1	ptg000072l	551401	551500	3.96109e-05	0.00169194	21.3884	-10645	-11076	-	CG	540327	540757	431	not classified	-	-	-	-	-	-	-
d_polystachya_ptg000080l_000106.1	ptg000080l	6736001	6736100	0.000175694	0.00554488	21.3771	-1628	-3196	+	CG	6737728	6739295	1568	LRR-domain extensin	leucine rich repeat extensin protein	Leucine-rich repeat extensin-like protein 4 OS=Arabidopsis thaliana	GO:0003674; GO:0005198; GO:0005199; GO:0071555; GO:0005576; GO:0140997; GO:0140855; GO:0016020; GO:0072371; GO:0044025; GO:0098542; GO:0044024; GO:0140857; GO:0009620; GO:0004676; GO:0140823; GO:0035403; GO:0035979; GO:0044022; GO:0035402; GO:0035175; GO:1990244; GO:0004711; GO:0006338; GO:0004677; GO:0072518; GO:0072354; GO:0004679; GO:0004694; GO:0003723	-	-	3702.Q9LUI1	LRX6
d_polystachya_ptg000105l_000305.1	ptg000105l	8110451	8110550	4.10878e-05	0.00174414	21.2705	581	-434	-	CG	8110116	8111130	1015	not classified	-	-	-	-	-	-	-
d_polystachya_ptg000008l_000901.1	ptg000008l	13333801	13333900	0.00021877	0.00649362	21.2618	1290	-2834	-	CG	13331066	13335189	4124	component *(Toc33/Toc34) of outer envelope TOC translocation system	translocase of chloroplast 101 chloroplastic	Translocase of chloroplast 34 OS=Pisum sativum	-	-	-	3702.Q38906	TOC34
d_polystachya_ptg000078l_000658.1	ptg000078l	2442351	2442450	0.000245473	0.00708333	21.2127	-2393	-9769	-	CG	2432584	2439959	7376	not classified	zinc finger and btb domain containing protein	-	GO:0035861; GO:0006302; GO:0005634	-	-	3702.F4JN57	F4JN57_ARATH
d_polystachya_ptg000010l_000295.1	ptg000010l	11244501	11244600	1.006e-06	7.91899e-05	21.1076	3419	-5123	+	CG	11241084	11249625	8542	not classified	o fucosyltransferase family protein	O-fucosyltransferase 15 OS=Arabidopsis thaliana	GO:0005575; GO:0005622; GO:0005623; GO:0005737; GO:0005768; GO:0005794; GO:0005802; GO:0012505; GO:0031410; GO:0031982; GO:0031984; GO:0043226; GO:0043227; GO:0043229; GO:0043231; GO:0044422; GO:0044424; GO:0044431; GO:0044444; GO:0044446; GO:0044464; GO:0097708; GO:0098791; GO:0006004; GO:0016757; GO:0016020; GO:0004672; GO:0009987; GO:0005524	-	-	3702.F4HYR4	OFUT15
d_polystachya_ptg000031l_000594.1	ptg000031l	2825601	2825700	3.70533e-05	0.00160946	20.8955	-4503	-11297	-	CG	2814306	2821099	6794	ferrochelatase *(FC)	ferrochelatase	Ferrochelatase-2, chloroplastic OS=Oryza sativa subsp. japonica	GO:0003674; GO:0003824; GO:0004325; GO:0005575; GO:0005622; GO:0005623; GO:0005737; GO:0005739; GO:0006725; GO:0006778; GO:0006779; GO:0006783; GO:0006807; GO:0008150; GO:0008152; GO:0009058; GO:0009507; GO:0009536; GO:0009579; GO:0009987; GO:0016020; GO:0016829; GO:0018130; GO:0019438; GO:0031976; GO:0031984; GO:0033013; GO:0033014; GO:0034357; GO:0034641; GO:0042168; GO:0042440; GO:0042651; GO:…	ko:K01772	ko00860,ko01100,ko01110,map00860,map01100,map01110	3702.O04921	FC2
d_polystachya_ptg000031l_000594.1	ptg000031l	2825551	2825650	3.70533e-05	0.00160946	20.8955	-4453	-11247	-	CG	2814306	2821099	6794	ferrochelatase *(FC)	ferrochelatase	Ferrochelatase-2, chloroplastic OS=Oryza sativa subsp. japonica	GO:0003674; GO:0003824; GO:0004325; GO:0005575; GO:0005622; GO:0005623; GO:0005737; GO:0005739; GO:0006725; GO:0006778; GO:0006779; GO:0006783; GO:0006807; GO:0008150; GO:0008152; GO:0009058; GO:0009507; GO:0009536; GO:0009579; GO:0009987; GO:0016020; GO:0016829; GO:0018130; GO:0019438; GO:0031976; GO:0031984; GO:0033013; GO:0033014; GO:0034357; GO:0034641; GO:0042168; GO:0042440; GO:0042651; GO:…	ko:K01772	ko00860,ko01100,ko01110,map00860,map01100,map01110	3702.O04921	FC2
d_polystachya_ptg000010l_000217.1	ptg000010l	10064551	10064650	5.96849e-05	0.00233309	20.7792	3249	-17844	+	CG	10061304	10082396	21093	U6-snRNA maturation factor *(SEAP1)	rrm domain containing protein	-	GO:0008380; GO:0005634; GO:0003723; GO:0006397; GO:0031969; GO:1990904	-	-	3702.F4JQ75	EMB140
d_polystachya_ptg000005l_000807.1	ptg000005l	10696301	10696400	0.000167311	0.0053109	20.7121	2093	-3052	-	CG	10693348	10698492	5145	not classified	homeobox protein isoform x1	-	-	-	-	3702.Q6NKU3	F7A10.13
d_polystachya_ptg000051l_000332.1	ptg000051l	12358751	12358850	9.18304e-12	3.25292e-09	20.5674	3066	788	-	CG	12359638	12361915	2278	not classified	-	-	-	-	-	-	-
d_polystachya_ptg000272l_000058.1	ptg000272l	641801	641900	0.000287146	0.00802657	20.4044	3398	-556	-	CG	641344	645297	3954	not classified	disease resistance protein	Putative disease resistance protein RGA3 OS=Solanum bulbocastanum	GO:0043531; GO:0006952; GO:0016020; GO:0051707; GO:0005829; GO:0051301; GO:0006208; GO:0004252; GO:0005524; GO:0004157; GO:0055085; GO:0022857	-	-	3702.Q9LRR4	RPPL1
d_polystachya_ptg000047l_000757.1	ptg000047l	5176101	5176200	5.15048e-06	0.000307612	20.3704	-5590	-9214	-	CG	5166889	5170512	3624	transcription factor *(WRKY)	wrky domain containing protein	Protein WRKY1 OS=Zea mays	GO:0005516; GO:0005634; GO:0006355; GO:0043565; GO:0003700; GO:0005874; GO:0008017; GO:0046983; GO:0000226; GO:0005737	-	-	3702.O04336	WRKY21
d_polystachya_ptg000136l_000299.1	ptg000136l	1799801	1799900	0.000163906	0.00521286	20.2139	6496	-683	-	CG	1799217	1806395	7179	ABCB-type transporter *(MDR/PGP)	abc transporter b family member	Putative multidrug resistance protein OS=Oryza sativa subsp. japonica	GO:0006139; GO:0006163; GO:0006164; GO:0006725; GO:0006753; GO:0006754; GO:0006793; GO:0006796; GO:0006807; GO:0006810; GO:0006811; GO:0006812; GO:0008150; GO:0008152; GO:0009058; GO:0009117; GO:0009123; GO:0009124; GO:0009126; GO:0009127; GO:0009141; GO:0009142; GO:0009144; GO:0009145; GO:0009150; GO:0009152; GO:0009156; GO:0009161; GO:0009165; GO:0009167; GO:0009168; GO:0009199; GO:0009201; GO:…	ko:K02114,ko:K05658	ko00190,ko00195,ko01100,ko02010,ko04976,ko05206,ko05226,map00190,map00195,map01100,map02010,map04976,map05206,map05226	3702.Q9LHD1	ABCB15
d_polystachya_ptg000005l_000551.1	ptg000005l	14652451	14652550	0.000238048	0.00690789	20	1489	-1589	-	CG	14650961	14654038	3078	RNA editing factor *(MEF7)	pentatricopeptide repeat containing protein	Putative pentatricopeptide repeat-containing protein At5g09950 OS=Arabidopsis thaliana	GO:0003674; GO:0003676; GO:0003723; GO:0003824; GO:0004518; GO:0004519; GO:0005488; GO:0005575; GO:0005622; GO:0005623; GO:0006139; GO:0006725; GO:0006807; GO:0008150; GO:0008152; GO:0009451; GO:0009987; GO:0016070; GO:0016071; GO:0016556; GO:0016787; GO:0016788; GO:0034641; GO:0043170; GO:0043226; GO:0043227; GO:0043229; GO:0043231; GO:0043412; GO:0044237; GO:0044238; GO:0044424; GO:0044464; GO:…	-	-	3702.Q9FIB2	PCMP-H35
d_polystachya_ptg000125l_000550.1	ptg000125l	4277301	4277400	8.85668e-06	0.000480116	19.8137	1666	-335	-	CG	4277065	4279065	2001	EC_2.3 acyltransferase	shikimate o hydroxycinnamoyltransferase	Putrescine hydroxycinnamoyltransferase 1 OS=Oryza sativa subsp. japonica	GO:0003674; GO:0003824; GO:0016740; GO:0016746; GO:0016747; GO:0050734; GO:0009836; GO:0016020; GO:0004190; GO:0006508; GO:0009987	ko:K13065	ko00940,ko00941,ko00945,ko01100,ko01110,map00940,map00941,map00945,map01100,map01110	3702.Q9FI78	HST-2
d_polystachya_ptg000156l_000104.1	ptg000156l	4034951	4035050	6.24102e-07	5.45635e-05	19.7705	-68033	-69869	+	CG	4103083	4104918	1836	not classified	-	-	-	-	-	-	-
d_polystachya_ptg000092l_000014.1	ptg000092l	178601	178700	6.43157e-05	0.0024425	19.7368	-1924	-4995	+	CG	180624	183694	3071	not classified	ft interacting protein	FT-interacting protein 7 OS=Oryza sativa subsp. japonica	GO:0003674; GO:0005488; GO:0005509; GO:0005575; GO:0005622; GO:0005623; GO:0005634; GO:0005654; GO:0005737; GO:0005783; GO:0005829; GO:0007154; GO:0007165; GO:0008150; GO:0009987; GO:0012505; GO:0016020; GO:0016021; GO:0019722; GO:0019932; GO:0023052; GO:0031224; GO:0031974; GO:0031981; GO:0035556; GO:0043167; GO:0043169; GO:0043226; GO:0043227; GO:0043229; GO:0043231; GO:0043233; GO:0044422; GO:…	-	-	3702.Q9M2R0	FTIP3
d_polystachya_ptg000005l_000638.1	ptg000005l	13398051	13398150	1.53971e-06	0.000111387	19.2661	4263	-5814	-	CG	13392336	13402412	10077	malonyl-CoA synthetase *(mtMCS))	malonate coa ligase acsf mitochondrial	Probable CoA ligase CCL8 OS=Humulus lupulus	GO:0016207; GO:0009698; GO:0016020; GO:0106290; GO:0005737; GO:0006631; GO:0031956; GO:0009910; GO:0003724; GO:0008270; GO:0048367; GO:0005524; GO:0045892; GO:0016787; GO:0003676; GO:0000398	ko:K18660	ko00280,map00280	3702.Q8H151	AAE13
d_polystachya_ptg000005l_000638.1	ptg000005l	13398001	13398100	1.53971e-06	0.000111387	19.2661	4313	-5764	-	CG	13392336	13402412	10077	malonyl-CoA synthetase *(mtMCS))	malonate coa ligase acsf mitochondrial	Probable CoA ligase CCL8 OS=Humulus lupulus	GO:0016207; GO:0009698; GO:0016020; GO:0106290; GO:0005737; GO:0006631; GO:0031956; GO:0009910; GO:0003724; GO:0008270; GO:0048367; GO:0005524; GO:0045892; GO:0016787; GO:0003676; GO:0000398	ko:K18660	ko00280,map00280	3702.Q8H151	AAE13
d_polystachya_ptg002304l_000005.1	ptg002304l	6301	6400	1.04215e-08	1.6598e-06	18.8068	5803	-1120	-	CG	5280	12202	6923	fatty acid transporter *(ABCA2/9/11) & ABC2 subfamily-A transporter *(ABCA1/2/3)	abc transporter a family member	ABC transporter A family member 2 OS=Arabidopsis thaliana	GO:0000003; GO:0003006; GO:0003674; GO:0003824; GO:0005215; GO:0005319; GO:0005342; GO:0005575; GO:0005622; GO:0005623; GO:0005737; GO:0005783; GO:0006810; GO:0006811; GO:0006820; GO:0006869; GO:0007275; GO:0008028; GO:0008150; GO:0008509; GO:0008514; GO:0009791; GO:0010154; GO:0010876; GO:0012505; GO:0015075; GO:0015245; GO:0015318; GO:0015399; GO:0015405; GO:0015711; GO:0015718; GO:0015849; GO:…	-	-	3702.Q84K47	ABCA2
d_polystachya_ptg000061l_000013.1	ptg000061l	970901	971000	7.5494e-06	0.000421482	18.6703	-68238	-68483	+	CG	1039238	1039482	245	not classified	reverse transcriptase domain containing protein	-	-	-	-	-	-
d_polystachya_ptg000059l_000217.1	ptg000059l	3687851	3687950	0.00013197	0.00438009	18.5185	-1277	-3717	+	CG	3689227	3691666	2440	EC_2.7 transferase transferring phosphorus-containing group	protein kinase domain containing	Leucine-rich repeat receptor-like protein kinase PXC1 OS=Arabidopsis thaliana	GO:0004672; GO:0016020; GO:0005524; GO:0033612	-	-	3702.Q84JQ4	PRK2
d_polystachya_ptg000105l_000468.1	ptg000105l	5665451	5665550	3.60195e-05	0.0015712	18.4615	821	-17963	-	CG	5647587	5666370	18784	not classified	mhd domain containing protein	Protein unc-13 homolog OS=Arabidopsis thaliana	GO:0003724; GO:0009536; GO:0005524; GO:0016787; GO:0003676	-	-	3702.A0A1P8B6L8	T5C23.100
d_polystachya_ptg000081l_000147.1	ptg000081l	2884901	2885000	0.000121682	0.00411861	18.3333	887	-6929	+	CG	2884016	2891831	7816	voltage-gated potassium cation channel *(AKT/SKOR/GORK)	potassium channel kat	Potassium channel KOR1 OS=Oryza sativa subsp. japonica	GO:0001101; GO:0003674; GO:0005215; GO:0005216; GO:0005244; GO:0005249; GO:0005261; GO:0005267; GO:0005575; GO:0005622; GO:0005623; GO:0005634; GO:0005886; GO:0005887; GO:0006810; GO:0006811; GO:0006812; GO:0006813; GO:0006950; GO:0008150; GO:0008324; GO:0009266; GO:0009409; GO:0009414; GO:0009415; GO:0009628; GO:0009719; GO:0009725; GO:0009737; GO:0009753; GO:0009987; GO:0010033; GO:0010035; GO:…	ko:K21867	-	3702.Q9M8S6	SKOR
d_polystachya_ptg000103l_000383.1	ptg000103l	9241301	9241400	5.40805e-05	0.00214086	18.1982	-1046	-4119	+	CG	9242446	9245518	3073	SD-2 protein kinase & EC_2.7 transferase transferring phosphorus-containing group	g type lectin s receptor serine threonine protein kinase	Putative receptor protein kinase ZmPK1 OS=Zea mays	GO:0044023; GO:0048544; GO:0005886; GO:0140855; GO:0006338; GO:0072371; GO:0005576; GO:0044025; GO:0051707; GO:1990904; GO:0044024; GO:0005840; GO:0140857; GO:0004676; GO:0140823; GO:0035403; GO:0035979; GO:0044022; GO:0035402; GO:0006508; GO:0035175; GO:1990244; GO:0004711; GO:0006412; GO:0004677; GO:0072518; GO:0072354; GO:0004679; GO:0004694; GO:0106310; GO:0005524; GO:0003735	-	-	3702.Q9XID3	F23M19.5
d_polystachya_ptg000105l_000305.1	ptg000105l	8110501	8110600	1.79294e-05	0.000872905	18.1906	531	-484	-	CG	8110116	8111130	1015	not classified	-	-	-	-	-	-	-
d_polystachya_ptg000010l_000295.1	ptg000010l	11244451	11244550	4.3499e-05	0.00181279	18.185	3369	-5173	+	CG	11241084	11249625	8542	not classified	o fucosyltransferase family protein	O-fucosyltransferase 15 OS=Arabidopsis thaliana	GO:0005575; GO:0005622; GO:0005623; GO:0005737; GO:0005768; GO:0005794; GO:0005802; GO:0012505; GO:0031410; GO:0031982; GO:0031984; GO:0043226; GO:0043227; GO:0043229; GO:0043231; GO:0044422; GO:0044424; GO:0044431; GO:0044444; GO:0044446; GO:0044464; GO:0097708; GO:0098791; GO:0006004; GO:0016757; GO:0016020; GO:0004672; GO:0009987; GO:0005524	-	-	3702.F4HYR4	OFUT15
d_polystachya_ptg000174l_000003.1	ptg000174l	1201	1300	2.15592e-07	2.25221e-05	18.122	-81	-482	+	CG	1381	1781	401	not classified	-	-	-	-	-	-	-
d_polystachya_ptg000125l_000362.1	ptg000125l	5030651	5030750	5.01028e-07	4.55479e-05	18.0851	-508	-2582	+	CG	5031258	5033331	2074	RLCK-Os receptor-like protein kinase & EC_2.7 transferase transferring phosphorus-containing group	g type lectin s receptor serine threonine protein kinase	Rust resistance kinase Lr10 OS=Triticum aestivum	GO:0004674; GO:0016020; GO:0006338; GO:0035790; GO:0035791; GO:0038145; GO:0031547; GO:0005524; GO:0048012; GO:0038109; GO:0048009; GO:0038063; GO:0007173; GO:0008543; GO:0140997; GO:0048013; GO:0140998; GO:0006508; GO:0140995; GO:0141003; GO:0140996; GO:0030246; GO:0008288; GO:0005020; GO:0005010; GO:0005004; GO:0005019; GO:0005018; GO:0005008; GO:0005011; GO:0060175; GO:0005006; GO:0038062; GO:…	ko:K04733	ko04010,ko04064,ko04620,ko04621,ko04624,ko04722,ko05133,ko05140,ko05142,ko05145,ko05152,ko05162,ko05164,map04010,map04064,map04620,map04621,map04624,map04722,map05133,map05140,map05142,map05145,map05152,map05162,map05164	3702.Q8RWZ5	SD25
d_polystachya_ptg000070l_000379.1	ptg000070l	10005851	10005950	0.00014273	0.00462531	18	980	-2355	+	CG	10004873	10008207	3335	not classified	thioredoxin domain containing protein	Thioredoxin domain-containing protein 9 homolog OS=Arabidopsis thaliana	GO:0005575; GO:0005622; GO:0005623; GO:0005737; GO:0006139; GO:0006725; GO:0006807; GO:0008150; GO:0008152; GO:0008616; GO:0009058; GO:0009116; GO:0009119; GO:0009163; GO:0009987; GO:0018130; GO:0019438; GO:0034404; GO:0034641; GO:0034654; GO:0042455; GO:0044237; GO:0044238; GO:0044249; GO:0044271; GO:0044281; GO:0044283; GO:0044424; GO:0044464; GO:0046116; GO:0046483; GO:0055086; GO:0071704; GO:…	-	-	3702.Q9LSU4	Q9LSU4_ARATH
d_polystachya_ptg000085l_000698.1	ptg000085l	1124801	1124900	3.20216e-05	0.00141483	17.739	538	-1076	-	CG	1123824	1125437	1614	group-II intron-encoded maturase *(MatK)	maturase k	Maturase K OS=Dioscorea elephantipes	GO:0005575; GO:0005622; GO:0005623; GO:0005737; GO:0009507; GO:0009536; GO:0043226; GO:0043227; GO:0043229; GO:0043231; GO:0044424; GO:0044444; GO:0044464; GO:0006397; GO:0003723; GO:0008380; GO:0008033	ko:K20000	-	3702.P56784	matK
d_polystachya_ptg000021l_000764.1	ptg000021l	1782551	1782650	1.26969e-06	9.45159e-05	17.6991	3028	47	-	CG	1782697	1785677	2981	EC_1.14 oxidoreductase acting on paired donor with incorporation or reduction of molecular oxygen & flavonoid 3'-hydroxylase *(F3'H)	flavonoid 3 5 hydroxylase	Flavonoid 3'-monooxygenase CYP75B137 OS=Crocosmia x crocosmiiflora	GO:0003674; GO:0003824; GO:0004497; GO:0005575; GO:0008150; GO:0008152; GO:0009058; GO:0009719; GO:0009725; GO:0009733; GO:0010033; GO:0016020; GO:0016491; GO:0016705; GO:0016709; GO:0019748; GO:0042221; GO:0044550; GO:0050896; GO:0055114; GO:0009820; GO:0008203; GO:0005506; GO:0006694; GO:0020037; GO:0009804; GO:0051213; GO:0009987	ko:K05280	ko00941,ko00944,ko01100,ko01110,map00941,map00944,map01100,map01110	3702.Q9SD85	CYP75B1
d_polystachya_ptg000033l_000058.1	ptg000033l	123801	123900	2.26781e-05	0.00105414	17.5674	1731	-7025	-	CG	116875	125630	8756	catalytic component *(LCB1) of serine C-palmitoyltransferase complex & EC_2.3 acyltransferase	serine palmitoyltransferase	Long chain base biosynthesis protein 1b OS=Oryza sativa subsp. japonica	GO:0000003; GO:0002178; GO:0003006; GO:0005575; GO:0005622; GO:0005623; GO:0005737; GO:0005783; GO:0005789; GO:0006066; GO:0006629; GO:0006643; GO:0006644; GO:0006665; GO:0006667; GO:0006670; GO:0006672; GO:0006684; GO:0006686; GO:0006793; GO:0006796; GO:0006807; GO:0007275; GO:0008150; GO:0008152; GO:0008610; GO:0008654; GO:0009058; GO:0009790; GO:0009791; GO:0009793; GO:0009825; GO:0009893; GO:…	ko:K00654	ko00600,ko01100,ko04071,ko04138,map00600,map01100,map04071,map04138	3702.Q94IB8	LCB1
d_polystachya_ptg000061l_000013.1	ptg000061l	970951	971050	1.52402e-06	0.000111034	17.4781	-68188	-68433	+	CG	1039238	1039482	245	not classified	reverse transcriptase domain containing protein	-	-	-	-	-	-
d_polystachya_ptg000942l_000001.1	ptg000942l	6001	6100	1.9661e-07	2.08218e-05	17.4518	52	-193	+	CG	5951	6195	245	not classified	-	-	-	-	-	-	-
d_polystachya_ptg000010l_000486.1	ptg000010l	9389751	9389850	7.71271e-08	9.26671e-06	17.4242	-2305	-10852	-	CG	9378901	9387447	8547	EC_6.1 ligase forming carbon-oxygen bond & lysine-tRNA ligase & 2S globulin seed storage protein	lysine trna ligase	Lysine--tRNA ligase OS=Oryza sativa subsp. japonica	GO:0003674; GO:0003824; GO:0004812; GO:0004824; GO:0005575; GO:0005622; GO:0005623; GO:0005737; GO:0005829; GO:0005911; GO:0009506; GO:0016874; GO:0016875; GO:0030054; GO:0044424; GO:0044444; GO:0044464; GO:0055044; GO:0140098; GO:0140101; GO:0006430; GO:0000049; GO:0016020; GO:0005524; GO:0003677	ko:K04567	ko00970,map00970	3702.Q9ZPI1	ATKRS-1
d_polystachya_ptg000010l_000486.1	ptg000010l	9389701	9389800	7.71271e-08	9.26671e-06	17.4242	-2255	-10802	-	CG	9378901	9387447	8547	EC_6.1 ligase forming carbon-oxygen bond & lysine-tRNA ligase & 2S globulin seed storage protein	lysine trna ligase	Lysine--tRNA ligase OS=Oryza sativa subsp. japonica	GO:0003674; GO:0003824; GO:0004812; GO:0004824; GO:0005575; GO:0005622; GO:0005623; GO:0005737; GO:0005829; GO:0005911; GO:0009506; GO:0016874; GO:0016875; GO:0030054; GO:0044424; GO:0044444; GO:0044464; GO:0055044; GO:0140098; GO:0140101; GO:0006430; GO:0000049; GO:0016020; GO:0005524; GO:0003677	ko:K04567	ko00970,map00970	3702.Q9ZPI1	ATKRS-1
d_polystachya_ptg000144l_000038.1	ptg000144l	3709701	3709800	5.57653e-08	7.16076e-06	17.2932	-10993	-16677	-	CG	3693026	3698709	5684	plastidial ribosome biogenesis factor *(PAC)	of protein pale cress chloroplastic	Protein PALE CRESS, chloroplastic OS=Arabidopsis thaliana	GO:0003674; GO:0003676; GO:0003723; GO:0005488; GO:0005515; GO:0005575; GO:0005622; GO:0005623; GO:0005737; GO:0006139; GO:0006396; GO:0006397; GO:0006725; GO:0006807; GO:0006996; GO:0007275; GO:0008150; GO:0008152; GO:0009295; GO:0009314; GO:0009416; GO:0009501; GO:0009507; GO:0009509; GO:0009513; GO:0009532; GO:0009536; GO:0009537; GO:0009570; GO:0009628; GO:0009653; GO:0009657; GO:0009658; GO:…	-	-	3702.Q39089	PAC
d_polystachya_ptg000088l_000046.1	ptg000088l	940201	940300	4.0818e-05	0.00173988	17.2334	1968	-2496	+	CG	938235	942698	4464	not classified	f box protein	-	-	-	-	3702.Q9FGY4	K6M13.17
d_polystachya_ptg000051l_000306.1	ptg000051l	13152601	13152700	0.000107368	0.00371368	17.1429	-925	-3523	-	CG	13149080	13151677	2598	not classified	ankyrin repeat protein	-	GO:0016020; GO:0005634	-	-	3702.A0A1P8APD7	T9L24.52
d_polystachya_ptg000051l_000306.1	ptg000051l	13152651	13152750	0.000107368	0.00371368	17.1429	-975	-3573	-	CG	13149080	13151677	2598	not classified	ankyrin repeat protein	-	GO:0016020; GO:0005634	-	-	3702.A0A1P8APD7	T9L24.52
d_polystachya_ptg000078l_000588.1	ptg000078l	3450401	3450500	3.27692e-05	0.00143551	17.0732	-1524	-4972	-	CG	3445431	3448878	3448	not classified	engb type g domain containing protein	GTP-binding protein At2g22870 OS=Arabidopsis thaliana	GO:0005575; GO:0005622; GO:0005623; GO:0005737; GO:0044424; GO:0044464; GO:0051301; GO:0005525; GO:0009507; GO:0005739; GO:0005768; GO:0046872; GO:0016020; GO:0035091; GO:0016787	ko:K03978	-	3702.Q9LYE2	F15N18.70
d_polystachya_ptg000042l_000906.1	ptg000042l	25761701	25761800	6.30541e-05	0.00242144	16.6667	2473	46	+	CG	25759230	25761656	2427	sphingobase hydroxylase & EC_1.14 oxidoreductase acting on paired donor with incorporation or reduction of molecular oxygen	fatty acid hydroxylase domain containing protein	Sphinganine C4-monooxygenase 2 OS=Arabidopsis thaliana	GO:0003674; GO:0003824; GO:0005575; GO:0005622; GO:0005623; GO:0005737; GO:0005783; GO:0005789; GO:0005794; GO:0006629; GO:0006643; GO:0006665; GO:0006807; GO:0007275; GO:0008150; GO:0008152; GO:0008610; GO:0009058; GO:0009314; GO:0009416; GO:0009628; GO:0009639; GO:0009640; GO:0009791; GO:0009987; GO:0012505; GO:0016020; GO:0016491; GO:0016705; GO:0030148; GO:0031984; GO:0032501; GO:0032502; GO:…	ko:K04713	ko00600,ko01100,map00600,map01100	3702.Q9AST3	SBH2
d_polystachya_ptg000156l_000104.1	ptg000156l	4034901	4035000	2.67984e-06	0.000174236	16.6438	-68083	-69919	+	CG	4103083	4104918	1836	not classified	-	-	-	-	-	-	-
d_polystachya_ptg000070l_000379.1	ptg000070l	10005901	10006000	0.000132743	0.00438009	16.4384	1030	-2305	+	CG	10004873	10008207	3335	not classified	thioredoxin domain containing protein	Thioredoxin domain-containing protein 9 homolog OS=Arabidopsis thaliana	GO:0005575; GO:0005622; GO:0005623; GO:0005737; GO:0006139; GO:0006725; GO:0006807; GO:0008150; GO:0008152; GO:0008616; GO:0009058; GO:0009116; GO:0009119; GO:0009163; GO:0009987; GO:0018130; GO:0019438; GO:0034404; GO:0034641; GO:0034654; GO:0042455; GO:0044237; GO:0044238; GO:0044249; GO:0044271; GO:0044281; GO:0044283; GO:0044424; GO:0044464; GO:0046116; GO:0046483; GO:0055086; GO:0071704; GO:…	-	-	3702.Q9LSU4	Q9LSU4_ARATH
d_polystachya_ptg000085l_000001.1	ptg000085l	152401	152500	2.4952e-05	0.00113669	16.3934	-1902	-3626	+	CG	154402	156125	1724	EC_2.4 glycosyltransferase	udp glycosyltransferase 83a1	UDP-glycosyltransferase 83A1 OS=Arabidopsis thaliana	GO:0003674; GO:0003824; GO:0005575; GO:0005622; GO:0005623; GO:0008194; GO:0016740; GO:0016757; GO:0016758; GO:0035251; GO:0043226; GO:0043227; GO:0043229; GO:0043231; GO:0044424; GO:0044464; GO:0046527; GO:0080043; GO:0080044; GO:0047215	-	-	3702.Q9SGA8	UGT83A1
d_polystachya_ptg000174l_000003.1	ptg000174l	1251	1350	4.34678e-08	5.72476e-06	16.351	-31	-432	+	CG	1381	1781	401	not classified	-	-	-	-	-	-	-
d_polystachya_ptg000061l_000039.1	ptg000061l	1298601	1298700	1.02872e-09	2.32258e-07	15.7588	-3718	-4303	+	CG	1302418	1303002	585	not classified	-	-	-	-	-	-	-
d_polystachya_ptg000080l_000226.1	ptg000080l	8835701	8835800	0.00035847	0.00960224	15.7296	2898	20	+	CG	8832805	8835682	2878	polygalacturonase *(QRT2) & EC_3.2 glycosylase	polygalacturonase qrt	Polygalacturonase OS=Actinidia deliciosa	GO:0004650; GO:0071555; GO:0005576; GO:0016020; GO:0005975; GO:0071944; GO:0016829; GO:0010047; GO:0016760; GO:0009901; GO:0046872; GO:0009057; GO:0009059	ko:K01213	ko00040,ko01100,map00040,map01100	3702.Q9SFB7	QRT2
d_polystachya_ptg000080l_000226.1	ptg000080l	8835651	8835750	0.00035847	0.00960224	15.7296	2848	-30	+	CG	8832805	8835682	2878	polygalacturonase *(QRT2) & EC_3.2 glycosylase	polygalacturonase qrt	Polygalacturonase OS=Actinidia deliciosa	GO:0004650; GO:0071555; GO:0005576; GO:0016020; GO:0005975; GO:0071944; GO:0016829; GO:0010047; GO:0016760; GO:0009901; GO:0046872; GO:0009057; GO:0009059	ko:K01213	ko00040,ko01100,map00040,map01100	3702.Q9SFB7	QRT2
d_polystachya_ptg000194l_000384.1	ptg000194l	4148151	4148250	6.90765e-05	0.00259134	15.5556	1807	1688	-	CG	4149938	4150056	119	not classified	reverse transcriptase domain containing protein	-	-	-	-	-	-
d_polystachya_ptg000122l_000066.1	ptg000122l	5919351	5919450	2.4628e-05	0.00112876	15.4977	-1297146	-1301824	-	CG	4617529	4622206	4678	assembly factor CIA1 of cytosolic CIA system transfer phase	of protein cia	Protein CIA1 OS=Arabidopsis thaliana	GO:0005575; GO:0005622; GO:0005623; GO:0005737; GO:0005829; GO:0006790; GO:0008150; GO:0008152; GO:0009987; GO:0016043; GO:0016226; GO:0022607; GO:0031163; GO:0032991; GO:0044085; GO:0044237; GO:0044424; GO:0044444; GO:0044445; GO:0044464; GO:0051186; GO:0071840; GO:0097361	-	-	3702.O80990	CIA1
d_polystachya_ptg000042l_001569.1	ptg000042l	7488651	7488750	0.000110937	0.00379807	15.3846	3247	1653	-	CG	7490403	7491996	1594	not classified	fe2og dioxygenase domain containing protein	-	GO:0004656; GO:0005789; GO:0031418; GO:0005506	-	-	3702.Q9LT92	MJM18.3
d_polystachya_ptg000105l_000468.1	ptg000105l	5665401	5665500	4.33775e-05	0.0018114	15.2637	871	-17913	-	CG	5647587	5666370	18784	not classified	mhd domain containing protein	Protein unc-13 homolog OS=Arabidopsis thaliana	GO:0003724; GO:0009536; GO:0005524; GO:0016787; GO:0003676	-	-	3702.A0A1P8B6L8	T5C23.100
d_polystachya_ptg000070l_000827.1	ptg000070l	8110201	8110300	1.35802e-07	1.53303e-05	15.0931	3106	2118	-	CG	8112418	8113405	988	not classified	why domain containing protein	Late embryogenesis abundant protein Lea14-A OS=Gossypium hirsutum	GO:0005575; GO:0005576; GO:0005622; GO:0005623; GO:0005737; GO:0005829; GO:0005886; GO:0006950; GO:0006952; GO:0008150; GO:0009314; GO:0009416; GO:0009605; GO:0009607; GO:0009611; GO:0009620; GO:0009628; GO:0009642; GO:0009644; GO:0016020; GO:0043207; GO:0044424; GO:0044444; GO:0044464; GO:0048046; GO:0050832; GO:0050896; GO:0051704; GO:0051707; GO:0071944; GO:0098542; GO:0009269	-	-	3702.O03983	LEA14
d_polystachya_ptg000266l_000018.1	ptg000266l	11701	11800	0.000133796	0.00439121	14.9812	-47	-1592	+	CG	11847	13391	1545	not classified	-	-	-	-	-	-	-
d_polystachya_ptg000104l_000293.1	ptg000104l	9032351	9032450	0.0003265	0.00890847	14.881	5457	4158	+	CG	9026896	9028194	1299	not classified	mannose specific lectin	-	-	-	-	-	-
d_polystachya_ptg000084l_000473.1	ptg000084l	10373701	10373800	2.06531e-06	0.000140506	14.5511	8281	7718	+	CG	10365422	10365984	563	not classified	-	-	-	-	-	-	-
d_polystachya_ptg000942l_000001.1	ptg000942l	6051	6150	0.000273007	0.00770472	14.4812	102	-143	+	CG	5951	6195	245	not classified	-	-	-	-	-	-	-
d_polystachya_ptg000126l_000647.1	ptg000126l	5569701	5569800	4.21457e-07	3.99775e-05	14.4144	514	-5724	-	CG	5564076	5570313	6238	catalytic subunit alpha of SNF1-related SnRK1 protein kinase complex & catalytic subunit alpha of SnRK1 kinase complex & EC_2.7 transferase transferring phosphorus-containing group	non specific serine threonine protein kinase	SNF1-related protein kinase catalytic subunit alpha KIN10 OS=Arabidopsis thaliana	GO:0000003; GO:0001101; GO:0003006; GO:0003674; GO:0003824; GO:0004672; GO:0004674; GO:0005575; GO:0005622; GO:0005623; GO:0005634; GO:0005737; GO:0006464; GO:0006468; GO:0006793; GO:0006796; GO:0006807; GO:0007154; GO:0007165; GO:0007275; GO:0007568; GO:0007584; GO:0008150; GO:0008152; GO:0009593; GO:0009594; GO:0009605; GO:0009719; GO:0009725; GO:0009737; GO:0009738; GO:0009743; GO:0009755; GO:…	ko:K07198	ko04068,ko04140,ko04150,ko04151,ko04152,ko04211,ko04213,ko04371,ko04530,ko04710,ko04714,ko04910,ko04920,ko04921,ko04922,ko04931,ko04932,ko05410,ko05418,map04068,map04140,map04150,map04151,map04152,map04211,map04213,map04371,map04530,map04710,map04714,map04910,map04920,map04921,map04922,map04931,map04932,map05410,map05418	3702.Q38997	KIN10
d_polystachya_ptg000524l_000001.1	ptg000524l	80601	80700	1.54737e-05	0.000771559	14.3952	-69759	-70099	-	CG	10504	10843	340	not classified	-	-	-	-	-	-	-
d_polystachya_ptg000253l_000006.1	ptg000253l	6501	6600	6.05594e-05	0.00234758	14.3621	8	-644	+	CG	6495	7146	652	not classified	-	-	-	-	-	-	-
d_polystachya_ptg000524l_000001.1	ptg000524l	80401	80500	6.00312e-05	0.00233592	14.1107	-69559	-69899	-	CG	10504	10843	340	not classified	-	-	-	-	-	-	-
d_polystachya_ptg000008l_000901.1	ptg000008l	13333901	13334000	0.000240683	0.00697452	14.03	1190	-2934	-	CG	13331066	13335189	4124	component *(Toc33/Toc34) of outer envelope TOC translocation system	translocase of chloroplast 101 chloroplastic	Translocase of chloroplast 34 OS=Pisum sativum	-	-	-	3702.Q38906	TOC34
d_polystachya_ptg000015l_000086.1	ptg000015l	1311151	1311250	4.17577e-05	0.00174999	13.8889	-1066	-2099	+	CG	1312316	1313348	1033	not classified	-	-	-	-	-	-	-
d_polystachya_ptg000253l_000006.1	ptg000253l	6551	6650	4.61107e-05	0.00189472	13.8265	58	-594	+	CG	6495	7146	652	not classified	-	-	-	-	-	-	-
d_polystachya_ptg000005l_000440.1	ptg000005l	14389001	14389100	1.16663e-05	0.000594761	13.7406	4269	-769	+	CG	14384734	14389771	5038	not classified	crm domain containing factor cfm chloroplastic mitochondrial	CRM-domain containing factor CFM3, chloroplastic/mitochondrial OS=Zea mays	GO:0000373; GO:0009507; GO:0003729; GO:1990904; GO:0006397; GO:0019139; GO:0071949; GO:0016020; GO:0009820; GO:0009690	-	-	3702.F4JNR2	T16L4.260
d_polystachya_ptg000005l_000440.1	ptg000005l	14388951	14389050	1.16663e-05	0.000594761	13.7406	4219	-819	+	CG	14384734	14389771	5038	not classified	crm domain containing factor cfm chloroplastic mitochondrial	CRM-domain containing factor CFM3, chloroplastic/mitochondrial OS=Zea mays	GO:0000373; GO:0009507; GO:0003729; GO:1990904; GO:0006397; GO:0019139; GO:0071949; GO:0016020; GO:0009820; GO:0009690	-	-	3702.F4JNR2	T16L4.260
d_polystachya_ptg000150l_000166.1	ptg000150l	5610051	5610150	6.00238e-05	0.00233592	13.6986	600	-2336	+	CG	5609453	5612388	2936	Qbc-type SNAP25-group component of SNARE membrane fusion complex	t snare coiled coil homology domain containing protein	SNAP25 homologous protein SNAP33 OS=Arabidopsis thaliana	GO:0000278; GO:0000281; GO:0000910; GO:0000911; GO:0001101; GO:0003674; GO:0005484; GO:0005488; GO:0005515; GO:0005575; GO:0005622; GO:0005623; GO:0005737; GO:0005886; GO:0006810; GO:0007049; GO:0008150; GO:0009504; GO:0009507; GO:0009536; GO:0009605; GO:0009607; GO:0009612; GO:0009628; GO:0009719; GO:0009725; GO:0009737; GO:0009987; GO:0010033; GO:0016020; GO:0016021; GO:0016043; GO:0016192; GO:…	ko:K08509,ko:K18211	ko04130,ko04140,ko04721,ko04911,map04130,map04140,map04721,map04911	3702.Q9S7P9	SNAP33
d_polystachya_ptg000061l_000039.1	ptg000061l	1298551	1298650	3.21504e-10	7.59246e-08	13.341	-3768	-4353	+	CG	1302418	1303002	585	not classified	-	-	-	-	-	-	-
d_polystachya_ptg000078l_000715.1	ptg000078l	1667551	1667650	0.000126888	0.00424588	13.2353	6439	-241	-	CG	1667409	1674088	6680	EC_2.4 glycosyltransferase & callose synthase *(CalS)	1 3 beta glucan synthase	Callose synthase 12 OS=Arabidopsis thaliana	GO:0000003; GO:0005575; GO:0005623; GO:0005886; GO:0007275; GO:0007623; GO:0008150; GO:0009555; GO:0016020; GO:0032501; GO:0032502; GO:0044464; GO:0048229; GO:0048511; GO:0048856; GO:0071944; GO:0003843; GO:0000148; GO:0006075; GO:0008360; GO:0071555	ko:K11000	-	3702.Q9ZT82	CALS12
d_polystachya_ptg000078l_000715.1	ptg000078l	1667501	1667600	0.000126888	0.00424588	13.2353	6489	-191	-	CG	1667409	1674088	6680	EC_2.4 glycosyltransferase & callose synthase *(CalS)	1 3 beta glucan synthase	Callose synthase 12 OS=Arabidopsis thaliana	GO:0000003; GO:0005575; GO:0005623; GO:0005886; GO:0007275; GO:0007623; GO:0008150; GO:0009555; GO:0016020; GO:0032501; GO:0032502; GO:0044464; GO:0048229; GO:0048511; GO:0048856; GO:0071944; GO:0003843; GO:0000148; GO:0006075; GO:0008360; GO:0071555	ko:K11000	-	3702.Q9ZT82	CALS12
d_polystachya_ptg000157l_000235.1	ptg000157l	2983101	2983200	7.56399e-05	0.00279004	13.2353	1763	-3697	+	CG	2981340	2986799	5460	beta-Tubulin kinase *(NEK1/2/++) & EC_2.7 transferase transferring phosphorus-containing group	protein kinase	Serine/threonine-protein kinase Nek2 OS=Oryza sativa subsp. japonica	GO:0004674; GO:0006338; GO:0005524; GO:0140997; GO:0140998; GO:0140995; GO:0141003; GO:0140996; GO:0106310	ko:K08857	-	3702.Q9CAU7	NEK2
d_polystachya_ptg000266l_000022.1	ptg000266l	22851	22950	0.000178606	0.0055768	13.1299	6791	3597	+	CG	16062	19255	3194	not classified	-	-	-	-	-	-	-
d_polystachya_ptg000105l_000468.1	ptg000105l	5665351	5665450	0.000247106	0.00711049	12.8759	921	-17863	-	CG	5647587	5666370	18784	not classified	mhd domain containing protein	Protein unc-13 homolog OS=Arabidopsis thaliana	GO:0003724; GO:0009536; GO:0005524; GO:0016787; GO:0003676	-	-	3702.A0A1P8B6L8	T5C23.100
d_polystachya_ptg000043l_000469.1	ptg000043l	956851	956950	0.000359253	0.00961066	12.5438	-1541	-2383	-	CG	954470	955311	842	not classified	gpi anchored wall transfer protein	-	GO:0032216; GO:0006506; GO:0005783; GO:0016020; GO:0072659	ko:K05283	ko00563,ko01100,map00563,map01100	-	-
d_polystachya_ptg000080l_000719.1	ptg000080l	8553351	8553450	4.58527e-05	0.00189387	12.4315	7498	4225	-	CG	8557675	8560947	3273	cytochrome electron carrier *(Cytc6a)	cytochrome c 553	Cytochrome c6, chloroplastic OS=Arabidopsis thaliana	GO:0009579; GO:0005506; GO:0006952; GO:0020037; GO:0007165; GO:0009055; GO:0006355; GO:0005634; GO:0043565; GO:0043531; GO:0003700; GO:0009507; GO:0016020; GO:0015979; GO:0004674; GO:0005524	ko:K08906	ko00195,map00195	3702.Q93VA3	PETJ
d_polystachya_ptg000005l_000339.1	ptg000005l	12977801	12977900	1.03626e-06	8.09522e-05	12.3077	-40	-1032	+	CG	12977940	12978931	992	RKD transcription factor & germ cell differentiation factor *(RKD)	protein rkd	Protein RKD4 OS=Arabidopsis thaliana	GO:0000003; GO:0003006; GO:0003674; GO:0003700; GO:0005575; GO:0005622; GO:0005623; GO:0005634; GO:0006355; GO:0007275; GO:0008150; GO:0009790; GO:0009791; GO:0009793; GO:0009889; GO:0010154; GO:0010468; GO:0010556; GO:0019219; GO:0019222; GO:0022414; GO:0031323; GO:0031326; GO:0032501; GO:0032502; GO:0043226; GO:0043227; GO:0043229; GO:0043231; GO:0044424; GO:0044464; GO:0048316; GO:0048608; GO:…	-	-	3702.Q9LVU8	RKD4
d_polystachya_ptg000010l_000217.1	ptg000010l	10064501	10064600	0.000137093	0.00449224	12.1387	3199	-17894	+	CG	10061304	10082396	21093	U6-snRNA maturation factor *(SEAP1)	rrm domain containing protein	-	GO:0008380; GO:0005634; GO:0003723; GO:0006397; GO:0031969; GO:1990904	-	-	3702.F4JQ75	EMB140
d_polystachya_ptg000033l_000058.1	ptg000033l	123851	123950	4.52589e-05	0.00187851	12.1116	1681	-7075	-	CG	116875	125630	8756	catalytic component *(LCB1) of serine C-palmitoyltransferase complex & EC_2.3 acyltransferase	serine palmitoyltransferase	Long chain base biosynthesis protein 1b OS=Oryza sativa subsp. japonica	GO:0000003; GO:0002178; GO:0003006; GO:0005575; GO:0005622; GO:0005623; GO:0005737; GO:0005783; GO:0005789; GO:0006066; GO:0006629; GO:0006643; GO:0006644; GO:0006665; GO:0006667; GO:0006670; GO:0006672; GO:0006684; GO:0006686; GO:0006793; GO:0006796; GO:0006807; GO:0007275; GO:0008150; GO:0008152; GO:0008610; GO:0008654; GO:0009058; GO:0009790; GO:0009791; GO:0009793; GO:0009825; GO:0009893; GO:…	ko:K00654	ko00600,ko01100,ko04071,ko04138,map00600,map01100,map04071,map04138	3702.Q94IB8	LCB1
d_polystachya_ptg000061l_000039.1	ptg000061l	1298451	1298550	9.47559e-08	1.08897e-05	12.0579	-3868	-4453	+	CG	1302418	1303002	585	not classified	-	-	-	-	-	-	-
d_polystachya_ptg000524l_000001.1	ptg000524l	80551	80650	3.21729e-06	0.000203566	11.8145	-69709	-70049	-	CG	10504	10843	340	not classified	-	-	-	-	-	-	-
d_polystachya_ptg000174l_000003.1	ptg000174l	1351	1450	1.11793e-06	8.63469e-05	11.6964	0	-401	+	CG	1381	1781	401	not classified	-	-	-	-	-	-	-
d_polystachya_ptg000157l_000235.1	ptg000157l	2983051	2983150	1.63695e-05	0.000808458	11.526	1713	-3747	+	CG	2981340	2986799	5460	beta-Tubulin kinase *(NEK1/2/++) & EC_2.7 transferase transferring phosphorus-containing group	protein kinase	Serine/threonine-protein kinase Nek2 OS=Oryza sativa subsp. japonica	GO:0004674; GO:0006338; GO:0005524; GO:0140997; GO:0140998; GO:0140995; GO:0141003; GO:0140996; GO:0106310	ko:K08857	-	3702.Q9CAU7	NEK2
d_polystachya_ptg000061l_000039.1	ptg000061l	1298401	1298500	1.4229e-06	0.000105159	11.1902	-3918	-4503	+	CG	1302418	1303002	585	not classified	-	-	-	-	-	-	-
d_polystachya_ptg000144l_000038.1	ptg000144l	3709651	3709750	8.47394e-05	0.00304372	11.1478	-10943	-16627	-	CG	3693026	3698709	5684	plastidial ribosome biogenesis factor *(PAC)	of protein pale cress chloroplastic	Protein PALE CRESS, chloroplastic OS=Arabidopsis thaliana	GO:0003674; GO:0003676; GO:0003723; GO:0005488; GO:0005515; GO:0005575; GO:0005622; GO:0005623; GO:0005737; GO:0006139; GO:0006396; GO:0006397; GO:0006725; GO:0006807; GO:0006996; GO:0007275; GO:0008150; GO:0008152; GO:0009295; GO:0009314; GO:0009416; GO:0009501; GO:0009507; GO:0009509; GO:0009513; GO:0009532; GO:0009536; GO:0009537; GO:0009570; GO:0009628; GO:0009653; GO:0009657; GO:0009658; GO:…	-	-	3702.Q39089	PAC
d_polystachya_ptg000174l_000003.1	ptg000174l	1301	1400	6.40684e-05	0.00243761	11.1462	0	-401	+	CG	1381	1781	401	not classified	-	-	-	-	-	-	-
d_polystachya_ptg000150l_000166.1	ptg000150l	5610001	5610100	6.68963e-05	0.00251724	11.1111	550	-2386	+	CG	5609453	5612388	2936	Qbc-type SNAP25-group component of SNARE membrane fusion complex	t snare coiled coil homology domain containing protein	SNAP25 homologous protein SNAP33 OS=Arabidopsis thaliana	GO:0000278; GO:0000281; GO:0000910; GO:0000911; GO:0001101; GO:0003674; GO:0005484; GO:0005488; GO:0005515; GO:0005575; GO:0005622; GO:0005623; GO:0005737; GO:0005886; GO:0006810; GO:0007049; GO:0008150; GO:0009504; GO:0009507; GO:0009536; GO:0009605; GO:0009607; GO:0009612; GO:0009628; GO:0009719; GO:0009725; GO:0009737; GO:0009987; GO:0010033; GO:0016020; GO:0016021; GO:0016043; GO:0016192; GO:…	ko:K08509,ko:K18211	ko04130,ko04140,ko04721,ko04911,map04130,map04140,map04721,map04911	3702.Q9S7P9	SNAP33
d_polystachya_ptg000061l_000039.1	ptg000061l	1298501	1298600	1.45885e-06	0.000107257	10.6613	-3818	-4403	+	CG	1302418	1303002	585	not classified	-	-	-	-	-	-	-
d_polystachya_ptg000042l_001442.1	ptg000042l	18797201	18797300	0.000354772	0.00956001	10.6195	-20494	-26669	-	CG	18770534	18776708	6175	beta-galactosidase *(BGAL1) & EC_3.2 glycosylase	beta galactosidase	Beta-galactosidase 5 OS=Oryza sativa subsp. japonica	GO:0003674; GO:0003824; GO:0004553; GO:0004565; GO:0005575; GO:0005618; GO:0005622; GO:0005623; GO:0005737; GO:0005773; GO:0009505; GO:0015925; GO:0016787; GO:0016798; GO:0030312; GO:0043226; GO:0043227; GO:0043229; GO:0043231; GO:0044424; GO:0044444; GO:0044464; GO:0071944; GO:0005975; GO:0048046; GO:0009827; GO:0030246; GO:0016020; GO:0044282	-	-	3702.Q9SCV9	BGAL3
d_polystachya_ptg000047l_001005.1	ptg000047l	1015201	1015300	8.31655e-06	0.000456863	10.6061	-14024	-18628	-	CG	996575	1001178	4604	not classified	trna splicing ligase rtcb	Protein neprosin OS=Nepenthes x ventrata	-	-	-	3702.O64859	F4I1.5
d_polystachya_ptg000272l_000058.1	ptg000272l	641851	641950	0.000357659	0.00960224	10.4018	3348	-606	-	CG	641344	645297	3954	not classified	disease resistance protein	Putative disease resistance protein RGA3 OS=Solanum bulbocastanum	GO:0043531; GO:0006952; GO:0016020; GO:0051707; GO:0005829; GO:0051301; GO:0006208; GO:0004252; GO:0005524; GO:0004157; GO:0055085; GO:0022857	-	-	3702.Q9LRR4	RPPL1
d_polystachya_ptg000078l_000034.1	ptg000078l	535601	535700	9.96921e-05	0.00350722	10.3896	1176	-1812	+	CG	534427	537414	2988	glycerate kinase *(GLYK)	d glycerate 3 kinase chloroplastic	D-glycerate 3-kinase, chloroplastic OS=Arabidopsis thaliana	GO:0003674; GO:0003824; GO:0004849; GO:0005575; GO:0005622; GO:0005623; GO:0005737; GO:0005829; GO:0006139; GO:0006206; GO:0006213; GO:0006220; GO:0006221; GO:0006222; GO:0006725; GO:0006753; GO:0006793; GO:0006796; GO:0006807; GO:0008150; GO:0008152; GO:0008655; GO:0008887; GO:0009058; GO:0009112; GO:0009116; GO:0009117; GO:0009119; GO:0009123; GO:0009124; GO:0009129; GO:0009130; GO:0009156; GO:…	ko:K15918	ko00260,ko00561,ko00630,ko01100,ko01110,ko01130,ko01200,map00260,map00561,map00630,map01100,map01110,map01130,map01200	3702.Q944I4	GLYK
d_polystachya_ptg000105l_000270.1	ptg000105l	8469701	8469800	5.19543e-05	0.00208165	-10.0553	-2405	-4955	-	CG	8464748	8467297	2550	not classified	quality protein subtilisin protease sbt	Subtilisin-like protease 3 OS=Lotus japonicus	GO:0004252; GO:0006508; GO:0005576; GO:0009610; GO:0016020; GO:0032440; GO:0009987; GO:0009609; GO:0036377	-	-	3702.O64495	SBT1.2
d_polystachya_ptg001155l_000010.1	ptg001155l	45251	45350	0.000163633	0.00521225	-10.1191	133	-298	-	CG	45052	45482	431	not classified	-	-	-	-	-	-	-
d_polystachya_ptg000018l_000320.1	ptg000018l	5582001	5582100	1.34199e-06	9.95372e-05	-10.1256	-45384	-50974	-	CG	5531029	5536618	5590	phosphoenolpyruvate enolase *(ENO1) & EC_4.2 carbon-oxygen lyase	arath enolase 1	Enolase 1, chloroplastic OS=Arabidopsis thaliana	GO:0000902; GO:0000904; GO:0003674; GO:0003824; GO:0004634; GO:0005575; GO:0005622; GO:0005623; GO:0005737; GO:0008150; GO:0009507; GO:0009532; GO:0009536; GO:0009570; GO:0009653; GO:0009719; GO:0009725; GO:0009735; GO:0009888; GO:0009987; GO:0010026; GO:0010033; GO:0010090; GO:0016043; GO:0016829; GO:0016835; GO:0016836; GO:0030154; GO:0032502; GO:0032989; GO:0042221; GO:0043226; GO:0043227; GO:…	ko:K01689	ko00010,ko00680,ko01100,ko01110,ko01120,ko01130,ko01200,ko01230,ko03018,ko04066,map00010,map00680,map01100,map01110,map01120,map01130,map01200,map01230,map03018,map04066	3702.Q9C9C4	ENO1
d_polystachya_ptg000061l_000639.1	ptg000061l	717351	717450	0.000124608	0.00418322	-10.1716	715	-1229	-	CG	716221	718164	1944	not classified	-	-	-	-	-	-	-
d_polystachya_ptg000019l_000336.1	ptg000019l	4791551	4791650	0.000244013	0.00705111	-10.3496	-4923	-8506	-	CG	4783047	4786629	3583	gibberellin receptor *(GID1) & EC_3.1 hydrolase acting on ester bond	abhydrolase 3 domain containing protein	Gibberellin receptor GID1C OS=Arabidopsis thaliana	GO:0000003; GO:0001101; GO:0003006; GO:0003674; GO:0003824; GO:0005488; GO:0005575; GO:0005622; GO:0005623; GO:0005634; GO:0005737; GO:0005975; GO:0007154; GO:0007165; GO:0007275; GO:0008150; GO:0008152; GO:0008289; GO:0009056; GO:0009058; GO:0009311; GO:0009312; GO:0009653; GO:0009719; GO:0009725; GO:0009739; GO:0009755; GO:0009791; GO:0009892; GO:0009908; GO:0009937; GO:0009939; GO:0009966; GO:…	ko:K14493	ko04075,map04075	3702.Q940G6	GID1C
d_polystachya_ptg000299l_000024.1	ptg000299l	344051	344150	0.00016833	0.00532062	-10.4065	161	-209	-	CG	343941	344310	370	not classified	-	-	-	-	-	-	-
d_polystachya_ptg000084l_000734.1	ptg000084l	8135951	8136050	1.56928e-12	6.44831e-10	-10.4402	5794	5594	-	CG	8141644	8141843	200	not classified	-	-	-	-	-	-	-
d_polystachya_ptg000147l_001222.1	ptg000147l	24942651	24942750	1.99424e-06	0.000137032	-10.4483	1304	-2	-	CG	24942748	24944053	1306	sphingobase hydroxylase & EC_1.14 oxidoreductase acting on paired donor with incorporation or reduction of molecular oxygen	fatty acid hydroxylase domain containing protein	Sphinganine C4-monooxygenase 2 OS=Arabidopsis thaliana	GO:0003674; GO:0003824; GO:0005575; GO:0005622; GO:0005623; GO:0005737; GO:0005783; GO:0005789; GO:0005794; GO:0006629; GO:0006643; GO:0006665; GO:0006807; GO:0007275; GO:0008150; GO:0008152; GO:0008610; GO:0009058; GO:0009314; GO:0009416; GO:0009628; GO:0009639; GO:0009640; GO:0009791; GO:0009987; GO:0012505; GO:0016020; GO:0016491; GO:0016705; GO:0030148; GO:0031984; GO:0032501; GO:0032502; GO:…	ko:K04713	ko00600,ko01100,map00600,map01100	3702.Q8VYI1	SBH1
d_polystachya_ptg000042l_001442.1	ptg000042l	18797601	18797700	3.02918e-05	0.00134709	-10.4878	-20894	-27069	-	CG	18770534	18776708	6175	beta-galactosidase *(BGAL1) & EC_3.2 glycosylase	beta galactosidase	Beta-galactosidase 5 OS=Oryza sativa subsp. japonica	GO:0003674; GO:0003824; GO:0004553; GO:0004565; GO:0005575; GO:0005618; GO:0005622; GO:0005623; GO:0005737; GO:0005773; GO:0009505; GO:0015925; GO:0016787; GO:0016798; GO:0030312; GO:0043226; GO:0043227; GO:0043229; GO:0043231; GO:0044424; GO:0044444; GO:0044464; GO:0071944; GO:0005975; GO:0048046; GO:0009827; GO:0030246; GO:0016020; GO:0044282	-	-	3702.Q9SCV9	BGAL3
d_polystachya_ptg000018l_000320.1	ptg000018l	5581951	5582050	1.08212e-05	0.000558606	-10.6494	-45334	-50924	-	CG	5531029	5536618	5590	phosphoenolpyruvate enolase *(ENO1) & EC_4.2 carbon-oxygen lyase	arath enolase 1	Enolase 1, chloroplastic OS=Arabidopsis thaliana	GO:0000902; GO:0000904; GO:0003674; GO:0003824; GO:0004634; GO:0005575; GO:0005622; GO:0005623; GO:0005737; GO:0008150; GO:0009507; GO:0009532; GO:0009536; GO:0009570; GO:0009653; GO:0009719; GO:0009725; GO:0009735; GO:0009888; GO:0009987; GO:0010026; GO:0010033; GO:0010090; GO:0016043; GO:0016829; GO:0016835; GO:0016836; GO:0030154; GO:0032502; GO:0032989; GO:0042221; GO:0043226; GO:0043227; GO:…	ko:K01689	ko00010,ko00680,ko01100,ko01110,ko01120,ko01130,ko01200,ko01230,ko03018,ko04066,map00010,map00680,map01100,map01110,map01120,map01130,map01200,map01230,map03018,map04066	3702.Q9C9C4	ENO1
d_polystachya_ptg000982l_000020.1	ptg000982l	10551	10650	3.76457e-05	0.00162489	-10.6908	-573	-2427	-	CG	8126	9979	1854	not classified	-	-	-	-	-	-	-
d_polystachya_ptg000144l_000038.1	ptg000144l	3709351	3709450	0.000333096	0.00906436	-10.9603	-10643	-16327	-	CG	3693026	3698709	5684	plastidial ribosome biogenesis factor *(PAC)	of protein pale cress chloroplastic	Protein PALE CRESS, chloroplastic OS=Arabidopsis thaliana	GO:0003674; GO:0003676; GO:0003723; GO:0005488; GO:0005515; GO:0005575; GO:0005622; GO:0005623; GO:0005737; GO:0006139; GO:0006396; GO:0006397; GO:0006725; GO:0006807; GO:0006996; GO:0007275; GO:0008150; GO:0008152; GO:0009295; GO:0009314; GO:0009416; GO:0009501; GO:0009507; GO:0009509; GO:0009513; GO:0009532; GO:0009536; GO:0009537; GO:0009570; GO:0009628; GO:0009653; GO:0009657; GO:0009658; GO:…	-	-	3702.Q39089	PAC
d_polystachya_ptg000085l_000250.1	ptg000085l	7122451	7122550	0.000317836	0.00870676	-11.0169	2519	-1779	+	CG	7119934	7124231	4298	not classified	receptor protein eix	Receptor-like protein EIX2 OS=Solanum lycopersicum	GO:0000003; GO:0001704; GO:0001706; GO:0003002; GO:0003006; GO:0003674; GO:0003824; GO:0004672; GO:0004674; GO:0004675; GO:0004888; GO:0005575; GO:0005618; GO:0005623; GO:0005886; GO:0006464; GO:0006468; GO:0006793; GO:0006796; GO:0006807; GO:0006810; GO:0006833; GO:0006950; GO:0007154; GO:0007165; GO:0007166; GO:0007167; GO:0007178; GO:0007275; GO:0007369; GO:0007389; GO:0007492; GO:0008104; GO:…	ko:K00761	ko00240,ko01100,map00240,map01100	3702.Q9LS79	RLP38
d_polystachya_ptg000078l_000677.1	ptg000078l	2174151	2174250	3.98708e-06	0.000247481	-11.4035	-2142	-3964	-	CG	2170189	2172010	1822	not classified	letm domain containing protein	-	-	-	-	-	-
d_polystachya_ptg000051l_000330.1	ptg000051l	12400601	12400700	0.000182047	0.00563287	-11.4885	10997	-307	-	CG	12400393	12411696	11304	aconitase & aconitase *(ACO) & EC_4.2 carbon-oxygen lyase	aconitate hydratase a	Aconitate hydratase, cytoplasmic OS=Cucurbita maxima	GO:0003994; GO:0043436; GO:0005739; GO:0005829; GO:0051539; GO:0006099; GO:0046872; GO:0030350; GO:1990641; GO:1902652; GO:0048027	ko:K01681	ko00020,ko00630,ko00720,ko01100,ko01110,ko01120,ko01130,ko01200,ko01210,ko01230,map00020,map00630,map00720,map01100,map01110,map01120,map01130,map01200,map01210,map01230	3702.Q42560	ACO1
d_polystachya_ptg000203l_000060.1	ptg000203l	8401	8500	6.46375e-06	0.000369917	-11.5734	1068	582	-	CG	9082	9567	486	not classified	-	-	-	-	-	-	-
d_polystachya_ptg000005l_000615.1	ptg000005l	13683001	13683100	9.89796e-06	0.000524117	-11.6071	1189	-772	-	CG	13682328	13684288	1961	CLE precursor polypeptide	-	-	-	-	-	-	-
d_polystachya_ptg000156l_000081.1	ptg000156l	3034001	3034100	0.000327861	0.00893372	-11.6168	-46412	-47181	+	CG	3080512	3081280	769	not classified	-	-	-	-	-	-	-
d_polystachya_ptg001155l_000008.1	ptg001155l	46851	46950	4.73719e-12	1.83637e-09	-11.8473	-129	-256	-	CG	46597	46723	127	not classified	-	-	-	-	-	-	-
d_polystachya_ptg000959l_000023.1	ptg000959l	3551	3650	8.83983e-05	0.00316407	-11.9051	148	-1498	-	CG	2152	3797	1646	not classified	-	-	-	-	-	-	-
d_polystachya_ptg000078l_000677.1	ptg000078l	2174101	2174200	4.1749e-05	0.00174999	-11.9231	-2092	-3914	-	CG	2170189	2172010	1822	not classified	letm domain containing protein	-	-	-	-	-	-
d_polystachya_ptg000415l_000005.1	ptg000415l	252301	252400	4.7441e-06	0.000286675	-12.0271	95390	94829	+	CG	156913	157473	561	not classified	-	-	-	-	-	-	-
d_polystachya_ptg000266l_000022.1	ptg000266l	21651	21750	5.50569e-06	0.000324116	-12.0272	5591	2397	+	CG	16062	19255	3194	not classified	-	-	-	-	-	-	-
d_polystachya_ptg000144l_000038.1	ptg000144l	3709401	3709500	3.19874e-05	0.00141483	-12.1124	-10693	-16377	-	CG	3693026	3698709	5684	plastidial ribosome biogenesis factor *(PAC)	of protein pale cress chloroplastic	Protein PALE CRESS, chloroplastic OS=Arabidopsis thaliana	GO:0003674; GO:0003676; GO:0003723; GO:0005488; GO:0005515; GO:0005575; GO:0005622; GO:0005623; GO:0005737; GO:0006139; GO:0006396; GO:0006397; GO:0006725; GO:0006807; GO:0006996; GO:0007275; GO:0008150; GO:0008152; GO:0009295; GO:0009314; GO:0009416; GO:0009501; GO:0009507; GO:0009509; GO:0009513; GO:0009532; GO:0009536; GO:0009537; GO:0009570; GO:0009628; GO:0009653; GO:0009657; GO:0009658; GO:…	-	-	3702.Q39089	PAC
d_polystachya_ptg000130l_000034.1	ptg000130l	521551	521650	0.000142342	0.00462004	-12.1739	3861	33	+	CG	517692	521519	3828	not classified	ft interacting protein	FT-interacting protein 7 OS=Oryza sativa subsp. japonica	GO:0003674; GO:0005488; GO:0005509; GO:0005575; GO:0005622; GO:0005623; GO:0005634; GO:0005654; GO:0005737; GO:0005783; GO:0005829; GO:0007154; GO:0007165; GO:0008150; GO:0009987; GO:0012505; GO:0016020; GO:0016021; GO:0019722; GO:0019932; GO:0023052; GO:0031224; GO:0031974; GO:0031981; GO:0035556; GO:0043167; GO:0043169; GO:0043226; GO:0043227; GO:0043229; GO:0043231; GO:0043233; GO:0044422; GO:…	-	-	3702.Q9M2R0	FTIP3
d_polystachya_ptg000130l_000034.1	ptg000130l	521601	521700	0.000142342	0.00462004	-12.1739	3911	83	+	CG	517692	521519	3828	not classified	ft interacting protein	FT-interacting protein 7 OS=Oryza sativa subsp. japonica	GO:0003674; GO:0005488; GO:0005509; GO:0005575; GO:0005622; GO:0005623; GO:0005634; GO:0005654; GO:0005737; GO:0005783; GO:0005829; GO:0007154; GO:0007165; GO:0008150; GO:0009987; GO:0012505; GO:0016020; GO:0016021; GO:0019722; GO:0019932; GO:0023052; GO:0031224; GO:0031974; GO:0031981; GO:0035556; GO:0043167; GO:0043169; GO:0043226; GO:0043227; GO:0043229; GO:0043231; GO:0043233; GO:0044422; GO:…	-	-	3702.Q9M2R0	FTIP3
d_polystachya_ptg000097l_000380.1	ptg000097l	7250301	7250400	6.30816e-06	0.000362022	-12.2018	-4716	-5240	-	CG	7245063	7245586	524	not classified	-	-	-	-	-	-	-
d_polystachya_ptg000066l_000132.1	ptg000066l	2010951	2011050	2.10579e-05	0.00100615	-12.218	7637	383	+	CG	2003316	2010569	7254	not classified	dependent methyltransferase	Probable methyltransferase PMT21 OS=Arabidopsis thaliana	GO:0003674; GO:0003824; GO:0005575; GO:0005622; GO:0005623; GO:0005737; GO:0005768; GO:0005794; GO:0005802; GO:0008150; GO:0008152; GO:0008168; GO:0008757; GO:0012505; GO:0016740; GO:0016741; GO:0031410; GO:0031982; GO:0031984; GO:0032259; GO:0043226; GO:0043227; GO:0043229; GO:0043231; GO:0044422; GO:0044424; GO:0044431; GO:0044444; GO:0044446; GO:0044464; GO:0097708; GO:0098791; GO:0009987; GO:…	-	-	3702.Q94II3	ERD3
d_polystachya_ptg000061l_000581.1	ptg000061l	5679601	5679700	7.62801e-05	0.00280861	-12.2219	1717	-4267	-	CG	5675433	5681416	5984	EC_1.11 oxidoreductase acting on peroxide as acceptor & peroxisomal/microsomal ascorbate peroxidase *(APX)	l ascorbate peroxidase 1	L-ascorbate peroxidase 3 OS=Arabidopsis thaliana	GO:0000302; GO:0003674; GO:0003824; GO:0004130; GO:0004601; GO:0005575; GO:0005622; GO:0005623; GO:0005737; GO:0005739; GO:0005773; GO:0005774; GO:0005777; GO:0005778; GO:0005911; GO:0006950; GO:0006979; GO:0008150; GO:0008152; GO:0009056; GO:0009506; GO:0009507; GO:0009526; GO:0009536; GO:0009636; GO:0009719; GO:0009725; GO:0009735; GO:0009941; GO:0009987; GO:0010033; GO:0016020; GO:0016209; GO:…	ko:K00434	ko00053,ko00480,map00053,map00480	3702.Q42564	APX3
d_polystachya_ptg000085l_000071.1	ptg000085l	3890101	3890200	5.46845e-07	4.84274e-05	-12.2807	1714	-1153	+	CG	3888389	3891255	2867	pheophytin pheophorbide hydrolase *(PPH)	ab hydrolase domain containing protein	Pheophytinase, chloroplastic OS=Arabidopsis thaliana	GO:0003674; GO:0003824; GO:0005575; GO:0005622; GO:0005623; GO:0005737; GO:0006725; GO:0006778; GO:0006787; GO:0006807; GO:0008150; GO:0008152; GO:0009056; GO:0009507; GO:0009532; GO:0009534; GO:0009535; GO:0009536; GO:0009570; GO:0009579; GO:0009987; GO:0015994; GO:0015996; GO:0016020; GO:0016787; GO:0016788; GO:0019439; GO:0031976; GO:0031984; GO:0033013; GO:0033015; GO:0034357; GO:0034641; GO:…	-	-	3702.Q9FFZ1	PPH
d_polystachya_ptg000415l_000005.1	ptg000415l	252251	252350	1.16025e-06	8.89467e-05	-12.3296	95340	94779	+	CG	156913	157473	561	not classified	-	-	-	-	-	-	-
d_polystachya_ptg000085l_000649.1	ptg000085l	3916401	3916500	4.10256e-05	0.00174414	-12.3554	13011	8953	-	CG	3925453	3929510	4058	cinnamoyl-CoA reductase *(CCR)	cinnamoyl coa reductase	Cinnamoyl-CoA reductase 1 OS=Petunia hybrida	GO:0009809; GO:0016616; GO:0005634; GO:0016621; GO:0016020; GO:0005515; GO:0005737; GO:0009409; GO:0007623; GO:0007064; GO:0035825; GO:0042754; GO:0006952; GO:0051301; GO:0006281	ko:K09753	ko00940,ko01100,ko01110,map00940,map01100,map01110	3702.Q9S9N9	CCR1-2
d_polystachya_ptg000073l_000158.1	ptg000073l	2047701	2047800	1.05462e-06	8.17641e-05	-12.4262	-173	-2680	+	CG	2047973	2050479	2507	sphingobase hydroxylase	fatty acid hydroxylase domain containing protein	Sphinganine C4-monooxygenase 2 OS=Arabidopsis thaliana	-	ko:K04713	ko00600,ko01100,map00600,map01100	3702.Q9AST3	SBH2
d_polystachya_ptg000005l_000615.1	ptg000005l	13683051	13683150	3.33948e-09	6.41224e-07	-12.5263	1139	-822	-	CG	13682328	13684288	1961	CLE precursor polypeptide	-	-	-	-	-	-	-
d_polystachya_ptg000084l_000734.1	ptg000084l	8135751	8135850	2.0417e-06	0.000139645	-12.5545	5994	5794	-	CG	8141644	8141843	200	not classified	-	-	-	-	-	-	-
d_polystachya_ptg000156l_000081.1	ptg000156l	3033951	3034050	7.44235e-07	6.2157e-05	-12.6823	-46462	-47231	+	CG	3080512	3081280	769	not classified	-	-	-	-	-	-	-
d_polystachya_ptg001590l_000011.1	ptg001590l	54151	54250	2.38206e-07	2.44702e-05	-12.9302	1925	-368	+	CG	52228	54520	2293	not classified	-	-	-	-	-	-	-
d_polystachya_ptg000050l_000483.1	ptg000050l	6892601	6892700	2.60408e-05	0.00118106	-12.963	-599	-974	+	CG	6893299	6893673	375	not classified	mboat 2 domain containing protein	-	-	-	-	-	-
d_polystachya_ptg000047l_001005.1	ptg000047l	1000001	1000100	7.939e-05	0.00290231	-12.9944	1079	-3525	-	CG	996575	1001178	4604	not classified	trna splicing ligase rtcb	Protein neprosin OS=Nepenthes x ventrata	-	-	-	3702.O64859	F4I1.5
d_polystachya_ptg000084l_000734.1	ptg000084l	8135851	8135950	0.000226235	0.00666872	-13.0519	5894	5694	-	CG	8141644	8141843	200	not classified	-	-	-	-	-	-	-
d_polystachya_ptg000010l_000169.1	ptg000010l	9179451	9179550	0.000252507	0.00725575	-13.0552	-399	-2670	+	CG	9179949	9182219	2271	RKF3 protein kinase & EC_2.7 transferase transferring phosphorus-containing group	protein kinase domain containing	Probable receptor-like protein kinase At1g11050 OS=Arabidopsis thaliana	GO:0003674; GO:0003824; GO:0004672; GO:0004674; GO:0005575; GO:0005623; GO:0005886; GO:0006464; GO:0006468; GO:0006793; GO:0006796; GO:0006807; GO:0008150; GO:0008152; GO:0009987; GO:0016020; GO:0016301; GO:0016310; GO:0016740; GO:0016772; GO:0016773; GO:0019538; GO:0036211; GO:0043170; GO:0043412; GO:0044237; GO:0044238; GO:0044260; GO:0044267; GO:0044464; GO:0071704; GO:0071944; GO:0140096; GO:…	-	-	3702.O04086	T19D16.6
d_polystachya_ptg000253l_000325.1	ptg000253l	1362401	1362500	1.055e-08	1.66734e-06	-13.1347	49520	48060	+	CG	1312883	1314342	1460	not classified	-	-	-	-	-	-	-
d_polystachya_ptg000415l_000005.1	ptg000415l	252451	252550	5.63054e-06	0.000329577	-13.1397	95540	94979	+	CG	156913	157473	561	not classified	-	-	-	-	-	-	-
d_polystachya_ptg001590l_000011.1	ptg001590l	54101	54200	2.48367e-06	0.000164077	-13.1511	1875	-418	+	CG	52228	54520	2293	not classified	-	-	-	-	-	-	-
d_polystachya_ptg000125l_000249.1	ptg000125l	3270151	3270250	0.000286319	0.00801435	-13.2743	-1141	-3962	+	CG	3271391	3274211	2821	component *(PFD4) of Prefoldin co-chaperone complex	prefoldin subunit	Probable prefoldin subunit 4 OS=Avena fatua	GO:0003674; GO:0005488; GO:0005515; GO:0005575; GO:0005622; GO:0005623; GO:0005737; GO:0005829; GO:0006457; GO:0008150; GO:0009987; GO:0016272; GO:0032991; GO:0044424; GO:0044444; GO:0044464; GO:0051087; GO:0051082; GO:0009409; GO:0051879; GO:0004842; GO:0005634; GO:0046872; GO:0009651; GO:0006397	ko:K09550	-	3702.Q9M4B5	AIP3
d_polystachya_ptg000066l_000132.1	ptg000066l	2010901	2011000	2.55546e-06	0.000168278	-13.4361	7587	333	+	CG	2003316	2010569	7254	not classified	dependent methyltransferase	Probable methyltransferase PMT21 OS=Arabidopsis thaliana	GO:0003674; GO:0003824; GO:0005575; GO:0005622; GO:0005623; GO:0005737; GO:0005768; GO:0005794; GO:0005802; GO:0008150; GO:0008152; GO:0008168; GO:0008757; GO:0012505; GO:0016740; GO:0016741; GO:0031410; GO:0031982; GO:0031984; GO:0032259; GO:0043226; GO:0043227; GO:0043229; GO:0043231; GO:0044422; GO:0044424; GO:0044431; GO:0044444; GO:0044446; GO:0044464; GO:0097708; GO:0098791; GO:0009987; GO:…	-	-	3702.Q94II3	ERD3
d_polystachya_ptg000253l_000325.1	ptg000253l	1362451	1362550	6.52973e-11	1.88952e-08	-13.4931	49570	48110	+	CG	1312883	1314342	1460	not classified	-	-	-	-	-	-	-
d_polystachya_ptg000005l_000615.1	ptg000005l	13683101	13683200	4.39743e-05	0.00182889	-13.5222	1089	-872	-	CG	13682328	13684288	1961	CLE precursor polypeptide	-	-	-	-	-	-	-
d_polystachya_ptg000201l_000026.1	ptg000201l	1806351	1806450	6.13923e-08	7.73822e-06	-13.6291	-39350	-54228	-	CG	1752125	1767002	14878	substrate adaptor *(ARIA) of CUL3-based E3 ubiquitin ligase complex	ankyrin repeat and btb poz domain containing protein	ARM REPEAT PROTEIN INTERACTING WITH ABF2 OS=Arabidopsis thaliana	GO:0001101; GO:0005575; GO:0005622; GO:0005623; GO:0005634; GO:0005737; GO:0005886; GO:0006950; GO:0006970; GO:0008150; GO:0009628; GO:0009651; GO:0009719; GO:0009725; GO:0009737; GO:0010029; GO:0010033; GO:0010187; GO:0016020; GO:0033993; GO:0042221; GO:0043226; GO:0043227; GO:0043229; GO:0043231; GO:0044424; GO:0044464; GO:0048519; GO:0048580; GO:0048581; GO:0050789; GO:0050793; GO:0050896; GO:…	-	-	3702.B9DHT4	ARIA
d_polystachya_ptg000174l_000007.1	ptg000174l	3401	3500	0.000219608	0.00650136	-13.7829	514	-721	+	CG	2889	4123	1235	not classified	-	-	-	-	-	-	-
d_polystachya_ptg000042l_000857.1	ptg000042l	25148601	25148700	0.000120104	0.00407191	-13.8462	-7216	-9682	+	CG	25155916	25158381	2466	EC_1.10 oxidoreductase acting on diphenol or related substance as donor & apoplastic ascorbate oxidase *(AAO)	l ascorbate oxidase	L-ascorbate oxidase OS=Cucumis sativus	GO:0008447; GO:0005576; GO:0005507; GO:0016020	ko:K00423	ko00053,ko01100,map00053,map01100	3702.O65670	T5J17.9
d_polystachya_ptg000047l_001005.1	ptg000047l	998601	998700	2.13371e-05	0.00101242	-13.8734	2479	-2125	-	CG	996575	1001178	4604	not classified	trna splicing ligase rtcb	Protein neprosin OS=Nepenthes x ventrata	-	-	-	3702.O64859	F4I1.5
d_polystachya_ptg000085l_000648.1	ptg000085l	3958501	3958600	0.000313415	0.0085971	-13.8751	718	-263	-	CG	3958337	3959317	981	not classified	-	-	-	-	-	-	-
d_polystachya_ptg000085l_000648.1	ptg000085l	3958451	3958550	0.000313415	0.0085971	-13.8751	768	-213	-	CG	3958337	3959317	981	not classified	-	-	-	-	-	-	-
d_polystachya_ptg000959l_000017.1	ptg000959l	12151	12250	1.791e-09	3.64325e-07	-13.9194	-542	-2000	-	CG	10153	11610	1458	not classified	-	-	-	-	-	-	-
d_polystachya_ptg000174l_000007.1	ptg000174l	3451	3550	0.000208947	0.00630723	-13.9474	564	-671	+	CG	2889	4123	1235	not classified	-	-	-	-	-	-	-
d_polystachya_ptg000098l_000024.1	ptg000098l	4635001	4635100	2.93589e-07	2.95681e-05	-14.0119	111149	105446	+	CG	4523854	4529556	5703	class II ARF-GAP ARF-GTPase-activating protein	adp ribosylation factor gtpase activating protein	Probable ADP-ribosylation factor GTPase-activating protein AGD8 OS=Arabidopsis thaliana	GO:0000003; GO:0001101; GO:0003006; GO:0007275; GO:0008150; GO:0009555; GO:0009719; GO:0009725; GO:0009737; GO:0009790; GO:0009791; GO:0009793; GO:0010033; GO:0010154; GO:0022414; GO:0032501; GO:0032502; GO:0033993; GO:0042221; GO:0048229; GO:0048316; GO:0048608; GO:0048731; GO:0048856; GO:0050896; GO:0061458; GO:0097305; GO:1901700; GO:0048205; GO:0005096; GO:0000139; GO:0046983; GO:0000976; GO:…	ko:K12493	ko04144,map04144	3702.Q8H100	AGD8
d_polystachya_ptg000084l_000734.1	ptg000084l	8136001	8136100	3.07487e-10	7.34587e-08	-14.0436	5744	5544	-	CG	8141644	8141843	200	not classified	-	-	-	-	-	-	-
d_polystachya_ptg000415l_000005.1	ptg000415l	252351	252450	1.85073e-07	1.99079e-05	-14.0763	95440	94879	+	CG	156913	157473	561	not classified	-	-	-	-	-	-	-
NA	ptg001150l	5051	5150	0.000106527	0.00370955	-14.1615	NA	NA	NA	CG	NA	NA	NA	-	-	-	-	-	-	-	-
d_polystachya_ptg000093l_000518.1	ptg000093l	13635851	13635950	7.65432e-06	0.000426182	-14.2034	30	-526	+	CG	13635823	13636378	556	not classified	-	-	-	-	-	-	-
d_polystachya_ptg000147l_001222.1	ptg000147l	24942701	24942800	1.48901e-05	0.000744337	-14.2144	1254	-52	-	CG	24942748	24944053	1306	sphingobase hydroxylase & EC_1.14 oxidoreductase acting on paired donor with incorporation or reduction of molecular oxygen	fatty acid hydroxylase domain containing protein	Sphinganine C4-monooxygenase 2 OS=Arabidopsis thaliana	GO:0003674; GO:0003824; GO:0005575; GO:0005622; GO:0005623; GO:0005737; GO:0005783; GO:0005789; GO:0005794; GO:0006629; GO:0006643; GO:0006665; GO:0006807; GO:0007275; GO:0008150; GO:0008152; GO:0008610; GO:0009058; GO:0009314; GO:0009416; GO:0009628; GO:0009639; GO:0009640; GO:0009791; GO:0009987; GO:0012505; GO:0016020; GO:0016491; GO:0016705; GO:0030148; GO:0031984; GO:0032501; GO:0032502; GO:…	ko:K04713	ko00600,ko01100,map00600,map01100	3702.Q8VYI1	SBH1
d_polystachya_ptg000084l_000682.1	ptg000084l	8542351	8542450	4.17568e-05	0.00174999	-14.2597	4750	4589	-	CG	8547039	8547199	161	not classified	-	-	-	-	-	-	-
d_polystachya_ptg000059l_000192.1	ptg000059l	3092801	3092900	0.000218336	0.00649175	-14.3363	-19	-879	+	CG	3092919	3093778	860	not classified	-	-	-	ko:K11982	-	-	-
d_polystachya_ptg000201l_000026.1	ptg000201l	1806401	1806500	5.35956e-07	4.76685e-05	-14.3366	-39400	-54278	-	CG	1752125	1767002	14878	substrate adaptor *(ARIA) of CUL3-based E3 ubiquitin ligase complex	ankyrin repeat and btb poz domain containing protein	ARM REPEAT PROTEIN INTERACTING WITH ABF2 OS=Arabidopsis thaliana	GO:0001101; GO:0005575; GO:0005622; GO:0005623; GO:0005634; GO:0005737; GO:0005886; GO:0006950; GO:0006970; GO:0008150; GO:0009628; GO:0009651; GO:0009719; GO:0009725; GO:0009737; GO:0010029; GO:0010033; GO:0010187; GO:0016020; GO:0033993; GO:0042221; GO:0043226; GO:0043227; GO:0043229; GO:0043231; GO:0044424; GO:0044464; GO:0048519; GO:0048580; GO:0048581; GO:0050789; GO:0050793; GO:0050896; GO:…	-	-	3702.B9DHT4	ARIA
d_polystachya_ptg000085l_000649.1	ptg000085l	3916351	3916450	0.000115094	0.00390853	-14.4204	13061	9003	-	CG	3925453	3929510	4058	cinnamoyl-CoA reductase *(CCR)	cinnamoyl coa reductase	Cinnamoyl-CoA reductase 1 OS=Petunia hybrida	GO:0009809; GO:0016616; GO:0005634; GO:0016621; GO:0016020; GO:0005515; GO:0005737; GO:0009409; GO:0007623; GO:0007064; GO:0035825; GO:0042754; GO:0006952; GO:0051301; GO:0006281	ko:K09753	ko00940,ko01100,ko01110,map00940,map01100,map01110	3702.Q9S9N9	CCR1-2
d_polystachya_ptg001155l_000035.1	ptg001155l	18101	18200	7.67353e-05	0.00282032	-14.5843	-1021	-1191	-	CG	16912	17081	170	not classified	-	-	-	-	-	-	-
d_polystachya_ptg000299l_000013.1	ptg000299l	356051	356150	5.10114e-05	0.00205904	-14.6589	728	-1444	-	CG	354706	356877	2172	not classified	-	-	-	-	-	-	-
d_polystachya_ptg000156l_000081.1	ptg000156l	3033901	3034000	1.73283e-08	2.59866e-06	-14.7205	-46512	-47281	+	CG	3080512	3081280	769	not classified	-	-	-	-	-	-	-
d_polystachya_ptg000047l_000756.1	ptg000047l	5179801	5179900	4.78342e-05	0.00195382	-14.7584	6779	5467	-	CG	5185367	5186678	1312	2S globulin seed storage protein	gh domain containing protein	Chitinase 2 OS=Tulipa saxatilis subsp. bakeri	GO:0004553; GO:0005975; GO:0009987	-	-	-	-
d_polystachya_ptg000047l_000756.1	ptg000047l	5179751	5179850	4.78342e-05	0.00195382	-14.7584	6829	5517	-	CG	5185367	5186678	1312	2S globulin seed storage protein	gh domain containing protein	Chitinase 2 OS=Tulipa saxatilis subsp. bakeri	GO:0004553; GO:0005975; GO:0009987	-	-	-	-
d_polystachya_ptg000080l_000151.1	ptg000080l	7577201	7577300	3.63979e-06	0.000227991	-14.9425	-14024	-14765	+	CG	7591324	7592064	741	Z-type endoribonuclease *(TRZ1/2)	lactamase b domain containing protein	-	GO:0046872; GO:0016787	ko:K00784	ko03013,map03013	3702.Q8L633	TRZ2
d_polystachya_ptg000047l_001005.1	ptg000047l	1007151	1007250	7.52762e-05	0.00278162	-15.0382	-5974	-10578	-	CG	996575	1001178	4604	not classified	trna splicing ligase rtcb	Protein neprosin OS=Nepenthes x ventrata	-	-	-	3702.O64859	F4I1.5
d_polystachya_ptg000097l_000589.1	ptg000097l	6538551	6538650	2.16005e-10	5.41209e-08	-15.1013	13045	11335	-	CG	6549985	6551694	1710	not classified	-	-	-	-	-	-	-
d_polystachya_ptg000018l_000270.1	ptg000018l	9017051	9017150	0.000198157	0.00605837	-15.1074	-100610	-105311	+	CG	9117760	9122460	4701	nucleotide sugar transporter *(URGT/UXT)	udp rhamnose galactose transporter	UDP-rhamnose/UDP-galactose transporter 6 OS=Arabidopsis thaliana	GO:0003674; GO:0005215; GO:0005575; GO:0005622; GO:0005623; GO:0005737; GO:0005794; GO:0005886; GO:0006810; GO:0008150; GO:0012505; GO:0015291; GO:0015297; GO:0015780; GO:0015931; GO:0016020; GO:0022804; GO:0022857; GO:0043226; GO:0043227; GO:0043229; GO:0043231; GO:0044424; GO:0044444; GO:0044464; GO:0051179; GO:0051234; GO:0055085; GO:0071702; GO:0071705; GO:0071944; GO:0090480; GO:1901264; GO:…	ko:K15285	-	3702.Q8RWW7	URGT4
d_polystachya_ptg000084l_000734.1	ptg000084l	8135701	8135800	0.00012324	0.00414404	-15.1462	6044	5844	-	CG	8141644	8141843	200	not classified	-	-	-	-	-	-	-
d_polystachya_ptg000043l_000220.1	ptg000043l	3778951	3779050	1.78937e-06	0.000125902	-15.2063	4888	107	+	CG	3774065	3778845	4781	Qb-type GOS-group component of SNARE membrane fusion complex	golgi snap receptor complex member	Golgi SNAP receptor complex member 1-2 OS=Arabidopsis thaliana	GO:0048219; GO:0005797; GO:0005484; GO:0005801; GO:0031201; GO:0006906; GO:0006888; GO:0000139; GO:0015031	ko:K08495	ko04130,map04130	3702.O22151	GOS12
d_polystachya_ptg000156l_000081.1	ptg000156l	3033851	3033950	4.93458e-06	0.000295577	-15.2491	-46562	-47331	+	CG	3080512	3081280	769	not classified	-	-	-	-	-	-	-
d_polystachya_ptg000080l_000670.1	ptg000080l	9319401	9319500	7.11074e-08	8.76517e-06	-15.2564	4891	353	-	CG	9319853	9324390	4538	component *(mS29) of small mitoribosomal-subunit proteome	28s ribosomal protein s29	-	GO:0005763; GO:0003735	ko:K17408	-	3702.Q8W4K2	F6I1.13
d_polystachya_ptg000041l_000444.1	ptg000041l	2535051	2535150	4.59055e-05	0.00189387	-15.304	-14933	-16757	-	CG	2518296	2520119	1824	transcriptional co-regulator *(PRN1)	pirin protein 0481	Pirin-like protein OS=Solanum lycopersicum	GO:0001101; GO:0003674; GO:0004857; GO:0005575; GO:0005622; GO:0005623; GO:0005634; GO:0005737; GO:0005829; GO:0005886; GO:0006950; GO:0006952; GO:0007154; GO:0007165; GO:0008150; GO:0009314; GO:0009416; GO:0009605; GO:0009607; GO:0009617; GO:0009628; GO:0009637; GO:0009719; GO:0009725; GO:0009737; GO:0009738; GO:0009755; GO:0009785; GO:0009892; GO:0009987; GO:0010033; GO:0010466; GO:0010605; GO:…	ko:K06911	-	3702.Q9ZW82	PRN2
d_polystachya_ptg000085l_000187.1	ptg000085l	6320601	6320700	0.000212839	0.0063559	-15.3846	2731	-1736	+	CG	6317872	6322338	4467	EC_2.7 transferase transferring phosphorus-containing group	protein kinase domain containing	Serine/threonine-protein kinase-like protein ACR4 OS=Arabidopsis thaliana	GO:0004674; GO:0005886; GO:0051707; GO:0012505; GO:0005524	ko:K04733	ko04010,ko04064,ko04620,ko04621,ko04624,ko04722,ko05133,ko05140,ko05142,ko05145,ko05152,ko05162,ko05164,map04010,map04064,map04620,map04621,map04624,map04722,map05133,map05140,map05142,map05145,map05152,map05162,map05164	3702.F4JDN8	F4JDN8_ARATH
d_polystachya_ptg000085l_000187.1	ptg000085l	6320651	6320750	0.000212839	0.0063559	-15.3846	2781	-1686	+	CG	6317872	6322338	4467	EC_2.7 transferase transferring phosphorus-containing group	protein kinase domain containing	Serine/threonine-protein kinase-like protein ACR4 OS=Arabidopsis thaliana	GO:0004674; GO:0005886; GO:0051707; GO:0012505; GO:0005524	ko:K04733	ko04010,ko04064,ko04620,ko04621,ko04624,ko04722,ko05133,ko05140,ko05142,ko05145,ko05152,ko05162,ko05164,map04010,map04064,map04620,map04621,map04624,map04722,map05133,map05140,map05142,map05145,map05152,map05162,map05164	3702.F4JDN8	F4JDN8_ARATH
d_polystachya_ptg000959l_000016.1	ptg000959l	12501	12600	6.38422e-05	0.00243761	-15.4087	193	-977	-	CG	11623	12792	1170	not classified	-	-	-	-	-	-	-
d_polystachya_ptg000088l_000281.1	ptg000088l	2426251	2426350	1.33675e-05	0.000676454	-15.4281	-1450	-2693	-	CG	2423560	2424802	1243	not classified	ampkbi domain containing protein	SNF1-related protein kinase regulatory subunit beta-2 OS=Arabidopsis thaliana	GO:0009507	ko:K07199	ko04068,ko04152,ko04211,ko04213,ko04371,ko04530,ko04710,ko04714,ko04910,ko04920,ko04921,ko04922,ko04931,ko04932,ko05410,map04068,map04152,map04211,map04213,map04371,map04530,map04710,map04714,map04910,map04920,map04921,map04922,map04931,map04932,map05410	3702.Q9SCY5	KINB2
d_polystachya_ptg000080l_000151.1	ptg000080l	7577251	7577350	2.65213e-05	0.0012002	-15.5172	-13974	-14715	+	CG	7591324	7592064	741	Z-type endoribonuclease *(TRZ1/2)	lactamase b domain containing protein	-	GO:0046872; GO:0016787	ko:K00784	ko03013,map03013	3702.Q8L633	TRZ2
d_polystachya_ptg000061l_000639.1	ptg000061l	717551	717650	8.97513e-06	0.000484094	-15.5434	515	-1429	-	CG	716221	718164	1944	not classified	-	-	-	-	-	-	-
d_polystachya_ptg000105l_000256.1	ptg000105l	8741401	8741500	0.000212572	0.0063559	-15.5756	817	-8660	-	CG	8732840	8742316	9477	MYB-RELATED transcription factor *(TKI)	of tsl kinase interacting protein	TSL-kinase interacting protein 1 OS=Arabidopsis thaliana	GO:0003674; GO:0003682; GO:0005488; GO:0005575; GO:0005622; GO:0005623; GO:0005634; GO:0043226; GO:0043227; GO:0043229; GO:0043231; GO:0044424; GO:0044464; GO:0007389; GO:0003677; GO:0010597; GO:0001067; GO:1990904; GO:0016020; GO:0016301; GO:0008176; GO:0106004; GO:0016774; GO:0006096; GO:0005524; GO:0042254	-	-	3702.Q8LJT8	TKI1
d_polystachya_ptg000062l_000009.1	ptg000062l	74701	74800	0.000334104	0.00907977	-15.6467	1557949	1550474	-	CG	1625274	1632748	7475	homologous recombination repair exonuclease *(EXO1)	exonuclease	Exonuclease 1 OS=Oryza sativa subsp. japonica	GO:0017108; GO:0006281; GO:0005634; GO:0035312; GO:0005739; GO:0006310; GO:0016567; GO:0003677; GO:0046872; GO:0032183	ko:K10746	ko03430,map03430	3702.Q8L6Z7	EXO1
d_polystachya_ptg000015l_000060.1	ptg000015l	656501	656600	8.42329e-05	0.00303082	-15.6866	-675	-6047	+	CG	657275	662646	5372	component *(WDR12) of ribosome PES-BOP1-WDR12 (PeBoW) complex	ribosome biogenesis protein wdr homolog	Ribosome biogenesis protein WDR12 homolog OS=Oryza sativa subsp. japonica	GO:0000151; GO:0000460; GO:0000470; GO:0005575; GO:0005622; GO:0005623; GO:0005634; GO:0005730; GO:0005911; GO:0006139; GO:0006364; GO:0006396; GO:0006725; GO:0006807; GO:0008150; GO:0008152; GO:0009506; GO:0009987; GO:0010467; GO:0016070; GO:0016072; GO:0022613; GO:0030054; GO:0030684; GO:0030686; GO:0030687; GO:0031461; GO:0031974; GO:0031981; GO:0032991; GO:0034470; GO:0034641; GO:0034660; GO:…	ko:K14863	-	3702.Q9LF27	WDR12
d_polystachya_ptg000085l_000465.1	ptg000085l	8021551	8021650	0.000255306	0.00730554	-15.7745	2325	633	-	CG	8022283	8023974	1692	EC_2.3 acyltransferase	malonyl coenzyme anthocyanin 3 o glucoside malonyltransferase protein	Phenolic glucoside malonyltransferase 1 OS=Nicotiana tabacum	GO:0003674; GO:0003824; GO:0016740; GO:0016746; GO:0016747; GO:0033809	-	-	3702.Q9ZWB4	3AT1
d_polystachya_ptg000080l_000788.1	ptg000080l	6932201	6932300	9.08449e-06	0.000486053	-16.0057	-4954	-5280	-	CG	6926923	6927248	326	not classified	-	-	-	-	-	-	-
d_polystachya_ptg000080l_000788.1	ptg000080l	6932251	6932350	9.08449e-06	0.000486053	-16.0057	-5004	-5330	-	CG	6926923	6927248	326	not classified	-	-	-	-	-	-	-
d_polystachya_ptg000042l_001125.1	ptg000042l	26685151	26685250	0.000102987	0.00360461	-16.0219	-57	-2503	-	CG	26682650	26685095	2446	not classified	pentatricopeptide repeat containing protein mitochondrial	Pentatricopeptide repeat-containing protein At1g26460, mitochondrial OS=Arabidopsis thaliana	GO:0003674; GO:0003676; GO:0003723; GO:0003824; GO:0004518; GO:0004519; GO:0005488; GO:0005575; GO:0005622; GO:0005623; GO:0005737; GO:0005739; GO:0006139; GO:0006725; GO:0006807; GO:0008150; GO:0008152; GO:0009451; GO:0009987; GO:0016070; GO:0016787; GO:0016788; GO:0034641; GO:0043170; GO:0043226; GO:0043227; GO:0043229; GO:0043231; GO:0043412; GO:0044237; GO:0044238; GO:0044424; GO:0044444; GO:…	-	-	3702.Q9FZD1	T1K7.17
d_polystachya_ptg001155l_000035.1	ptg001155l	18201	18300	0.000223908	0.00660959	-16.0799	-1121	-1291	-	CG	16912	17081	170	not classified	-	-	-	-	-	-	-
d_polystachya_ptg000093l_000518.1	ptg000093l	13635901	13636000	1.45009e-05	0.000727785	-16.165	80	-476	+	CG	13635823	13636378	556	not classified	-	-	-	-	-	-	-
d_polystachya_ptg001590l_000020.1	ptg001590l	5751	5850	4.63163e-05	0.00189937	-16.1687	-14	-1256	-	CG	4497	5738	1242	not classified	-	-	-	-	-	-	-
d_polystachya_ptg000010l_000169.1	ptg000010l	9179401	9179500	0.000295045	0.00821385	-16.2623	-449	-2720	+	CG	9179949	9182219	2271	RKF3 protein kinase & EC_2.7 transferase transferring phosphorus-containing group	protein kinase domain containing	Probable receptor-like protein kinase At1g11050 OS=Arabidopsis thaliana	GO:0003674; GO:0003824; GO:0004672; GO:0004674; GO:0005575; GO:0005623; GO:0005886; GO:0006464; GO:0006468; GO:0006793; GO:0006796; GO:0006807; GO:0008150; GO:0008152; GO:0009987; GO:0016020; GO:0016301; GO:0016310; GO:0016740; GO:0016772; GO:0016773; GO:0019538; GO:0036211; GO:0043170; GO:0043412; GO:0044237; GO:0044238; GO:0044260; GO:0044267; GO:0044464; GO:0071704; GO:0071944; GO:0140096; GO:…	-	-	3702.O04086	T19D16.6
d_polystachya_ptg000157l_000876.1	ptg000157l	2112701	2112800	2.41379e-08	3.40383e-06	-16.3081	-2050	-3132	-	CG	2109571	2110652	1082	not classified	rna directed polymerase	-	-	-	-	-	-
d_polystachya_ptg000005l_000647.1	ptg000005l	13284051	13284150	4.62949e-09	8.3434e-07	-16.3759	5935	3980	-	CG	13288130	13290084	1955	EC_2.4 glycosyltransferase	udp glycosyltransferase protein	7-deoxyloganetin glucosyltransferase OS=Gardenia jasminoides	GO:0080044; GO:0009718; GO:0005737; GO:0080043; GO:0009987; GO:0047213; GO:0016746	ko:K21374	-	3702.Q9SK82	UGT85A1
d_polystachya_ptg000084l_000682.1	ptg000084l	8542251	8542350	3.37394e-07	3.31669e-05	-16.4492	4850	4689	-	CG	8547039	8547199	161	not classified	-	-	-	-	-	-	-
d_polystachya_ptg000415l_000005.1	ptg000415l	252401	252500	1.46789e-08	2.26755e-06	-16.4976	95490	94929	+	CG	156913	157473	561	not classified	-	-	-	-	-	-	-
d_polystachya_ptg000127l_000051.1	ptg000127l	634751	634850	0.000104983	0.003662	-16.5022	1220	-5256	+	CG	633533	640008	6476	component *(VPS2/CHMP2) of ESCRT-III complex	charged multivesicular body protein 2a homolog	Vacuolar protein sorting-associated protein 2 homolog 1 OS=Arabidopsis thaliana	GO:0000815; GO:0005575; GO:0005622; GO:0005623; GO:0005737; GO:0005768; GO:0005770; GO:0005771; GO:0006810; GO:0006900; GO:0006996; GO:0007032; GO:0008104; GO:0008150; GO:0009987; GO:0010008; GO:0010256; GO:0012505; GO:0015031; GO:0015833; GO:0016020; GO:0016043; GO:0016050; GO:0016192; GO:0031090; GO:0031410; GO:0031982; GO:0032991; GO:0033036; GO:0036452; GO:0042886; GO:0043226; GO:0043227; GO:…	ko:K12191	ko04144,ko04217,map04144,map04217	3702.Q9SKI2	VPS2.1
d_polystachya_ptg000041l_000444.1	ptg000041l	2535101	2535200	9.41154e-05	0.00333962	-16.5337	-14983	-16807	-	CG	2518296	2520119	1824	transcriptional co-regulator *(PRN1)	pirin protein 0481	Pirin-like protein OS=Solanum lycopersicum	GO:0001101; GO:0003674; GO:0004857; GO:0005575; GO:0005622; GO:0005623; GO:0005634; GO:0005737; GO:0005829; GO:0005886; GO:0006950; GO:0006952; GO:0007154; GO:0007165; GO:0008150; GO:0009314; GO:0009416; GO:0009605; GO:0009607; GO:0009617; GO:0009628; GO:0009637; GO:0009719; GO:0009725; GO:0009737; GO:0009738; GO:0009755; GO:0009785; GO:0009892; GO:0009987; GO:0010033; GO:0010466; GO:0010605; GO:…	ko:K06911	-	3702.Q9ZW82	PRN2
d_polystachya_ptg000085l_000465.1	ptg000085l	8021501	8021600	0.000306977	0.00848851	-16.5669	2375	683	-	CG	8022283	8023974	1692	EC_2.3 acyltransferase	malonyl coenzyme anthocyanin 3 o glucoside malonyltransferase protein	Phenolic glucoside malonyltransferase 1 OS=Nicotiana tabacum	GO:0003674; GO:0003824; GO:0016740; GO:0016746; GO:0016747; GO:0033809	-	-	3702.Q9ZWB4	3AT1
d_polystachya_ptg000158l_000011.1	ptg000158l	294251	294350	5.16973e-05	0.00207856	-16.6667	-2802	-13448	+	CG	297152	307797	10646	histone demethylase *(KDM3)	lysine specific demethylase jmj protein	Lysine-specific demethylase JMJ29 OS=Arabidopsis thaliana	GO:0032454; GO:0000118; GO:0006338; GO:0000785; GO:0006357; GO:0031490; GO:0003712; GO:0008168; GO:0032259; GO:0016020	ko:K15601	ko04714,map04714	3702.C0SV12	F24O1.3
d_polystachya_ptg000145l_000463.1	ptg000145l	3539201	3539300	5.19769e-05	0.00208165	-16.702	-244567	-272343	-	CG	3266860	3294635	27776	ureidoglycolate amidohydrolase *(UAH)	n carbamoyl l amino acid hydrolase	Ureidoglycolate hydrolase OS=Oryza sativa subsp. japonica	GO:0000255; GO:0000256; GO:0003674; GO:0003824; GO:0004848; GO:0005488; GO:0005515; GO:0005575; GO:0005622; GO:0005623; GO:0005737; GO:0005783; GO:0006139; GO:0006144; GO:0006145; GO:0006725; GO:0006807; GO:0008150; GO:0008152; GO:0009056; GO:0009112; GO:0009987; GO:0010135; GO:0010136; GO:0012505; GO:0016787; GO:0016810; GO:0016813; GO:0017144; GO:0019439; GO:0034641; GO:0042737; GO:0042802; GO:…	ko:K18151	ko00230,ko01100,ko01120,map00230,map01100,map01120	3702.Q8VXY9	UAH
d_polystachya_ptg000189l_000015.1	ptg000189l	530901	531000	1.03283e-13	4.71556e-11	-16.773	-4169	-5077	-	CG	525826	526733	908	not classified	-	-	-	-	-	-	-
d_polystachya_ptg000415l_000001.1	ptg000415l	54901	55000	0.000296528	0.00824395	-16.8623	-98101	-98703	+	CG	153101	153702	602	not classified	-	-	-	-	-	-	-
d_polystachya_ptg000073l_001518.1	ptg000073l	15001251	15001350	0.000111102	0.00379807	-16.9014	-16218	-23861	-	CG	14977392	14985034	7643	DUF26 protein kinase & EC_2.7 transferase transferring phosphorus-containing group	cysteine rich receptor kinase protein	Cysteine-rich receptor-like protein kinase 2 OS=Arabidopsis thaliana	GO:0003674; GO:0003824; GO:0004672; GO:0004674; GO:0005575; GO:0005623; GO:0005886; GO:0006464; GO:0006468; GO:0006793; GO:0006796; GO:0006807; GO:0008150; GO:0008152; GO:0009987; GO:0016020; GO:0016301; GO:0016310; GO:0016740; GO:0016772; GO:0016773; GO:0019538; GO:0036211; GO:0043170; GO:0043412; GO:0044237; GO:0044238; GO:0044260; GO:0044267; GO:0044464; GO:0071704; GO:0071944; GO:0140096; GO:…	-	-	3702.Q9CAL3	CRK2
d_polystachya_ptg000073l_001518.1	ptg000073l	15001201	15001300	0.000111102	0.00379807	-16.9014	-16168	-23811	-	CG	14977392	14985034	7643	DUF26 protein kinase & EC_2.7 transferase transferring phosphorus-containing group	cysteine rich receptor kinase protein	Cysteine-rich receptor-like protein kinase 2 OS=Arabidopsis thaliana	GO:0003674; GO:0003824; GO:0004672; GO:0004674; GO:0005575; GO:0005623; GO:0005886; GO:0006464; GO:0006468; GO:0006793; GO:0006796; GO:0006807; GO:0008150; GO:0008152; GO:0009987; GO:0016020; GO:0016301; GO:0016310; GO:0016740; GO:0016772; GO:0016773; GO:0019538; GO:0036211; GO:0043170; GO:0043412; GO:0044237; GO:0044238; GO:0044260; GO:0044267; GO:0044464; GO:0071704; GO:0071944; GO:0140096; GO:…	-	-	3702.Q9CAL3	CRK2
d_polystachya_ptg001155l_000010.1	ptg001155l	45301	45400	4.17376e-09	7.72536e-07	-16.9412	83	-348	-	CG	45052	45482	431	not classified	-	-	-	-	-	-	-
d_polystachya_ptg000005l_000230.1	ptg000005l	11596951	11597050	0.00018193	0.00563287	-16.9811	-9204	-15168	+	CG	11606254	11612217	5964	not classified	protein kinase domain containing	Probable LRR receptor-like serine/threonine-protein kinase At1g53430 OS=Arabidopsis thaliana	GO:0003674; GO:0003824; GO:0004672; GO:0004674; GO:0005575; GO:0005623; GO:0005886; GO:0006464; GO:0006468; GO:0006793; GO:0006796; GO:0006807; GO:0008150; GO:0008152; GO:0009987; GO:0016020; GO:0016301; GO:0016310; GO:0016740; GO:0016772; GO:0016773; GO:0019538; GO:0036211; GO:0043170; GO:0043412; GO:0044237; GO:0044238; GO:0044260; GO:0044267; GO:0044464; GO:0071704; GO:0071944; GO:0140096; GO:…	-	-	3702.C0LGG8	T3F20.25
d_polystachya_ptg000005l_000230.1	ptg000005l	11597001	11597100	0.00018193	0.00563287	-16.9811	-9154	-15118	+	CG	11606254	11612217	5964	not classified	protein kinase domain containing	Probable LRR receptor-like serine/threonine-protein kinase At1g53430 OS=Arabidopsis thaliana	GO:0003674; GO:0003824; GO:0004672; GO:0004674; GO:0005575; GO:0005623; GO:0005886; GO:0006464; GO:0006468; GO:0006793; GO:0006796; GO:0006807; GO:0008150; GO:0008152; GO:0009987; GO:0016020; GO:0016301; GO:0016310; GO:0016740; GO:0016772; GO:0016773; GO:0019538; GO:0036211; GO:0043170; GO:0043412; GO:0044237; GO:0044238; GO:0044260; GO:0044267; GO:0044464; GO:0071704; GO:0071944; GO:0140096; GO:…	-	-	3702.C0LGG8	T3F20.25
d_polystachya_ptg000164l_000493.1	ptg000164l	8733101	8733200	0.000133081	0.00438009	-16.9892	-1680	-2418	-	CG	8730685	8731422	738	not classified	nep interacting protein	Protein neprosin OS=Nepenthes x ventrata	-	-	-	3702.Q9C8A7	F7A10.1
d_polystachya_ptg000084l_000682.1	ptg000084l	8542301	8542400	2.15953e-07	2.25221e-05	-17.0454	4800	4639	-	CG	8547039	8547199	161	not classified	-	-	-	-	-	-	-
d_polystachya_ptg000959l_000016.1	ptg000959l	12201	12300	2.55061e-07	2.60713e-05	-17.113	493	-677	-	CG	11623	12792	1170	not classified	-	-	-	-	-	-	-
d_polystachya_ptg000173l_000590.1	ptg000173l	12332101	12332200	0.000220485	0.00651791	-17.1562	1785	667	-	CG	12332867	12333984	1118	histone *(H3)	histone h3 2	Histone H3.3 OS=Gossypium hirsutum	GO:0000785; GO:0000786; GO:0003674; GO:0003676; GO:0003677; GO:0003682; GO:0005488; GO:0005575; GO:0005622; GO:0005623; GO:0005634; GO:0005694; GO:0006323; GO:0006325; GO:0006333; GO:0006334; GO:0006996; GO:0008150; GO:0009987; GO:0016043; GO:0022607; GO:0031490; GO:0031491; GO:0031492; GO:0031497; GO:0032991; GO:0032993; GO:0034622; GO:0034728; GO:0043226; GO:0043227; GO:0043228; GO:0043229; GO:…	ko:K11253	ko05034,ko05202,ko05322,map05034,map05202,map05322	3702.P59169	HTR4
d_polystachya_ptg000105l_000468.1	ptg000105l	5665151	5665250	8.5581e-05	0.00306858	-17.1886	1121	-17663	-	CG	5647587	5666370	18784	not classified	mhd domain containing protein	Protein unc-13 homolog OS=Arabidopsis thaliana	GO:0003724; GO:0009536; GO:0005524; GO:0016787; GO:0003676	-	-	3702.A0A1P8B6L8	T5C23.100
d_polystachya_ptg000105l_000324.1	ptg000105l	7798301	7798400	5.38195e-09	9.4508e-07	-17.2131	-1803	-5442	-	CG	7792861	7796499	3639	EC_2.7 transferase transferring phosphorus-containing group	ribose phosphate pyrophosphokinase 1	Ribose-phosphate pyrophosphokinase 1, chloroplastic OS=Oryza sativa subsp. japonica	GO:0005575; GO:0005622; GO:0005623; GO:0005737; GO:0009536; GO:0043226; GO:0043227; GO:0043229; GO:0043231; GO:0044424; GO:0044444; GO:0044464; GO:0004749; GO:0002189; GO:0006015; GO:0009156; GO:0000287; GO:0016301; GO:0005524; GO:0006164; GO:0016020; GO:0016757; GO:0022857; GO:0055085	ko:K00948	ko00030,ko00230,ko01100,ko01110,ko01120,ko01130,ko01200,ko01230,map00030,map00230,map01100,map01110,map01120,map01130,map01200,map01230	3702.O64888	PRS5
d_polystachya_ptg000105l_000324.1	ptg000105l	7798351	7798450	5.38195e-09	9.4508e-07	-17.2131	-1853	-5492	-	CG	7792861	7796499	3639	EC_2.7 transferase transferring phosphorus-containing group	ribose phosphate pyrophosphokinase 1	Ribose-phosphate pyrophosphokinase 1, chloroplastic OS=Oryza sativa subsp. japonica	GO:0005575; GO:0005622; GO:0005623; GO:0005737; GO:0009536; GO:0043226; GO:0043227; GO:0043229; GO:0043231; GO:0044424; GO:0044444; GO:0044464; GO:0004749; GO:0002189; GO:0006015; GO:0009156; GO:0000287; GO:0016301; GO:0005524; GO:0006164; GO:0016020; GO:0016757; GO:0022857; GO:0055085	ko:K00948	ko00030,ko00230,ko01100,ko01110,ko01120,ko01130,ko01200,ko01230,map00030,map00230,map01100,map01110,map01120,map01130,map01200,map01230	3702.O64888	PRS5
d_polystachya_ptg000145l_000463.1	ptg000145l	3539151	3539250	0.000107856	0.00371572	-17.4955	-244517	-272293	-	CG	3266860	3294635	27776	ureidoglycolate amidohydrolase *(UAH)	n carbamoyl l amino acid hydrolase	Ureidoglycolate hydrolase OS=Oryza sativa subsp. japonica	GO:0000255; GO:0000256; GO:0003674; GO:0003824; GO:0004848; GO:0005488; GO:0005515; GO:0005575; GO:0005622; GO:0005623; GO:0005737; GO:0005783; GO:0006139; GO:0006144; GO:0006145; GO:0006725; GO:0006807; GO:0008150; GO:0008152; GO:0009056; GO:0009112; GO:0009987; GO:0010135; GO:0010136; GO:0012505; GO:0016787; GO:0016810; GO:0016813; GO:0017144; GO:0019439; GO:0034641; GO:0042737; GO:0042802; GO:…	ko:K18151	ko00230,ko01100,ko01120,map00230,map01100,map01120	3702.Q8VXY9	UAH
d_polystachya_ptg000061l_000639.1	ptg000061l	717601	717700	0.000275227	0.0077461	-17.4985	465	-1479	-	CG	716221	718164	1944	not classified	-	-	-	-	-	-	-
d_polystachya_ptg000085l_000551.1	ptg000085l	6668651	6668750	6.50958e-05	0.00246756	-17.5808	-1838	-3851	-	CG	6664802	6666814	2013	not classified	prli interacting factor a	-	GO:0003843; GO:0000148; GO:0006075; GO:0016020	-	-	3702.B9DF92	F28I16.50
d_polystachya_ptg000105l_000475.1	ptg000105l	5385301	5385400	0.000206279	0.00626011	-17.6134	-3792	-5493	-	CG	5379810	5381510	1701	DOF transcription factor	dof zinc finger protein	Dof zinc finger protein DOF4.6 OS=Arabidopsis thaliana	GO:0001067; GO:0003674; GO:0003676; GO:0003677; GO:0003700; GO:0005488; GO:0006355; GO:0008150; GO:0009889; GO:0010468; GO:0010556; GO:0019219; GO:0019222; GO:0031323; GO:0031326; GO:0043565; GO:0044212; GO:0050789; GO:0050794; GO:0051171; GO:0051252; GO:0060255; GO:0065007; GO:0080090; GO:0097159; GO:0140110; GO:1901363; GO:1903506; GO:2000112; GO:2001141; GO:0005634; GO:0046872; GO:0016020; GO:…	-	-	3702.Q8LAP8	DOF4.6
d_polystachya_ptg000959l_000016.1	ptg000959l	12451	12550	3.95324e-05	0.00169194	-17.6257	243	-927	-	CG	11623	12792	1170	not classified	-	-	-	-	-	-	-
d_polystachya_ptg000005l_000610.1	ptg000005l	13762001	13762100	4.94458e-05	0.00201564	-17.6471	2390	-231	-	CG	13761869	13764489	2621	type-I mitochondrial RNA splicing factor *(nMAT1/2)	intron maturas2 domain containing protein	Nuclear intron maturase 1, mitochondrial OS=Arabidopsis thaliana	GO:0000003; GO:0000373; GO:0000374; GO:0000375; GO:0000377; GO:0000959; GO:0000963; GO:0003006; GO:0005575; GO:0005622; GO:0005623; GO:0005737; GO:0005739; GO:0006109; GO:0006139; GO:0006396; GO:0006397; GO:0006521; GO:0006725; GO:0006807; GO:0006996; GO:0007005; GO:0007275; GO:0008150; GO:0008152; GO:0008380; GO:0009791; GO:0009845; GO:0009889; GO:0009894; GO:0009987; GO:0010228; GO:0010467; GO:…	-	-	3702.Q9C8R8	NMAT1
d_polystachya_ptg000083l_000041.1	ptg000083l	5038801	5038900	0.000212779	0.0063559	-17.6471	17231	14378	+	CG	5021572	5024424	2853	EC_1.14 oxidoreductase acting on paired donor with incorporation or reduction of molecular oxygen	sp 1 aminocyclopropane carboxylate oxidase homolog	1-aminocyclopropane-1-carboxylate oxidase homolog 2 OS=Arabidopsis thaliana	GO:0051213; GO:0009058; GO:0046872; GO:0015074; GO:0009987; GO:0004190; GO:0016705; GO:0003676	-	-	3702.Q9C5K7	F12K11.27
d_polystachya_ptg000083l_000041.1	ptg000083l	5038751	5038850	0.000212779	0.0063559	-17.6471	17181	14328	+	CG	5021572	5024424	2853	EC_1.14 oxidoreductase acting on paired donor with incorporation or reduction of molecular oxygen	sp 1 aminocyclopropane carboxylate oxidase homolog	1-aminocyclopropane-1-carboxylate oxidase homolog 2 OS=Arabidopsis thaliana	GO:0051213; GO:0009058; GO:0046872; GO:0015074; GO:0009987; GO:0004190; GO:0016705; GO:0003676	-	-	3702.Q9C5K7	F12K11.27
d_polystachya_ptg000020l_000008.1	ptg000020l	2412751	2412850	8.9104e-05	0.00318379	-17.6595	5375	4561	+	CG	2407378	2408191	814	not classified	-	-	-	-	-	-	-
d_polystachya_ptg000164l_000418.1	ptg000164l	9642751	9642850	9.46027e-05	0.00335112	-17.7148	-1707	-3846	-	CG	9638907	9641045	2139	EC_2.3 acyltransferase	benzyl alcohol o benzoyltransferase protein	13-hydroxylupanine O-tigloyltransferase OS=Lupinus albus	GO:0016746; GO:0009836; GO:0048046; GO:0005507; GO:0016491; GO:0042617; GO:0046274	ko:K19861	-	3702.Q9LF70	K10A8.20
d_polystachya_ptg000136l_000050.1	ptg000136l	718801	718900	6.02305e-05	0.00233924	-17.9334	-1915	-7134	+	CG	720815	726033	5219	not classified	d aminoacyl trna deacylase	D-aminoacyl-tRNA deacylase OS=Arabidopsis thaliana	-	ko:K09716	-	3702.Q9ZPQ3	GEK1
d_polystachya_ptg000049l_000466.1	ptg000049l	13184351	13184450	0.00018634	0.00573976	-18.1996	14576	13322	+	CG	13169777	13171030	1254	sphingobase hydroxylase & EC_1.14 oxidoreductase acting on paired donor with incorporation or reduction of molecular oxygen	fatty acid hydroxylase domain containing protein	Sphinganine C4-monooxygenase 2 OS=Arabidopsis thaliana	GO:0003674; GO:0003824; GO:0005575; GO:0005622; GO:0005623; GO:0005737; GO:0005783; GO:0005789; GO:0005794; GO:0006629; GO:0006643; GO:0006665; GO:0006807; GO:0007275; GO:0008150; GO:0008152; GO:0008610; GO:0009058; GO:0009314; GO:0009416; GO:0009628; GO:0009639; GO:0009640; GO:0009791; GO:0009987; GO:0012505; GO:0016020; GO:0016491; GO:0016705; GO:0030148; GO:0031984; GO:0032501; GO:0032502; GO:…	ko:K04713	ko00600,ko01100,map00600,map01100	3702.Q9AST3	SBH2
d_polystachya_ptg000173l_000033.1	ptg000173l	660601	660700	0.000177306	0.0055768	-18.3706	-1520	-4225	+	CG	662220	664924	2705	not classified	ankyrin repeat containing protein bda	Ankyrin repeat-containing protein BDA1 OS=Arabidopsis thaliana	GO:0005886	-	-	-	-
d_polystachya_ptg000072l_000249.1	ptg000072l	728801	728900	0.000299362	0.00830029	-18.443	-5665	-6628	-	CG	722175	723137	963	not classified	pethy subtilisin protease	Subtilisin-like protease 4 OS=Lotus japonicus	GO:0004252; GO:0005576; GO:0006508; GO:0009987	-	-	3702.Q84WS0	SBTI1.1
NA	ptg001150l	2601	2700	0.00019947	0.0060804	-18.4943	NA	NA	NA	CG	NA	NA	NA	-	-	-	-	-	-	-	-
NA	ptg001150l	2551	2650	0.00019947	0.0060804	-18.4943	NA	NA	NA	CG	NA	NA	NA	-	-	-	-	-	-	-	-
d_polystachya_ptg000059l_000671.1	ptg000059l	10890751	10890850	0.000107039	0.00371368	-18.6753	-390137	-391687	-	CG	10499066	10500615	1550	not classified	yip domain containing protein	Serine hydroxymethyltransferase, mitochondrial OS=Pisum sativum	GO:0003674; GO:0005488; GO:0005515; GO:0005575; GO:0005622; GO:0005623; GO:0005737; GO:0005794; GO:0012505; GO:0017016; GO:0017137; GO:0019899; GO:0031267; GO:0043226; GO:0043227; GO:0043229; GO:0043231; GO:0044424; GO:0044444; GO:0044464; GO:0051020; GO:0004372; GO:0019264; GO:0000139; GO:0035999; GO:0030170; GO:0005739; GO:0016192; GO:0008168; GO:0004349; GO:0004350; GO:0004721; GO:0004222; GO:…	-	-	3702.A8MSE3	A8MSE3_ARATH
d_polystachya_ptg000015l_001316.1	ptg000015l	1175101	1175200	6.61963e-07	5.64328e-05	-18.8406	6845	4804	-	CG	1180004	1182044	2041	EC_1.14 oxidoreductase acting on paired donor with incorporation or reduction of molecular oxygen	cytochrome p450 81q32	Cytochrome P450 81Q32 OS=Catharanthus roseus	GO:0001666; GO:0002213; GO:0002376; GO:0003674; GO:0003824; GO:0004497; GO:0005575; GO:0005622; GO:0005623; GO:0005737; GO:0005783; GO:0006082; GO:0006725; GO:0006790; GO:0006807; GO:0006950; GO:0006952; GO:0006955; GO:0008150; GO:0008152; GO:0009058; GO:0009605; GO:0009607; GO:0009617; GO:0009620; GO:0009628; GO:0009682; GO:0009759; GO:0009987; GO:0012505; GO:0016020; GO:0016043; GO:0016143; GO:…	ko:K00512,ko:K00517,ko:K07408,ko:K07409,ko:K07418,ko:K13260,ko:K20623	ko00140,ko00232,ko00380,ko00590,ko00591,ko00830,ko00905,ko00943,ko00980,ko00982,ko01100,ko01110,ko04212,ko04726,ko04750,ko04913,ko04917,ko04927,ko04934,ko05204,map00140,map00232,map00380,map00590,map00591,map00830,map00905,map00943,map00980,map00982,map01100,map01110,map04212,map04726,map04750,map04913,map04917,map04927,map04934,map05204	3702.Q9SZT7	CYP81D8
d_polystachya_ptg000084l_000640.1	ptg000084l	8818651	8818750	1.03418e-05	0.000536555	-18.9059	-1253	-2017	-	CG	8816636	8817399	764	not classified	-	-	-	-	-	-	-
d_polystachya_ptg000041l_000004.1	ptg000041l	1930501	1930600	2.22603e-09	4.45362e-07	-19.0476	-14365	-22880	+	CG	1944965	1953479	8515	plastidial RNA splicing factor *(CFM2)	arath crm domain containing factor cfm chloroplastic	CRM-domain containing factor CFM2, chloroplastic OS=Arabidopsis thaliana	GO:0000372; GO:0000373; GO:0000375; GO:0000376; GO:0000377; GO:0005575; GO:0005622; GO:0005623; GO:0005737; GO:0006139; GO:0006396; GO:0006725; GO:0006807; GO:0008150; GO:0008152; GO:0008380; GO:0009507; GO:0009532; GO:0009536; GO:0009987; GO:0010467; GO:0016070; GO:0034641; GO:0043170; GO:0043226; GO:0043227; GO:0043229; GO:0043231; GO:0044237; GO:0044238; GO:0044422; GO:0044424; GO:0044435; GO:…	-	-	3702.Q8L7C2	CFM2
d_polystachya_ptg000125l_000580.1	ptg000125l	3789951	3790050	1.63625e-05	0.000808458	-19.2255	-37	-7390	-	CG	3782563	3789915	7353	not classified	dao domain containing protein	-	GO:0005737; GO:0061749; GO:0006268; GO:0036121; GO:0006270; GO:1990518; GO:0000347; GO:0000727; GO:0042555; GO:0003688; GO:0009378; GO:0003697; GO:1990904; GO:0005840; GO:0140584; GO:0140665; GO:0016020; GO:0140588; GO:0005524; GO:0140849; GO:0006338; GO:0006412; GO:0061775; GO:0003689; GO:0016787; GO:0004672; GO:0003735	-	-	3702.Q5S4X7	T9I22.9
d_polystachya_ptg000266l_000335.1	ptg000266l	1776251	1776350	2.41884e-08	3.40383e-06	-19.3587	-37997	-38393	+	CG	1814347	1814742	396	not classified	-	-	-	-	-	-	-
d_polystachya_ptg000147l_001126.1	ptg000147l	26086901	26087000	0.000228637	0.00670106	-19.4901	1395	-1232	-	CG	26085768	26088394	2627	microtubule-stabilizing factor *(WDL1/2/++)	tpx domain containing protein	Protein WVD2-like 3 OS=Arabidopsis thaliana	GO:0008017; GO:0000226; GO:0005874; GO:0005737	-	-	3702.Q84WL6	WDL3
d_polystachya_ptg000266l_000079.1	ptg000266l	272951	273050	2.43238e-06	0.000161729	-19.5027	-14789	-15986	+	CG	287839	289035	1197	not classified	-	-	-	-	-	-	-
d_polystachya_ptg000266l_000335.1	ptg000266l	1776601	1776700	0.000271582	0.00767739	-19.6177	-37647	-38043	+	CG	1814347	1814742	396	not classified	-	-	-	-	-	-	-
d_polystachya_ptg000105l_000243.1	ptg000105l	8541201	8541300	2.26641e-05	0.00105414	-19.697	-4925	-7576	+	CG	8546225	8548875	2651	component *(TAF8) of TFIId basal transcription regulation complex	human transcription initiation factor tfiid subunit	Transcription initiation factor TFIID subunit 8 OS=Arabidopsis thaliana	GO:0005669; GO:0046982; GO:2000142; GO:0006352; GO:0006413; GO:0016987; GO:0003743; GO:0003677	ko:K14649	ko03022,map03022	3702.Q9SYZ9	TAF8
d_polystachya_ptg000078l_000823.1	ptg000078l	6251	6350	0.000112205	0.00382938	-19.7458	30576	28621	-	CG	34971	36925	1955	cytokinin signal transducer *(AHP1/2/++)	histidine containing phosphotransfer protein	Pseudo histidine-containing phosphotransfer protein 6 OS=Arabidopsis thaliana	GO:0000160; GO:0003674; GO:0005488; GO:0005515; GO:0005575; GO:0005622; GO:0005623; GO:0005634; GO:0005737; GO:0006793; GO:0006796; GO:0007154; GO:0007165; GO:0008150; GO:0008152; GO:0009719; GO:0009725; GO:0009735; GO:0009736; GO:0009755; GO:0009888; GO:0009987; GO:0010033; GO:0010087; GO:0010089; GO:0016310; GO:0019899; GO:0019900; GO:0019901; GO:0023052; GO:0032502; GO:0032870; GO:0035556; GO:…	ko:K14490	ko04075,map04075	3702.Q9SSC9	AHP6
d_polystachya_ptg000127l_000051.1	ptg000127l	634701	634800	1.02638e-05	0.000533859	-19.7892	1170	-5306	+	CG	633533	640008	6476	component *(VPS2/CHMP2) of ESCRT-III complex	charged multivesicular body protein 2a homolog	Vacuolar protein sorting-associated protein 2 homolog 1 OS=Arabidopsis thaliana	GO:0000815; GO:0005575; GO:0005622; GO:0005623; GO:0005737; GO:0005768; GO:0005770; GO:0005771; GO:0006810; GO:0006900; GO:0006996; GO:0007032; GO:0008104; GO:0008150; GO:0009987; GO:0010008; GO:0010256; GO:0012505; GO:0015031; GO:0015833; GO:0016020; GO:0016043; GO:0016050; GO:0016192; GO:0031090; GO:0031410; GO:0031982; GO:0032991; GO:0033036; GO:0036452; GO:0042886; GO:0043226; GO:0043227; GO:…	ko:K12191	ko04144,ko04217,map04144,map04217	3702.Q9SKI2	VPS2.1
d_polystachya_ptg001155l_000010.1	ptg001155l	45351	45450	3.30693e-09	6.40964e-07	-19.8022	33	-398	-	CG	45052	45482	431	not classified	-	-	-	-	-	-	-
d_polystachya_ptg000098l_000024.1	ptg000098l	4635051	4635150	5.50052e-07	4.85023e-05	-19.8355	111199	105496	+	CG	4523854	4529556	5703	class II ARF-GAP ARF-GTPase-activating protein	adp ribosylation factor gtpase activating protein	Probable ADP-ribosylation factor GTPase-activating protein AGD8 OS=Arabidopsis thaliana	GO:0000003; GO:0001101; GO:0003006; GO:0007275; GO:0008150; GO:0009555; GO:0009719; GO:0009725; GO:0009737; GO:0009790; GO:0009791; GO:0009793; GO:0010033; GO:0010154; GO:0022414; GO:0032501; GO:0032502; GO:0033993; GO:0042221; GO:0048229; GO:0048316; GO:0048608; GO:0048731; GO:0048856; GO:0050896; GO:0061458; GO:0097305; GO:1901700; GO:0048205; GO:0005096; GO:0000139; GO:0046983; GO:0000976; GO:…	ko:K12493	ko04144,map04144	3702.Q8H100	AGD8
d_polystachya_ptg000105l_000270.1	ptg000105l	8469651	8469750	3.21578e-05	0.0014178	-19.8611	-2355	-4905	-	CG	8464748	8467297	2550	not classified	quality protein subtilisin protease sbt	Subtilisin-like protease 3 OS=Lotus japonicus	GO:0004252; GO:0006508; GO:0005576; GO:0009610; GO:0016020; GO:0032440; GO:0009987; GO:0009609; GO:0036377	-	-	3702.O64495	SBT1.2
d_polystachya_ptg000080l_000713.1	ptg000080l	8717801	8717900	4.26622e-06	0.000260093	-19.8866	0	-2786	-	CG	8715095	8717880	2786	not classified	-	-	-	-	-	-	-
d_polystachya_ptg000105l_000468.1	ptg000105l	5665101	5665200	0.000130523	0.00433923	-19.9017	1171	-17613	-	CG	5647587	5666370	18784	not classified	mhd domain containing protein	Protein unc-13 homolog OS=Arabidopsis thaliana	GO:0003724; GO:0009536; GO:0005524; GO:0016787; GO:0003676	-	-	3702.A0A1P8B6L8	T5C23.100
d_polystachya_ptg000028l_000827.1	ptg000028l	3205901	3206000	9.17436e-05	0.00326109	-20	27303	22540	-	CG	3228540	3233302	4763	component *(STN1) of telomere integrity maintenance complex	ob domain containing protein	CST complex subunit STN1 OS=Arabidopsis thaliana	GO:0000781; GO:0000723; GO:0042162; GO:0003697; GO:0005634; GO:0000978; GO:0048544; GO:0032993; GO:0006357; GO:0003700; GO:0004674; GO:0005886; GO:0005524	-	-	3702.Q9LMK5	STN1
d_polystachya_ptg000028l_000827.1	ptg000028l	3205951	3206050	9.17436e-05	0.00326109	-20	27253	22490	-	CG	3228540	3233302	4763	component *(STN1) of telomere integrity maintenance complex	ob domain containing protein	CST complex subunit STN1 OS=Arabidopsis thaliana	GO:0000781; GO:0000723; GO:0042162; GO:0003697; GO:0005634; GO:0000978; GO:0048544; GO:0032993; GO:0006357; GO:0003700; GO:0004674; GO:0005886; GO:0005524	-	-	3702.Q9LMK5	STN1
d_polystachya_ptg000078l_000656.1	ptg000078l	2504601	2504700	1.02232e-05	0.000533859	-20	4460	-191	-	CG	2504509	2509159	4651	NLP transcription factor & transcriptional regulator *(NLP6/7)) of nitrate response & transcription factor *(NIN)	protein nlp	Protein NLP3 OS=Oryza sativa subsp. japonica	GO:0001101; GO:0003674; GO:0003700; GO:0005575; GO:0005622; GO:0005623; GO:0005634; GO:0006082; GO:0006355; GO:0006807; GO:0006950; GO:0008150; GO:0008152; GO:0009414; GO:0009415; GO:0009628; GO:0009889; GO:0009987; GO:0010035; GO:0010118; GO:0010167; GO:0010468; GO:0010556; GO:0019219; GO:0019222; GO:0031323; GO:0031326; GO:0042126; GO:0042128; GO:0042221; GO:0043226; GO:0043227; GO:0043229; GO:…	-	-	3702.Q84TH9	NLP7
d_polystachya_ptg000041l_000004.1	ptg000041l	1930451	1930550	4.44701e-11	1.34361e-08	-20.0823	-14415	-22930	+	CG	1944965	1953479	8515	plastidial RNA splicing factor *(CFM2)	arath crm domain containing factor cfm chloroplastic	CRM-domain containing factor CFM2, chloroplastic OS=Arabidopsis thaliana	GO:0000372; GO:0000373; GO:0000375; GO:0000376; GO:0000377; GO:0005575; GO:0005622; GO:0005623; GO:0005737; GO:0006139; GO:0006396; GO:0006725; GO:0006807; GO:0008150; GO:0008152; GO:0008380; GO:0009507; GO:0009532; GO:0009536; GO:0009987; GO:0010467; GO:0016070; GO:0034641; GO:0043170; GO:0043226; GO:0043227; GO:0043229; GO:0043231; GO:0044237; GO:0044238; GO:0044422; GO:0044424; GO:0044435; GO:…	-	-	3702.Q8L7C2	CFM2
d_polystachya_ptg000164l_000492.1	ptg000164l	8736051	8736150	1.9001e-06	0.000133237	-20.1798	-847	-2709	-	CG	8733344	8735205	1862	not classified	trna splicing ligase rtcb	Protein neprosin OS=Nepenthes x ventrata	GO:0016020	-	-	3702.Q9LJE0	Q9LJE0_ARATH
d_polystachya_ptg000125l_000569.1	ptg000125l	4021801	4021900	0.000150961	0.00484618	-20.6107	791	-2171	-	CG	4019729	4022690	2962	polarity scaffold protein *(POLAR) of asymmetric cell division	protein polar localization during asymmetric division and redistribution	-	GO:0005575; GO:0005622; GO:0005623; GO:0005737; GO:0008150; GO:0008356; GO:0009987; GO:0044424; GO:0044464; GO:0051301; GO:0071944	-	-	3702.Q6NQ99	POLAR
d_polystachya_ptg000042l_001133.1	ptg000042l	26616451	26616550	0.000308689	0.00852314	-20.6879	-1681	-2584	-	CG	26613869	26614771	903	not classified	-	-	-	-	-	-	-
d_polystachya_ptg000047l_001005.1	ptg000047l	994451	994550	1.68665e-08	2.58319e-06	-20.7275	6629	2025	-	CG	996575	1001178	4604	not classified	trna splicing ligase rtcb	Protein neprosin OS=Nepenthes x ventrata	-	-	-	3702.O64859	F4I1.5
d_polystachya_ptg000041l_000004.1	ptg000041l	1930601	1930700	1.07899e-05	0.000558397	-20.7418	-14265	-22780	+	CG	1944965	1953479	8515	plastidial RNA splicing factor *(CFM2)	arath crm domain containing factor cfm chloroplastic	CRM-domain containing factor CFM2, chloroplastic OS=Arabidopsis thaliana	GO:0000372; GO:0000373; GO:0000375; GO:0000376; GO:0000377; GO:0005575; GO:0005622; GO:0005623; GO:0005737; GO:0006139; GO:0006396; GO:0006725; GO:0006807; GO:0008150; GO:0008152; GO:0008380; GO:0009507; GO:0009532; GO:0009536; GO:0009987; GO:0010467; GO:0016070; GO:0034641; GO:0043170; GO:0043226; GO:0043227; GO:0043229; GO:0043231; GO:0044237; GO:0044238; GO:0044422; GO:0044424; GO:0044435; GO:…	-	-	3702.Q8L7C2	CFM2
d_polystachya_ptg000085l_000216.1	ptg000085l	6771451	6771550	2.04586e-06	0.000139645	-20.8583	-632	-3080	+	CG	6772182	6774629	2448	not classified	rrm domain containing protein	-	GO:0003723; GO:1990904; GO:0071816; GO:0016020	ko:K12898	-	3702.F4JZ11	K2A18.8
d_polystachya_ptg000053l_000001.1	ptg000053l	1619151	1619250	0.000203478	0.00618424	-21.1391	22656	16077	+	CG	1596497	1603075	6579	component *(GET3) of GET post-translational insertion system & EC_3.6 hydrolase acting on acid anhydride	atpase asna homolog	ATPase GET3A OS=Arabidopsis thaliana	GO:0071816; GO:0043529; GO:0016887; GO:0005524; GO:0005829; GO:0048767	ko:K01551	-	3702.Q949M9	F22M8.4
d_polystachya_ptg000212l_000118.1	ptg000212l	7798101	7798200	0.00011366	0.0038726	-21.1648	4	-911	+	CG	7798099	7799013	915	not classified	lipase 3 domain containing protein	-	-	ko:K01466	ko00230,ko01100,ko01120,map00230,map01100,map01120	-	-
d_polystachya_ptg000106l_000139.1	ptg000106l	1686401	1686500	9.0912e-05	0.00324275	-21.2503	4037	-643	+	CG	1682366	1687045	4680	not classified	duf 4110 domain containing protein	-	GO:0008168; GO:0032259; GO:0009987	-	-	3702.Q945N1	MXI22.1
d_polystachya_ptg000015l_001074.1	ptg000015l	15493901	15494000	0.000323783	0.00884609	-21.2685	-25505	-29486	-	CG	15464417	15468397	3981	not classified	disease resistance protein rps	Disease resistance protein RPS2 OS=Arabidopsis thaliana	GO:0043531; GO:0006952; GO:0051707; GO:0005524; GO:0004523; GO:0016887; GO:0003676	ko:K13459	ko04626,map04626	3702.Q42484	RPS2
d_polystachya_ptg000156l_000178.1	ptg000156l	3412951	3413050	7.35589e-05	0.00272797	-21.515	8805	8382	-	CG	3421432	3421854	423	not classified	-	-	-	-	-	-	-
d_polystachya_ptg000160l_000035.1	ptg000160l	5516751	5516850	0.000309621	0.00852719	-21.5428	-4090	-10389	+	CG	5520940	5527238	6299	methylation reader *(ECT1/2/3)	yth domain containing protein	YTH domain-containing protein ECT3 OS=Arabidopsis thaliana	GO:1990247; GO:0043488; GO:0005737; GO:0016020; GO:0050779; GO:0003729; GO:0061014; GO:0010629; GO:0048522	ko:K20102	-	3702.Q9FPE7	ECT8
d_polystachya_ptg000078l_000190.1	ptg000078l	2836001	2836100	0.00017945	0.00559465	-21.5457	8743	5659	+	CG	2827260	2830343	3084	phosphatidylglycerol lipase *(PLIP1)	lipase 3 domain containing protein	Phospholipase A1 PLIP1, chloroplastic OS=Arabidopsis thaliana	GO:0003674; GO:0003824; GO:0004620; GO:0005575; GO:0005622; GO:0005623; GO:0005737; GO:0006629; GO:0006638; GO:0006639; GO:0006641; GO:0006810; GO:0006811; GO:0006820; GO:0006869; GO:0008150; GO:0008152; GO:0008610; GO:0009058; GO:0009507; GO:0009534; GO:0009536; GO:0009579; GO:0009987; GO:0010876; GO:0015711; GO:0015718; GO:0015849; GO:0015908; GO:0016298; GO:0016787; GO:0016788; GO:0019432; GO:…	-	-	3702.Q7Y220	PLIP1
d_polystachya_ptg000043l_000043.1	ptg000043l	623101	623200	0.000106793	0.00371253	-21.5465	1631	-1939	+	CG	621472	625041	3570	CTP:phosphorylcholine cytidylyltransferase *(CCT1/2) & EC_2.7 transferase transferring phosphorus-containing group	choline phosphate cytidylyltransferase	Choline-phosphate cytidylyltransferase 2 OS=Arabidopsis thaliana	GO:0004105; GO:0006657; GO:0016020; GO:0031210	ko:K00968	ko00440,ko00564,ko01100,ko05231,map00440,map00564,map01100,map05231	3702.F4JJE0	CCT2
d_polystachya_ptg000015l_000218.1	ptg000015l	4188101	4188200	0.000297408	0.00825724	-21.6547	-19880	-24118	+	CG	4208080	4212317	4238	not classified	tlc domain containing protein 4	-	GO:0055088; GO:0005783; GO:0009862; GO:2000031; GO:0016020; GO:2000022; GO:0005634; GO:0050832; GO:0042742	-	-	3702.Q8GSI6	Q8GSI6_ARATH
d_polystachya_ptg000078l_000136.1	ptg000078l	2120851	2120950	0.00020906	0.00630723	-21.7254	1178	-3184	+	CG	2119675	2124036	4362	not classified	rna methyltransferase	Probable RNA methyltransferase At5g51130 OS=Arabidopsis thaliana	GO:0001510; GO:0003674; GO:0003824; GO:0006139; GO:0006725; GO:0006807; GO:0008150; GO:0008152; GO:0008168; GO:0008173; GO:0008757; GO:0009451; GO:0009987; GO:0016070; GO:0016073; GO:0016740; GO:0016741; GO:0032259; GO:0034641; GO:0034660; GO:0040031; GO:0043170; GO:0043412; GO:0043414; GO:0044237; GO:0044238; GO:0044260; GO:0046483; GO:0071704; GO:0090304; GO:0140098; GO:1901360; GO:0017069; GO:…	ko:K15190	-	3702.Q6NPC9	MWD22.7
d_polystachya_ptg000078l_000136.1	ptg000078l	2120801	2120900	0.00020906	0.00630723	-21.7254	1128	-3234	+	CG	2119675	2124036	4362	not classified	rna methyltransferase	Probable RNA methyltransferase At5g51130 OS=Arabidopsis thaliana	GO:0001510; GO:0003674; GO:0003824; GO:0006139; GO:0006725; GO:0006807; GO:0008150; GO:0008152; GO:0008168; GO:0008173; GO:0008757; GO:0009451; GO:0009987; GO:0016070; GO:0016073; GO:0016740; GO:0016741; GO:0032259; GO:0034641; GO:0034660; GO:0040031; GO:0043170; GO:0043412; GO:0043414; GO:0044237; GO:0044238; GO:0044260; GO:0046483; GO:0071704; GO:0090304; GO:0140098; GO:1901360; GO:0017069; GO:…	ko:K15190	-	3702.Q6NPC9	MWD22.7
d_polystachya_ptg000212l_000118.1	ptg000212l	7798051	7798150	1.64373e-05	0.00080986	-21.81	0	-915	+	CG	7798099	7799013	915	not classified	lipase 3 domain containing protein	-	-	ko:K01466	ko00230,ko01100,ko01120,map00230,map01100,map01120	-	-
d_polystachya_ptg000125l_000832.1	ptg000125l	531751	531850	5.63601e-05	0.00222681	-21.9638	-6798	-9738	-	CG	522015	524954	2940	bHLH class-X transcription factor	bhlh transcription factor protein	Transcription factor bHLH112 OS=Arabidopsis thaliana	GO:0046983; GO:0006357; GO:0005634; GO:0000978; GO:0000981; GO:2000214; GO:0042631; GO:0071472; GO:2000377; GO:0071215; GO:0045893	-	-	3702.Q8GXT3	BHLH123
d_polystachya_ptg000059l_000328.1	ptg000059l	13188401	13188500	2.60133e-06	0.000170208	-21.9911	8744	8123	+	CG	13179659	13180279	621	systemic nitrogen signalling polypeptide *(CEP) & CEP precursor polypeptide	-	-	-	-	-	-	-
d_polystachya_ptg000223l_000133.1	ptg000223l	1871501	1871600	3.73299e-06	0.000233118	-22.2222	-6909	-11316	-	CG	1860187	1864593	4407	NAC transcription factor	nac domain containing protein	NAC domain-containing protein 7 OS=Arabidopsis thaliana	GO:0001101; GO:0003674; GO:0003676; GO:0003677; GO:0003700; GO:0005488; GO:0005515; GO:0005575; GO:0005618; GO:0005622; GO:0005623; GO:0005634; GO:0005975; GO:0005976; GO:0006355; GO:0008150; GO:0008152; GO:0009505; GO:0009531; GO:0009605; GO:0009607; GO:0009620; GO:0009719; GO:0009725; GO:0009733; GO:0009735; GO:0009737; GO:0009741; GO:0009888; GO:0009889; GO:0009891; GO:0009893; GO:0009987; GO:…	-	-	3702.Q9FWX2	NAC007
d_polystachya_ptg000085l_000224.1	ptg000085l	6821651	6821750	0.00028012	0.00785418	-22.2312	5326	2828	+	CG	6816327	6818824	2498	not classified	dirigent protein	-	GO:0009699; GO:0048046; GO:0004190; GO:0016020; GO:0016765; GO:0004674; GO:0071944; GO:0009987; GO:0005737; GO:0006508; GO:0005524	-	-	-	-
d_polystachya_ptg000078l_000693.1	ptg000078l	1983351	1983450	0.000362641	0.00968869	-22.232	2514	453	-	CG	1983903	1985963	2061	not classified	protein nuclear fusion defective 6 chloroplastic mitochondrial isoform x1	-	-	-	-	-	-
d_polystachya_ptg000106l_000004.1	ptg000106l	17851	17950	1.65427e-06	0.000117604	-22.7343	734	266	+	CG	17119	17586	468	not classified	protein kinase domain containing	Protein ACTIVITY OF BC1 COMPLEX KINASE 1, chloroplastic OS=Arabidopsis thaliana	GO:0001101; GO:0003674; GO:0003824; GO:0004672; GO:0005575; GO:0005622; GO:0005623; GO:0005737; GO:0006091; GO:0006464; GO:0006468; GO:0006725; GO:0006778; GO:0006787; GO:0006793; GO:0006796; GO:0006807; GO:0006950; GO:0006979; GO:0006995; GO:0006996; GO:0007154; GO:0008150; GO:0008152; GO:0009056; GO:0009267; GO:0009314; GO:0009414; GO:0009415; GO:0009416; GO:0009507; GO:0009532; GO:0009536; GO:…	ko:K08869	-	3702.Q8RWG1	ABC1K1
d_polystachya_ptg000106l_000004.1	ptg000106l	17801	17900	1.65427e-06	0.000117604	-22.7343	684	216	+	CG	17119	17586	468	not classified	protein kinase domain containing	Protein ACTIVITY OF BC1 COMPLEX KINASE 1, chloroplastic OS=Arabidopsis thaliana	GO:0001101; GO:0003674; GO:0003824; GO:0004672; GO:0005575; GO:0005622; GO:0005623; GO:0005737; GO:0006091; GO:0006464; GO:0006468; GO:0006725; GO:0006778; GO:0006787; GO:0006793; GO:0006796; GO:0006807; GO:0006950; GO:0006979; GO:0006995; GO:0006996; GO:0007154; GO:0008150; GO:0008152; GO:0009056; GO:0009267; GO:0009314; GO:0009414; GO:0009415; GO:0009416; GO:0009507; GO:0009532; GO:0009536; GO:…	ko:K08869	-	3702.Q8RWG1	ABC1K1
d_polystachya_ptg000078l_000781.1	ptg000078l	730051	730150	8.02824e-08	9.5343e-06	-22.807	-16086	-17255	-	CG	712798	713966	1169	transcriptional co-regulator *(OFP)	transcription repressor	-	GO:0006355; GO:0008150; GO:0009889; GO:0009890; GO:0009892; GO:0010468; GO:0010556; GO:0010558; GO:0010605; GO:0010629; GO:0019219; GO:0019222; GO:0031323; GO:0031324; GO:0031326; GO:0031327; GO:0045892; GO:0045934; GO:0048519; GO:0048523; GO:0050789; GO:0050794; GO:0051171; GO:0051172; GO:0051252; GO:0051253; GO:0060255; GO:0065007; GO:0080090; GO:1902679; GO:1903506; GO:1903507; GO:2000112; GO:…	-	-	3702.Q9S7T5	OFP14
d_polystachya_ptg000085l_000254.1	ptg000085l	7143451	7143550	4.5902e-07	4.24809e-05	-22.8574	-660	-961	+	CG	7144210	7144510	301	EC_1.11 oxidoreductase acting on peroxide as acceptor	catalase isozyme	Catalase isozyme C OS=Oryza sativa subsp. indica	GO:0000302; GO:0003674; GO:0003824; GO:0004096; GO:0004601; GO:0005488; GO:0005575; GO:0005622; GO:0005623; GO:0005737; GO:0005739; GO:0005777; GO:0006950; GO:0006979; GO:0007623; GO:0008150; GO:0008152; GO:0009056; GO:0009266; GO:0009409; GO:0009410; GO:0009628; GO:0009631; GO:0009636; GO:0009719; GO:0009725; GO:0009733; GO:0009987; GO:0010033; GO:0010035; GO:0016043; GO:0016209; GO:0016491; GO:…	ko:K03781	ko00380,ko00630,ko01110,ko01130,ko01200,ko04011,ko04016,ko04068,ko04146,ko04211,ko04212,ko04213,ko05014,map00380,map00630,map01110,map01130,map01200,map04011,map04016,map04068,map04146,map04211,map04212,map04213,map05014	3702.Q96528	CAT1-2
d_polystachya_ptg000136l_000050.1	ptg000136l	718851	718950	3.92711e-05	0.00168443	-22.8783	-1865	-7084	+	CG	720815	726033	5219	not classified	d aminoacyl trna deacylase	D-aminoacyl-tRNA deacylase OS=Arabidopsis thaliana	-	ko:K09716	-	3702.Q9ZPQ3	GEK1
d_polystachya_ptg000136l_000045.1	ptg000136l	597051	597150	2.13782e-06	0.000144008	-22.8916	1723	-1808	+	CG	595330	598860	3531	component *(SCEP1) of meiotic crossover synaptonemal complex	myosin heavy chain non muscle	-	-	-	-	3702.F4HR83	F10C21.15
d_polystachya_ptg000136l_000045.1	ptg000136l	597001	597100	2.13782e-06	0.000144008	-22.8916	1673	-1858	+	CG	595330	598860	3531	component *(SCEP1) of meiotic crossover synaptonemal complex	myosin heavy chain non muscle	-	-	-	-	3702.F4HR83	F10C21.15
d_polystachya_ptg000182l_000047.1	ptg000182l	1833001	1833100	3.87389e-05	0.00166722	-23.179	-18325	-20042	+	CG	1851425	1853141	1717	HD-ZIP I/II-type transcription factor	homeobox leucine zipper protein hox	Homeobox-leucine zipper protein HOX27 OS=Oryza sativa subsp. japonica	GO:0003674; GO:0003700; GO:0006355; GO:0008150; GO:0009889; GO:0010468; GO:0010556; GO:0019219; GO:0019222; GO:0031323; GO:0031326; GO:0050789; GO:0050794; GO:0051171; GO:0051252; GO:0060255; GO:0065007; GO:0080090; GO:0140110; GO:1903506; GO:2000112; GO:2001141; GO:0000981; GO:0006357; GO:0005634; GO:0043565	ko:K09338	-	3702.P46665	HAT14
d_polystachya_ptg000015l_000058.1	ptg000015l	652251	652350	4.05008e-06	0.000250634	-23.2035	1252	-1476	+	CG	651001	653728	2728	not classified	kxdl domain containing protein	KxDL motif-containing protein LO9-177 OS=Oryza sativa subsp. indica	GO:0099078; GO:0032418; GO:0042803; GO:0005634; GO:0005737	ko:K20818	-	3702.F4J1T2	F4J1T2_ARATH
d_polystachya_ptg000018l_000244.1	ptg000018l	5943751	5943850	1.16536e-05	0.000594761	-23.2501	154839	147270	+	CG	5788914	5796482	7569	not classified	endo 4 beta glucanase	-	GO:0016020; GO:0016192; GO:0005783	-	-	3702.Q9LFT2	F1N13.20
d_polystachya_ptg001155l_000035.1	ptg001155l	18251	18350	0.000203169	0.00618397	-23.3519	-1171	-1341	-	CG	16912	17081	170	not classified	-	-	-	-	-	-	-
d_polystachya_ptg000045l_000182.1	ptg000045l	2771401	2771500	8.91473e-07	7.12672e-05	-23.5081	6133	683	+	CG	2765270	2770719	5450	component *(PIG-T) of GPI transamidase complex	gpi transamidase component pig t	-	GO:0005575; GO:0005622; GO:0005623; GO:0005737; GO:0005783; GO:0005789; GO:0006464; GO:0006497; GO:0006505; GO:0006506; GO:0006629; GO:0006643; GO:0006644; GO:0006650; GO:0006661; GO:0006664; GO:0006793; GO:0006796; GO:0006807; GO:0006915; GO:0007275; GO:0007399; GO:0008150; GO:0008152; GO:0008219; GO:0008610; GO:0008654; GO:0009058; GO:0009059; GO:0009247; GO:0009987; GO:0012501; GO:0012505; GO:…	ko:K05292	ko00563,ko01100,map00563,map01100	3702.Q949U5	Q949U5_ARATH
d_polystachya_ptg000042l_000701.1	ptg000042l	16576501	16576600	0.000143822	0.00463306	-23.5294	795	-2188	+	CG	16575708	16578690	2983	linker component *(ASK1/2/3) of SCF E3 ubiquitin ligase complexes	skp protein	SKP1-like protein 1A OS=Arabidopsis thaliana	GO:0000151; GO:0005575; GO:0005622; GO:0005623; GO:0005634; GO:0005730; GO:0005737; GO:0006508; GO:0006511; GO:0006807; GO:0008150; GO:0008152; GO:0009056; GO:0009057; GO:0009987; GO:0019005; GO:0019538; GO:0019941; GO:0030163; GO:0031461; GO:0031974; GO:0031981; GO:0032991; GO:0043170; GO:0043226; GO:0043227; GO:0043228; GO:0043229; GO:0043231; GO:0043232; GO:0043233; GO:0043632; GO:0044237; GO:…	ko:K03094	ko04110,ko04111,ko04114,ko04120,ko04141,ko04310,ko04341,ko04350,ko04710,ko05168,ko05200,map04110,map04111,map04114,map04120,map04141,map04310,map04341,map04350,map04710,map05168,map05200	3702.Q39255	SKP1A
d_polystachya_ptg000042l_000701.1	ptg000042l	16576551	16576650	0.000143822	0.00463306	-23.5294	845	-2138	+	CG	16575708	16578690	2983	linker component *(ASK1/2/3) of SCF E3 ubiquitin ligase complexes	skp protein	SKP1-like protein 1A OS=Arabidopsis thaliana	GO:0000151; GO:0005575; GO:0005622; GO:0005623; GO:0005634; GO:0005730; GO:0005737; GO:0006508; GO:0006511; GO:0006807; GO:0008150; GO:0008152; GO:0009056; GO:0009057; GO:0009987; GO:0019005; GO:0019538; GO:0019941; GO:0030163; GO:0031461; GO:0031974; GO:0031981; GO:0032991; GO:0043170; GO:0043226; GO:0043227; GO:0043228; GO:0043229; GO:0043231; GO:0043232; GO:0043233; GO:0043632; GO:0044237; GO:…	ko:K03094	ko04110,ko04111,ko04114,ko04120,ko04141,ko04310,ko04341,ko04350,ko04710,ko05168,ko05200,map04110,map04111,map04114,map04120,map04141,map04310,map04341,map04350,map04710,map05168,map05200	3702.Q39255	SKP1A
d_polystachya_ptg000105l_000496.1	ptg000105l	4586251	4586350	1.46174e-06	0.000107257	-23.5294	714	-12723	-	CG	4573627	4587063	13437	group-II formin actin filament elongation factor	formin protein	Formin-like protein 3 OS=Oryza sativa subsp. japonica	GO:0004721; GO:0009574; GO:0009556; GO:0009524; GO:0005819; GO:0051017; GO:0051015; GO:0008017	-	-	3702.Q9C6S1	FH14
d_polystachya_ptg000164l_000061.1	ptg000164l	5274451	5274550	6.81224e-07	5.75968e-05	-23.8005	5740	4372	+	CG	5268713	5270080	1368	not classified	aai domain containing protein	-	-	-	-	-	-
d_polystachya_ptg000164l_000061.1	ptg000164l	5274401	5274500	6.81224e-07	5.75968e-05	-23.8005	5690	4322	+	CG	5268713	5270080	1368	not classified	aai domain containing protein	-	-	-	-	-	-
d_polystachya_ptg000136l_000020.1	ptg000136l	265251	265350	2.17294e-05	0.00102394	-23.8095	974	-9102	+	CG	264279	274354	10076	P1B-type heavy metal cation-transporting ATPase *(HMA)	copper exporting p type atpase	Copper-transporting ATPase HMA4 OS=Oryza sativa subsp. japonica	GO:0003674; GO:0003824; GO:0005215; GO:0005388; GO:0005575; GO:0005622; GO:0005623; GO:0005886; GO:0005887; GO:0006810; GO:0006811; GO:0006812; GO:0006816; GO:0008150; GO:0008324; GO:0015075; GO:0015085; GO:0015318; GO:0015399; GO:0015405; GO:0015662; GO:0016020; GO:0016021; GO:0016462; GO:0016787; GO:0016817; GO:0016818; GO:0016887; GO:0017111; GO:0019829; GO:0022804; GO:0022853; GO:0022857; GO:…	ko:K17686	ko01524,ko04016,map01524,map04016	3702.Q9SH30	HMA5
d_polystachya_ptg000098l_000187.1	ptg000098l	5901051	5901150	2.22588e-05	0.00104172	-23.913	6932	1029	-	CG	5902179	5908081	5903	component *(BRCA1/BARD1) of BRCA1-BARD1 ubiquitination heterodimer	protein breast cancer susceptibility homolog	Protein BREAST CANCER SUSCEPTIBILITY 1 homolog OS=Arabidopsis thaliana	GO:0000151; GO:0000152; GO:0000724; GO:0000725; GO:0003674; GO:0003824; GO:0004842; GO:0005575; GO:0005622; GO:0005623; GO:0005634; GO:0005886; GO:0006139; GO:0006259; GO:0006281; GO:0006302; GO:0006310; GO:0006355; GO:0006357; GO:0006464; GO:0006725; GO:0006807; GO:0006950; GO:0006974; GO:0008150; GO:0008152; GO:0009314; GO:0009628; GO:0009889; GO:0009890; GO:0009891; GO:0009892; GO:0009893; GO:…	ko:K10683	ko03440,map03440	3702.Q8RXD4	BRCA1
d_polystachya_ptg000093l_000914.1	ptg000093l	1419951	1420050	0.000145493	0.00467794	-23.954	3029	-727	-	CG	1419323	1423078	3756	ligand-gated cation channel *(GLR1/2/3)	glutamate receptor	Glutamate receptor 3.1 OS=Oryza sativa subsp. japonica	GO:0001101; GO:0002218; GO:0002252; GO:0002253; GO:0002376; GO:0002682; GO:0002684; GO:0003674; GO:0004888; GO:0005215; GO:0005216; GO:0005261; GO:0005262; GO:0005575; GO:0005623; GO:0005886; GO:0006810; GO:0006811; GO:0006812; GO:0006816; GO:0006950; GO:0006952; GO:0006955; GO:0007154; GO:0007165; GO:0007267; GO:0008066; GO:0008150; GO:0008324; GO:0009605; GO:0009606; GO:0009607; GO:0009611; GO:…	ko:K05387	-	3702.Q9C8E7	GLR3.3
d_polystachya_ptg000073l_001826.1	ptg000073l	1380851	1380950	6.36426e-08	7.95617e-06	-24.0455	-1760	-6747	-	CG	1374106	1379092	4987	methionine-tRNA ligase *(OVA1)	methionine trna ligase	Methionine--tRNA ligase, chloroplastic/mitochondrial OS=Arabidopsis thaliana	GO:0000003; GO:0003006; GO:0003674; GO:0003824; GO:0004812; GO:0004825; GO:0005575; GO:0005622; GO:0005623; GO:0005737; GO:0005739; GO:0006082; GO:0006139; GO:0006399; GO:0006412; GO:0006418; GO:0006431; GO:0006518; GO:0006520; GO:0006725; GO:0006807; GO:0007275; GO:0008150; GO:0008152; GO:0009058; GO:0009059; GO:0009507; GO:0009532; GO:0009536; GO:0009570; GO:0009791; GO:0009908; GO:0009987; GO:…	ko:K01874	ko00450,ko00970,map00450,map00970	3702.Q9M2T9	OVA1
d_polystachya_ptg000020l_000008.1	ptg000020l	2412801	2412900	1.94194e-05	0.000938773	-24.1956	5425	4611	+	CG	2407378	2408191	814	not classified	-	-	-	-	-	-	-
d_polystachya_ptg000136l_000028.1	ptg000136l	354251	354350	5.0572e-05	0.00204532	-24.2047	1612	-775	+	CG	352641	355027	2387	RALF-peptide co-receptor *(LLG1/2)	gpi anchored protein llg	GPI-anchored protein LLG1 OS=Arabidopsis thaliana	-	-	-	3702.Q9FKT1	LLG1
d_polystachya_ptg001155l_000035.1	ptg001155l	18651	18750	8.20824e-06	0.000452122	-24.4068	-1571	-1741	-	CG	16912	17081	170	not classified	-	-	-	-	-	-	-
d_polystachya_ptg000080l_000151.1	ptg000080l	7577151	7577250	5.78425e-06	0.000335706	-24.4898	-14074	-14815	+	CG	7591324	7592064	741	Z-type endoribonuclease *(TRZ1/2)	lactamase b domain containing protein	-	GO:0046872; GO:0016787	ko:K00784	ko03013,map03013	3702.Q8L633	TRZ2
d_polystachya_ptg000061l_000683.1	ptg000061l	201701	201800	2.92637e-06	0.000186719	-24.5363	340957	340649	-	CG	542449	542756	308	not classified	-	-	-	-	-	-	-
d_polystachya_ptg000097l_000589.1	ptg000097l	6538501	6538600	1.72377e-10	4.42693e-08	-24.5797	13095	11385	-	CG	6549985	6551694	1710	not classified	-	-	-	-	-	-	-
d_polystachya_ptg000136l_000041.1	ptg000136l	538851	538950	1.03173e-08	1.65604e-06	-24.6753	10284	-81	+	CG	528569	538933	10365	endoribonuclease *(RNase E)	of ribonuclease e g protein	Ribonuclease E/G-like protein, chloroplastic OS=Arabidopsis thaliana	GO:0003674; GO:0003824; GO:0004518; GO:0004519; GO:0004521; GO:0004540; GO:0005575; GO:0005622; GO:0005623; GO:0005737; GO:0006139; GO:0006364; GO:0006396; GO:0006397; GO:0006725; GO:0006807; GO:0006996; GO:0008150; GO:0008152; GO:0009507; GO:0009536; GO:0009657; GO:0009658; GO:0009987; GO:0010239; GO:0010467; GO:0016043; GO:0016070; GO:0016071; GO:0016072; GO:0016787; GO:0016788; GO:0022613; GO:…	-	-	3702.F4IV66	RNE
d_polystachya_ptg000136l_000041.1	ptg000136l	538801	538900	1.03173e-08	1.65604e-06	-24.6753	10234	-131	+	CG	528569	538933	10365	endoribonuclease *(RNase E)	of ribonuclease e g protein	Ribonuclease E/G-like protein, chloroplastic OS=Arabidopsis thaliana	GO:0003674; GO:0003824; GO:0004518; GO:0004519; GO:0004521; GO:0004540; GO:0005575; GO:0005622; GO:0005623; GO:0005737; GO:0006139; GO:0006364; GO:0006396; GO:0006397; GO:0006725; GO:0006807; GO:0006996; GO:0008150; GO:0008152; GO:0009507; GO:0009536; GO:0009657; GO:0009658; GO:0009987; GO:0010239; GO:0010467; GO:0016043; GO:0016070; GO:0016071; GO:0016072; GO:0016787; GO:0016788; GO:0022613; GO:…	-	-	3702.F4IV66	RNE
d_polystachya_ptg000043l_000043.1	ptg000043l	623051	623150	2.13265e-05	0.00101242	-24.698	1581	-1989	+	CG	621472	625041	3570	CTP:phosphorylcholine cytidylyltransferase *(CCT1/2) & EC_2.7 transferase transferring phosphorus-containing group	choline phosphate cytidylyltransferase	Choline-phosphate cytidylyltransferase 2 OS=Arabidopsis thaliana	GO:0004105; GO:0006657; GO:0016020; GO:0031210	ko:K00968	ko00440,ko00564,ko01100,ko05231,map00440,map00564,map01100,map05231	3702.F4JJE0	CCT2
d_polystachya_ptg000078l_000693.1	ptg000078l	1983301	1983400	1.71796e-05	0.000844407	-24.8997	2564	503	-	CG	1983903	1985963	2061	not classified	protein nuclear fusion defective 6 chloroplastic mitochondrial isoform x1	-	-	-	-	-	-
d_polystachya_ptg000115l_000497.1	ptg000115l	3310601	3310700	0.000236766	0.00688042	-24.957	-2991	-11769	-	CG	3298834	3307611	8778	regulatory protein *(ILP) of Programmed Cell Death	c3hc type domain containing protein	-	GO:0003674; GO:0005488; GO:0005515; GO:0005575; GO:0005622; GO:0005623; GO:0005634; GO:0005635; GO:0008150; GO:0009966; GO:0009968; GO:0010646; GO:0010648; GO:0010941; GO:0012505; GO:0016020; GO:0019899; GO:0019900; GO:0019901; GO:0023051; GO:0023057; GO:0031090; GO:0031965; GO:0031967; GO:0031975; GO:0042981; GO:0043066; GO:0043067; GO:0043069; GO:0043226; GO:0043227; GO:0043229; GO:0043231; GO:…	-	-	3702.Q9SHI0	ILP1-2
d_polystachya_ptg000115l_000497.1	ptg000115l	3310651	3310750	0.000236766	0.00688042	-24.957	-3041	-11819	-	CG	3298834	3307611	8778	regulatory protein *(ILP) of Programmed Cell Death	c3hc type domain containing protein	-	GO:0003674; GO:0005488; GO:0005515; GO:0005575; GO:0005622; GO:0005623; GO:0005634; GO:0005635; GO:0008150; GO:0009966; GO:0009968; GO:0010646; GO:0010648; GO:0010941; GO:0012505; GO:0016020; GO:0019899; GO:0019900; GO:0019901; GO:0023051; GO:0023057; GO:0031090; GO:0031965; GO:0031967; GO:0031975; GO:0042981; GO:0043066; GO:0043067; GO:0043069; GO:0043226; GO:0043227; GO:0043229; GO:0043231; GO:…	-	-	3702.Q9SHI0	ILP1-2
d_polystachya_ptg000042l_000936.1	ptg000042l	26181201	26181300	0.000217627	0.00648006	-25	936	-2185	+	CG	26180267	26183387	3121	component *(PIG-P) of GPI N-acetylglucosamine transferase complex	pig p domain containing protein	Phosphatidylinositol N-acetylglucosaminyltransferase subunit P OS=Arabidopsis thaliana	GO:0000506; GO:0005575; GO:0005622; GO:0005623; GO:0005737; GO:0005783; GO:0005789; GO:0012505; GO:0016020; GO:0031984; GO:0032991; GO:0042175; GO:0043226; GO:0043227; GO:0043229; GO:0043231; GO:0044422; GO:0044424; GO:0044425; GO:0044432; GO:0044444; GO:0044446; GO:0044464; GO:0098796; GO:0098827; GO:1902494; GO:1990234; GO:0016757; GO:0006506; GO:0009055; GO:0005634; GO:0016462; GO:0003700; GO:…	ko:K03861	ko00563,ko01100,map00563,map01100	3702.B3H5S3	B3H5S3_ARATH
d_polystachya_ptg000042l_000936.1	ptg000042l	26181251	26181350	0.000217627	0.00648006	-25	986	-2135	+	CG	26180267	26183387	3121	component *(PIG-P) of GPI N-acetylglucosamine transferase complex	pig p domain containing protein	Phosphatidylinositol N-acetylglucosaminyltransferase subunit P OS=Arabidopsis thaliana	GO:0000506; GO:0005575; GO:0005622; GO:0005623; GO:0005737; GO:0005783; GO:0005789; GO:0012505; GO:0016020; GO:0031984; GO:0032991; GO:0042175; GO:0043226; GO:0043227; GO:0043229; GO:0043231; GO:0044422; GO:0044424; GO:0044425; GO:0044432; GO:0044444; GO:0044446; GO:0044464; GO:0098796; GO:0098827; GO:1902494; GO:1990234; GO:0016757; GO:0006506; GO:0009055; GO:0005634; GO:0016462; GO:0003700; GO:…	ko:K03861	ko00563,ko01100,map00563,map01100	3702.B3H5S3	B3H5S3_ARATH
d_polystachya_ptg000136l_000378.1	ptg000136l	115601	115700	0.000132558	0.00438009	-25	-967	-2476	-	CG	113127	114635	1509	alpha-class expansin	expansin	Expansin-A16 OS=Oryza sativa subsp. japonica	GO:0005575; GO:0005618; GO:0005623; GO:0006949; GO:0008150; GO:0009628; GO:0009653; GO:0009987; GO:0016020; GO:0030312; GO:0032502; GO:0044464; GO:0048646; GO:0048856; GO:0050896; GO:0071944; GO:0080167; GO:0009664; GO:0005576; GO:0031179; GO:0042545; GO:0005975	-	-	3702.Q9SZM1	EXPA20
d_polystachya_ptg000136l_000378.1	ptg000136l	115551	115650	0.000132558	0.00438009	-25	-917	-2426	-	CG	113127	114635	1509	alpha-class expansin	expansin	Expansin-A16 OS=Oryza sativa subsp. japonica	GO:0005575; GO:0005618; GO:0005623; GO:0006949; GO:0008150; GO:0009628; GO:0009653; GO:0009987; GO:0016020; GO:0030312; GO:0032502; GO:0044464; GO:0048646; GO:0048856; GO:0050896; GO:0071944; GO:0080167; GO:0009664; GO:0005576; GO:0031179; GO:0042545; GO:0005975	-	-	3702.Q9SZM1	EXPA20
d_polystachya_ptg000015l_000216.1	ptg000015l	4114751	4114850	0.000180599	0.00561344	-25.1111	-8606	-22500	+	CG	4123456	4137349	13894	not classified	atp dependent rna helicase dhx	DExH-box ATP-dependent RNA helicase DExH6 OS=Arabidopsis thaliana	GO:0000003; GO:0003006; GO:0003674; GO:0003676; GO:0003677; GO:0003678; GO:0003723; GO:0003724; GO:0003824; GO:0004004; GO:0004386; GO:0005488; GO:0005515; GO:0005575; GO:0005622; GO:0005623; GO:0005634; GO:0005737; GO:0005783; GO:0006139; GO:0006259; GO:0006396; GO:0006725; GO:0006807; GO:0006996; GO:0007049; GO:0007276; GO:0007281; GO:0007283; GO:0007286; GO:0007292; GO:0007346; GO:0008026; GO:…	ko:K14442	ko03018,map03018	3702.F4INY4	HVT1
d_polystachya_ptg000015l_000216.1	ptg000015l	4114701	4114800	0.000180599	0.00561344	-25.1111	-8656	-22550	+	CG	4123456	4137349	13894	not classified	atp dependent rna helicase dhx	DExH-box ATP-dependent RNA helicase DExH6 OS=Arabidopsis thaliana	GO:0000003; GO:0003006; GO:0003674; GO:0003676; GO:0003677; GO:0003678; GO:0003723; GO:0003724; GO:0003824; GO:0004004; GO:0004386; GO:0005488; GO:0005515; GO:0005575; GO:0005622; GO:0005623; GO:0005634; GO:0005737; GO:0005783; GO:0006139; GO:0006259; GO:0006396; GO:0006725; GO:0006807; GO:0006996; GO:0007049; GO:0007276; GO:0007281; GO:0007283; GO:0007286; GO:0007292; GO:0007346; GO:0008026; GO:…	ko:K14442	ko03018,map03018	3702.F4INY4	HVT1
d_polystachya_ptg000085l_000224.1	ptg000085l	6821701	6821800	0.000274277	0.00772994	-25.3763	5376	2878	+	CG	6816327	6818824	2498	not classified	dirigent protein	-	GO:0009699; GO:0048046; GO:0004190; GO:0016020; GO:0016765; GO:0004674; GO:0071944; GO:0009987; GO:0005737; GO:0006508; GO:0005524	-	-	-	-
d_polystachya_ptg000050l_000468.1	ptg000050l	6771901	6772000	2.59826e-06	0.000170208	-25.4545	2576	180	+	CG	6769327	6771722	2396	not classified	pentatricopeptide repeat containing protein	Pentatricopeptide repeat-containing protein At1g08070, chloroplastic OS=Arabidopsis thaliana	GO:0009451; GO:0008270; GO:0043231; GO:0003723; GO:0016020; GO:0009987; GO:0006355; GO:0003677	-	-	3702.Q9LN01	PCMP-H12
d_polystachya_ptg000078l_000675.1	ptg000078l	2247251	2247350	4.53685e-05	0.00187926	-25.6061	1523	-11384	-	CG	2235966	2248872	12907	voltage-gated calcium cation channel *(TPC1)	two pore calcium channel protein	Two pore calcium channel protein 1 OS=Oryza sativa subsp. japonica	GO:0000325; GO:0001508; GO:0003674; GO:0005215; GO:0005216; GO:0005244; GO:0005245; GO:0005261; GO:0005262; GO:0005488; GO:0005515; GO:0005575; GO:0005622; GO:0005623; GO:0005737; GO:0005773; GO:0005774; GO:0005794; GO:0005886; GO:0006810; GO:0006811; GO:0006812; GO:0006816; GO:0007154; GO:0007165; GO:0007275; GO:0008150; GO:0008324; GO:0009791; GO:0009845; GO:0009889; GO:0009987; GO:0010119; GO:…	ko:K16900	-	3702.Q94KI8	TPC1
d_polystachya_ptg000043l_000290.1	ptg000043l	4801951	4802050	8.0074e-05	0.00291694	-25.6303	-3031	-4767	-	CG	4797186	4798921	1736	EC_2.3 acyltransferase	agmatine coumaroyltransferase	Agmatine coumaroyltransferase-2 OS=Hordeum vulgare	GO:0016747	ko:K13065	ko00940,ko00941,ko00945,ko01100,ko01110,map00940,map00941,map00945,map01100,map01110	3702.Q9FI78	HST-2
d_polystachya_ptg000043l_000290.1	ptg000043l	4802001	4802100	8.0074e-05	0.00291694	-25.6303	-3081	-4817	-	CG	4797186	4798921	1736	EC_2.3 acyltransferase	agmatine coumaroyltransferase	Agmatine coumaroyltransferase-2 OS=Hordeum vulgare	GO:0016747	ko:K13065	ko00940,ko00941,ko00945,ko01100,ko01110,map00940,map00941,map00945,map01100,map01110	3702.Q9FI78	HST-2
d_polystachya_ptg000266l_000335.1	ptg000266l	1776201	1776300	4.76972e-16	2.88223e-13	-25.6466	-38047	-38443	+	CG	1814347	1814742	396	not classified	-	-	-	-	-	-	-
d_polystachya_ptg000051l_000232.1	ptg000051l	12595351	12595450	5.04486e-07	4.56602e-05	-26	3395	1620	+	CG	12591958	12593732	1775	not classified	senescence domain containing protein	Protein EARLY-RESPONSIVE TO DEHYDRATION 7, chloroplastic OS=Arabidopsis thaliana	GO:0005886; GO:0000155; GO:0000160	ko:K19366	ko04144,map04144	3702.O48832	ERD7
d_polystachya_ptg000085l_000250.1	ptg000085l	7122401	7122500	0.00012315	0.00414404	-26	2469	-1829	+	CG	7119934	7124231	4298	not classified	receptor protein eix	Receptor-like protein EIX2 OS=Solanum lycopersicum	GO:0000003; GO:0001704; GO:0001706; GO:0003002; GO:0003006; GO:0003674; GO:0003824; GO:0004672; GO:0004674; GO:0004675; GO:0004888; GO:0005575; GO:0005618; GO:0005623; GO:0005886; GO:0006464; GO:0006468; GO:0006793; GO:0006796; GO:0006807; GO:0006810; GO:0006833; GO:0006950; GO:0007154; GO:0007165; GO:0007166; GO:0007167; GO:0007178; GO:0007275; GO:0007369; GO:0007389; GO:0007492; GO:0008104; GO:…	ko:K00761	ko00240,ko01100,map00240,map01100	3702.Q9LS79	RLP38
d_polystachya_ptg000005l_000749.1	ptg000005l	11675051	11675150	0.000253577	0.00727631	-26.2957	-12879	-12995	-	CG	11662058	11662173	116	not classified	-	-	-	-	-	-	-
d_polystachya_ptg000164l_000492.1	ptg000164l	8733751	8733850	2.76498e-06	0.000179204	-26.3356	1356	-506	-	CG	8733344	8735205	1862	not classified	trna splicing ligase rtcb	Protein neprosin OS=Nepenthes x ventrata	GO:0016020	-	-	3702.Q9LJE0	Q9LJE0_ARATH
d_polystachya_ptg000053l_000001.1	ptg000053l	1622651	1622750	0.000185483	0.00572339	-26.4871	26156	19577	+	CG	1596497	1603075	6579	component *(GET3) of GET post-translational insertion system & EC_3.6 hydrolase acting on acid anhydride	atpase asna homolog	ATPase GET3A OS=Arabidopsis thaliana	GO:0071816; GO:0043529; GO:0016887; GO:0005524; GO:0005829; GO:0048767	ko:K01551	-	3702.Q949M9	F22M8.4
d_polystachya_ptg000020l_000602.1	ptg000020l	4695951	4696050	2.20964e-05	0.00103648	-26.7551	-67363	-72880	-	CG	4623073	4628589	5517	not classified	annexin a1	Annexin D4 OS=Arabidopsis thaliana	GO:0001101; GO:0003674; GO:0003676; GO:0003723; GO:0003729; GO:0005488; GO:0005575; GO:0005911; GO:0006950; GO:0006970; GO:0008150; GO:0009266; GO:0009408; GO:0009409; GO:0009414; GO:0009415; GO:0009506; GO:0009628; GO:0009651; GO:0009719; GO:0009725; GO:0009737; GO:0010033; GO:0010035; GO:0030054; GO:0033993; GO:0042221; GO:0050896; GO:0055044; GO:0097159; GO:0097305; GO:1901363; GO:1901700; GO:…	ko:K17098	-	3702.Q9ZVJ6	ANN4
d_polystachya_ptg000020l_000602.1	ptg000020l	4696001	4696100	2.20964e-05	0.00103648	-26.7551	-67413	-72930	-	CG	4623073	4628589	5517	not classified	annexin a1	Annexin D4 OS=Arabidopsis thaliana	GO:0001101; GO:0003674; GO:0003676; GO:0003723; GO:0003729; GO:0005488; GO:0005575; GO:0005911; GO:0006950; GO:0006970; GO:0008150; GO:0009266; GO:0009408; GO:0009409; GO:0009414; GO:0009415; GO:0009506; GO:0009628; GO:0009651; GO:0009719; GO:0009725; GO:0009737; GO:0010033; GO:0010035; GO:0030054; GO:0033993; GO:0042221; GO:0050896; GO:0055044; GO:0097159; GO:0097305; GO:1901363; GO:1901700; GO:…	ko:K17098	-	3702.Q9ZVJ6	ANN4
d_polystachya_ptg000045l_000059.1	ptg000045l	658201	658300	6.93523e-05	0.00259539	-27.0527	-573	-1255	+	CG	658873	659554	682	CLE precursor polypeptide	clavata esr cle protein	-	GO:0003674; GO:0005102; GO:0005488; GO:0005515; GO:0005575; GO:0005576; GO:0007154; GO:0007267; GO:0008150; GO:0009987; GO:0023052; GO:0030154; GO:0032502; GO:0033612; GO:0045165; GO:0045168; GO:0048046; GO:0048869	-	-	-	-
d_polystachya_ptg000164l_000418.1	ptg000164l	9637151	9637250	3.4476e-09	6.55855e-07	-27.0588	3796	1657	-	CG	9638907	9641045	2139	EC_2.3 acyltransferase	benzyl alcohol o benzoyltransferase protein	13-hydroxylupanine O-tigloyltransferase OS=Lupinus albus	GO:0016746; GO:0009836; GO:0048046; GO:0005507; GO:0016491; GO:0042617; GO:0046274	ko:K19861	-	3702.Q9LF70	K10A8.20
d_polystachya_ptg000080l_000151.1	ptg000080l	7576901	7577000	3.72238e-12	1.47073e-09	-27.1845	-14324	-15065	+	CG	7591324	7592064	741	Z-type endoribonuclease *(TRZ1/2)	lactamase b domain containing protein	-	GO:0046872; GO:0016787	ko:K00784	ko03013,map03013	3702.Q8L633	TRZ2
d_polystachya_ptg000059l_000328.1	ptg000059l	13188351	13188450	5.28769e-06	0.000313982	-27.2727	8694	8073	+	CG	13179659	13180279	621	systemic nitrogen signalling polypeptide *(CEP) & CEP precursor polypeptide	-	-	-	-	-	-	-
d_polystachya_ptg000085l_000703.1	ptg000085l	551801	551900	7.23804e-05	0.00268912	-27.2727	30809	25363	-	CG	577263	582708	5446	plastidial cytidinediphosphate diacylglycerol synthase *(CDS4/5)	of phosphatidate cytidylyltransferase 4	Phosphatidate cytidylyltransferase 4, chloroplastic OS=Arabidopsis thaliana	GO:0003674; GO:0003824; GO:0004605; GO:0005575; GO:0005622; GO:0005623; GO:0005737; GO:0006139; GO:0006220; GO:0006221; GO:0006629; GO:0006644; GO:0006650; GO:0006655; GO:0006725; GO:0006753; GO:0006793; GO:0006796; GO:0006807; GO:0008150; GO:0008152; GO:0008610; GO:0008654; GO:0009058; GO:0009117; GO:0009165; GO:0009507; GO:0009526; GO:0009534; GO:0009535; GO:0009536; GO:0009579; GO:0009941; GO:…	ko:K00981	ko00564,ko01100,ko01110,ko04070,map00564,map01100,map01110,map04070	3702.Q94A03	CDS4
d_polystachya_ptg000136l_000039.1	ptg000136l	498351	498450	0.000121941	0.00412059	-27.2727	-2369	-5088	+	CG	500819	503537	2719	associated component *(PBAC5) of PAC1-PAC2 assembly chaperone complex	-	-	-	-	-	-	-
d_polystachya_ptg001155l_000035.1	ptg001155l	18351	18450	4.71954e-09	8.43173e-07	-27.3473	-1271	-1441	-	CG	16912	17081	170	not classified	-	-	-	-	-	-	-
d_polystachya_ptg000164l_000492.1	ptg000164l	8733701	8733800	0.000288394	0.00805051	-27.4554	1406	-456	-	CG	8733344	8735205	1862	not classified	trna splicing ligase rtcb	Protein neprosin OS=Nepenthes x ventrata	GO:0016020	-	-	3702.Q9LJE0	Q9LJE0_ARATH
d_polystachya_ptg000061l_000683.1	ptg000061l	491251	491350	1.30686e-05	0.00066296	-27.5272	51407	51099	-	CG	542449	542756	308	not classified	-	-	-	-	-	-	-
d_polystachya_ptg000146l_000204.1	ptg000146l	4412101	4412200	1.23089e-05	0.000625971	-27.8136	-7797	-9278	+	CG	4419997	4421477	1481	3-ketoacyl-CoA synthase *(KCS)	3 ketoacyl coa synthase	3-ketoacyl-CoA synthase 3 OS=Arabidopsis thaliana	GO:0005575; GO:0005622; GO:0005623; GO:0005737; GO:0005783; GO:0006950; GO:0008150; GO:0009266; GO:0009314; GO:0009409; GO:0009416; GO:0009628; GO:0012505; GO:0043226; GO:0043227; GO:0043229; GO:0043231; GO:0044424; GO:0044444; GO:0044464; GO:0050896; GO:0006633; GO:0016747; GO:0016020	ko:K15397	ko00062,ko01110,map00062,map01110	3702.Q9LQP8	KCS3
d_polystachya_ptg000047l_001005.1	ptg000047l	994501	994600	8.35924e-08	9.81394e-06	-28.0288	6579	1975	-	CG	996575	1001178	4604	not classified	trna splicing ligase rtcb	Protein neprosin OS=Nepenthes x ventrata	-	-	-	3702.O64859	F4I1.5
d_polystachya_ptg000103l_000547.1	ptg000103l	7697801	7697900	5.98826e-06	0.000345593	-28.0866	2000	-1931	-	CG	7695969	7699899	3931	protein involved in PS-II assembly *(TerC)	thylakoid membrane protein terc chloroplastic	Thylakoid membrane protein TERC, chloroplastic OS=Arabidopsis thaliana	GO:0005575; GO:0005622; GO:0005623; GO:0005737; GO:0006996; GO:0007275; GO:0008150; GO:0009507; GO:0009534; GO:0009535; GO:0009536; GO:0009579; GO:0009657; GO:0009668; GO:0009791; GO:0009987; GO:0010027; GO:0016020; GO:0016043; GO:0031976; GO:0031984; GO:0032501; GO:0032502; GO:0034357; GO:0042651; GO:0043226; GO:0043227; GO:0043229; GO:0043231; GO:0044422; GO:0044424; GO:0044434; GO:0044435; GO:…	-	-	3702.F4JZG9	TERC
d_polystachya_ptg000091l_000941.1	ptg000091l	1231701	1231800	2.00921e-05	0.000962431	-28.125	-488	-2181	-	CG	1229522	1231214	1693	Pepsin-type protease & EC_3.4 hydrolase acting on peptide bond (peptidase)	peptidase a1 domain containing protein	Aspartyl protease family protein At5g10770 OS=Arabidopsis thaliana	GO:0004190; GO:0006508; GO:0016020; GO:0009987; GO:0006979; GO:0004601; GO:0098754; GO:0020037; GO:0016798; GO:0000272	ko:K01381	ko04138,map04138	3702.Q8S9J6	T30N20_40
d_polystachya_ptg000147l_000707.1	ptg000147l	17634751	17634850	7.88281e-07	6.47578e-05	-28.3726	2166	-390	+	CG	17632587	17635142	2556	class tau glutathione S-transferase *(GSTU1/2/++)	arath glutathione s transferase	Glutathione S-transferase U17 OS=Arabidopsis thaliana	GO:0003674; GO:0003824; GO:0004364; GO:0005575; GO:0005622; GO:0005623; GO:0005737; GO:0006518; GO:0006575; GO:0006749; GO:0006790; GO:0006807; GO:0006950; GO:0006970; GO:0007275; GO:0008150; GO:0008152; GO:0009056; GO:0009314; GO:0009404; GO:0009407; GO:0009416; GO:0009507; GO:0009536; GO:0009628; GO:0009636; GO:0009639; GO:0009640; GO:0009651; GO:0009704; GO:0009719; GO:0009725; GO:0009791; GO:…	ko:K00799	ko00480,ko00980,ko00982,ko00983,ko01524,ko05200,ko05204,ko05225,ko05418,map00480,map00980,map00982,map00983,map01524,map05200,map05204,map05225,map05418	3702.Q9FUS8	GSTU17
d_polystachya_ptg000200l_000282.1	ptg000200l	6137501	6137600	3.45659e-07	3.36445e-05	-28.397	1674	215	-	CG	6137815	6139273	1459	EC_2.8 transferase transferring sulfur-containing group	quality protein cytosolic sulfotransferase	Cytosolic sulfotransferase 15 OS=Arabidopsis thaliana	GO:0008146; GO:0005737; GO:0051923	-	-	3702.Q8L5A7	SOT15
d_polystachya_ptg000150l_000237.1	ptg000150l	6097251	6097350	0.000138133	0.00451911	-28.5349	-1541	-1993	-	CG	6095260	6095711	452	not classified	cytochrome p450	Costunolide synthase OS=Lactuca sativa	-	ko:K00512	ko00140,ko01100,ko04913,ko04917,ko04927,ko04934,map00140,map01100,map04913,map04917,map04927,map04934	3702.Q9STL1	CYP71A22
d_polystachya_ptg000103l_000296.1	ptg000103l	8234651	8234750	1.75803e-06	0.00012455	-28.5714	5676	2124	+	CG	8228977	8232528	3552	not classified	receptor protein	Receptor-like protein 7 OS=Arabidopsis thaliana	GO:0005886; GO:0006952; GO:0140997; GO:0051707; GO:0140855; GO:0072371; GO:0044025; GO:0044024; GO:0140857; GO:0004676; GO:0140823; GO:0035403; GO:0035979; GO:0006338; GO:0044022; GO:0035402; GO:0035175; GO:1990244; GO:0004711; GO:0004677; GO:0072518; GO:0072354; GO:0004679; GO:0004694	-	-	3702.Q9C637	RLP6
d_polystachya_ptg000105l_000497.1	ptg000105l	4577751	4577850	1.60588e-06	0.00011496	-28.5714	-5127	-7404	-	CG	4570349	4572625	2277	not classified	protein terminal ear	Protein terminal ear1 homolog OS=Oryza sativa subsp. japonica	-	-	-	3702.F4JBE2	TEL1
d_polystachya_ptg000050l_000503.1	ptg000050l	7228751	7228850	5.40583e-05	0.00214086	-28.5927	-286	-9568	+	CG	7229136	7238417	9282	mRNA capping enzyme & EC_2.7 transferase transferring phosphorus-containing group	mrna guanylyltransferase	-	GO:0140818; GO:0006370; GO:0016020; GO:0004484; GO:0004721; GO:0005525; GO:0006310; GO:0005524; GO:0006281; GO:0003910	ko:K13917	ko03015,map03015	3702.F4IYM6	F4IYM6_ARATH
d_polystachya_ptg000005l_000456.1	ptg000005l	14655051	14655150	0.000167764	0.0053109	-28.6576	959	-1257	+	CG	14654094	14656309	2216	not classified	histidine protein methyltransferase homolog	-	GO:0008168; GO:0032259; GO:0005634; GO:0006417; GO:0005737; GO:0009987; GO:0140096; GO:0003723; GO:0016757; GO:0003700; GO:0003677; GO:0009451; GO:0006355	-	-	3702.Q8VY62	Dl3040W
d_polystachya_ptg000005l_000456.1	ptg000005l	14655101	14655200	0.000167764	0.0053109	-28.6576	1009	-1207	+	CG	14654094	14656309	2216	not classified	histidine protein methyltransferase homolog	-	GO:0008168; GO:0032259; GO:0005634; GO:0006417; GO:0005737; GO:0009987; GO:0140096; GO:0003723; GO:0016757; GO:0003700; GO:0003677; GO:0009451; GO:0006355	-	-	3702.Q8VY62	Dl3040W
d_polystachya_ptg000004l_000051.1	ptg000004l	3876101	3876200	4.1761e-05	0.00174999	-28.8136	1548	-4748	+	CG	3874555	3880850	6296	LRR-VIII-1 protein kinase	protein kinase domain containing	Leucine-rich repeat receptor protein kinase HPCA1 OS=Arabidopsis thaliana	GO:0004674; GO:0016020; GO:0045088; GO:0005524; GO:0006338; GO:0140997; GO:0140998; GO:0140995; GO:0141003; GO:0140996	-	-	3702.A0A1P8ASB9	F20B17.5
d_polystachya_ptg000004l_000051.1	ptg000004l	3876051	3876150	4.1761e-05	0.00174999	-28.8136	1498	-4798	+	CG	3874555	3880850	6296	LRR-VIII-1 protein kinase	protein kinase domain containing	Leucine-rich repeat receptor protein kinase HPCA1 OS=Arabidopsis thaliana	GO:0004674; GO:0016020; GO:0045088; GO:0005524; GO:0006338; GO:0140997; GO:0140998; GO:0140995; GO:0141003; GO:0140996	-	-	3702.A0A1P8ASB9	F20B17.5
d_polystachya_ptg000073l_000874.1	ptg000073l	24314201	24314300	2.14902e-05	0.0010155	-28.825	-4080	-12183	+	CG	24318380	24326482	8103	not classified	eama domain containing protein	-	GO:0005886; GO:0006952	-	-	-	-
d_polystachya_ptg000200l_000122.1	ptg000200l	7096501	7096600	5.77953e-05	0.00227433	-28.8855	2115	-541	+	CG	7094388	7097043	2656	component *(eL18) of large ribosomal-subunit (LSU) proteome	60s ribosomal protein l18 2	Large ribosomal subunit protein eL18x OS=Arabidopsis thaliana	GO:0003674; GO:0003676; GO:0003723; GO:0003735; GO:0005198; GO:0005488; GO:0005575; GO:0005622; GO:0005623; GO:0005737; GO:0005829; GO:0005840; GO:0006412; GO:0006518; GO:0006807; GO:0008150; GO:0008152; GO:0009058; GO:0009059; GO:0009987; GO:0010467; GO:0015934; GO:0019538; GO:0022625; GO:0022626; GO:0032991; GO:0034641; GO:0034645; GO:0043043; GO:0043170; GO:0043226; GO:0043228; GO:0043229; GO:…	ko:K02883	ko03010,map03010	3702.Q940B0	RPL18C
d_polystachya_ptg000103l_000469.1	ptg000103l	8819201	8819300	9.38475e-06	0.000499517	-28.9247	-1206	-4319	-	CG	8814884	8817996	3113	WAK/WAKL protein kinase & EC_2.7 transferase transferring phosphorus-containing group	arath wall associated receptor kinase	Wall-associated receptor kinase 2 OS=Arabidopsis thaliana	GO:0030247; GO:0007166; GO:0005886; GO:0005509; GO:0004674; GO:0005524	-	-	3702.Q9LMP1	WAK2
d_polystachya_ptg000043l_000036.1	ptg000043l	540751	540850	8.7447e-06	0.000477828	-28.9474	1926	-5992	+	CG	538827	546744	7918	DNA topoisomerase *(TOP2)	dna topoisomerase 2	DNA topoisomerase 2 OS=Arabidopsis thaliana	GO:0000003; GO:0000075; GO:0000278; GO:0000280; GO:0000712; GO:0000819; GO:0003674; GO:0003824; GO:0003916; GO:0005575; GO:0005622; GO:0005623; GO:0005634; GO:0006139; GO:0006259; GO:0006310; GO:0006725; GO:0006807; GO:0006996; GO:0007049; GO:0007059; GO:0007093; GO:0007127; GO:0007131; GO:0007346; GO:0008150; GO:0008152; GO:0009987; GO:0016043; GO:0016853; GO:0022402; GO:0022414; GO:0031570; GO:…	ko:K03164	ko01524,map01524	3702.P30182	TOP2
d_polystachya_ptg000131l_000163.1	ptg000131l	1353151	1353250	2.32368e-05	0.00107283	-28.9773	-12904	-16454	-	CG	1336699	1340248	3550	EC_1.14 oxidoreductase acting on paired donor with incorporation or reduction of molecular oxygen	flavonoid 3 5 hydroxylase	Flavonoid 3'-monooxygenase CYP75B137 OS=Crocosmia x crocosmiiflora	GO:0005575; GO:0008150; GO:0008152; GO:0009058; GO:0009719; GO:0009725; GO:0009733; GO:0010033; GO:0016020; GO:0019748; GO:0042221; GO:0044550; GO:0050896; GO:0016705; GO:0033075; GO:0004497; GO:0005829; GO:0005506; GO:0020037; GO:0009987; GO:0016787; GO:0140098; GO:0003676	ko:K00512	ko00140,ko01100,ko04913,ko04917,ko04927,ko04934,map00140,map01100,map04913,map04917,map04927,map04934	3702.Q66GJ1	CYP706A6
d_polystachya_ptg000005l_000321.1	ptg000005l	12698701	12698800	0.000231455	0.00675473	-29.0113	897	-11525	+	CG	12697806	12710227	12422	component *(TWD40) of TPLATE AP-2 co-adaptor complex	transducin wd repeat superfamily protein isoform	-	GO:0009555; GO:0016301; GO:0072583	-	-	3702.F4KIH8	MXC17.10
d_polystachya_ptg000018l_000244.1	ptg000018l	5943701	5943800	2.25928e-05	0.00105414	-29.325	154789	147220	+	CG	5788914	5796482	7569	not classified	endo 4 beta glucanase	-	GO:0016020; GO:0016192; GO:0005783	-	-	3702.Q9LFT2	F1N13.20
d_polystachya_ptg000012l_000591.1	ptg000012l	4482551	4482650	2.47228e-05	0.00112876	-29.3968	-9006	-14138	-	CG	4468415	4473546	5132	not classified	dipeptidyl peptidase member	-	GO:0005575; GO:0005622; GO:0005623; GO:0005737; GO:0005829; GO:0044424; GO:0044444; GO:0044464; GO:0008239; GO:0006508; GO:0008236; GO:0009987; GO:0004177; GO:0031267; GO:0033036; GO:0071705	ko:K01278	ko04974,map04974	3702.Q9FNF6	MOP9.8
d_polystachya_ptg000005l_000659.1	ptg000005l	13174251	13174350	4.79313e-06	0.000287944	-29.5455	9650	4133	-	CG	13178483	13183999	5517	E2 ubiquitin-conjugating enzyme *(UBC25/26)	ubc core domain containing protein	Probable ubiquitin-conjugating enzyme E2 25 OS=Arabidopsis thaliana	GO:0003674; GO:0003824; GO:0004842; GO:0005488; GO:0005515; GO:0005575; GO:0005622; GO:0005623; GO:0005737; GO:0006464; GO:0006807; GO:0008150; GO:0008152; GO:0009987; GO:0016567; GO:0016740; GO:0019538; GO:0019787; GO:0019899; GO:0031625; GO:0032446; GO:0036211; GO:0043170; GO:0043412; GO:0044237; GO:0044238; GO:0044260; GO:0044267; GO:0044389; GO:0044424; GO:0044464; GO:0061630; GO:0061659; GO:…	ko:K10581	ko04120,map04120	3702.Q9LUQ5	UBC25
d_polystachya_ptg000005l_000659.1	ptg000005l	13174201	13174300	4.79313e-06	0.000287944	-29.5455	9700	4183	-	CG	13178483	13183999	5517	E2 ubiquitin-conjugating enzyme *(UBC25/26)	ubc core domain containing protein	Probable ubiquitin-conjugating enzyme E2 25 OS=Arabidopsis thaliana	GO:0003674; GO:0003824; GO:0004842; GO:0005488; GO:0005515; GO:0005575; GO:0005622; GO:0005623; GO:0005737; GO:0006464; GO:0006807; GO:0008150; GO:0008152; GO:0009987; GO:0016567; GO:0016740; GO:0019538; GO:0019787; GO:0019899; GO:0031625; GO:0032446; GO:0036211; GO:0043170; GO:0043412; GO:0044237; GO:0044238; GO:0044260; GO:0044267; GO:0044389; GO:0044424; GO:0044464; GO:0061630; GO:0061659; GO:…	ko:K10581	ko04120,map04120	3702.Q9LUQ5	UBC25
d_polystachya_ptg000073l_000699.1	ptg000073l	21992701	21992800	4.18742e-13	1.83047e-10	-29.6218	-117	-6300	+	CG	21992917	21999099	6183	component *(TRO/ASH2) of COMPASS histone trimethylation complex	b30 2 spry domain containing protein	Protein TRAUCO OS=Arabidopsis thaliana	GO:0000003; GO:0001067; GO:0002376; GO:0002520; GO:0002682; GO:0003006; GO:0003674; GO:0003676; GO:0003677; GO:0003682; GO:0003824; GO:0005488; GO:0005515; GO:0005575; GO:0005622; GO:0005623; GO:0005634; GO:0005654; GO:0006139; GO:0006325; GO:0006351; GO:0006355; GO:0006464; GO:0006479; GO:0006725; GO:0006807; GO:0006950; GO:0006974; GO:0006996; GO:0007275; GO:0008013; GO:0008150; GO:0008152; GO:…	ko:K13113,ko:K14964	ko04212,ko04934,map04212,map04934	3702.Q9C8J7	TRO
d_polystachya_ptg000105l_000049.1	ptg000105l	5066651	5066750	2.04751e-07	2.15728e-05	-29.6433	-6931	-8615	+	CG	5073681	5075364	1684	not classified	-	-	-	-	-	-	-
d_polystachya_ptg000045l_000143.1	ptg000045l	2071851	2071950	6.3443e-14	3.03131e-11	-29.7606	2180	670	+	CG	2069673	2071182	1510	not classified	-	-	-	-	-	-	-
d_polystachya_ptg000045l_000143.1	ptg000045l	2071901	2072000	6.3443e-14	3.03131e-11	-29.7606	2230	720	+	CG	2069673	2071182	1510	not classified	-	-	-	-	-	-	-
d_polystachya_ptg000136l_000289.1	ptg000136l	1977451	1977550	0.000264095	0.00752557	-29.9067	-315	-5588	-	CG	1971865	1977137	5273	not classified	disease resistance rpp protein	Putative disease resistance protein RGA1 OS=Solanum bulbocastanum	GO:0043531; GO:0006952; GO:0005886; GO:0051707; GO:0048367; GO:0008285; GO:0005524; GO:0046872	-	-	3702.Q9LRR4	RPPL1
d_polystachya_ptg000005l_000638.1	ptg000005l	13401451	13401550	0.000197561	0.00605265	-29.9552	863	-9214	-	CG	13392336	13402412	10077	malonyl-CoA synthetase *(mtMCS))	malonate coa ligase acsf mitochondrial	Probable CoA ligase CCL8 OS=Humulus lupulus	GO:0016207; GO:0009698; GO:0016020; GO:0106290; GO:0005737; GO:0006631; GO:0031956; GO:0009910; GO:0003724; GO:0008270; GO:0048367; GO:0005524; GO:0045892; GO:0016787; GO:0003676; GO:0000398	ko:K18660	ko00280,map00280	3702.Q8H151	AAE13
d_polystachya_ptg000005l_000638.1	ptg000005l	13401401	13401500	0.000197561	0.00605265	-29.9552	913	-9164	-	CG	13392336	13402412	10077	malonyl-CoA synthetase *(mtMCS))	malonate coa ligase acsf mitochondrial	Probable CoA ligase CCL8 OS=Humulus lupulus	GO:0016207; GO:0009698; GO:0016020; GO:0106290; GO:0005737; GO:0006631; GO:0031956; GO:0009910; GO:0003724; GO:0008270; GO:0048367; GO:0005524; GO:0045892; GO:0016787; GO:0003676; GO:0000398	ko:K18660	ko00280,map00280	3702.Q8H151	AAE13
d_polystachya_ptg000164l_000567.1	ptg000164l	7309151	7309250	5.2184e-06	0.000310765	-30.0546	-1146	-2633	-	CG	7306520	7308006	1487	transcription factor *(WRKY)	wrky domain containing protein	WRKY transcription factor 22 OS=Arabidopsis thaliana	GO:0003674; GO:0003700; GO:0006355; GO:0007275; GO:0007568; GO:0008150; GO:0009889; GO:0010033; GO:0010150; GO:0010200; GO:0010243; GO:0010468; GO:0010556; GO:0019219; GO:0019222; GO:0031323; GO:0031326; GO:0032501; GO:0032502; GO:0042221; GO:0042493; GO:0048366; GO:0048367; GO:0048731; GO:0048827; GO:0048856; GO:0050789; GO:0050794; GO:0050896; GO:0051171; GO:0051252; GO:0060255; GO:0065007; GO:…	ko:K13425	ko04016,ko04626,map04016,map04626	3702.O04609	WRKY22
d_polystachya_ptg000085l_000522.1	ptg000085l	7247751	7247850	0.00016171	0.005159	-30.2439	1824	-1404	-	CG	7246446	7249673	3228	not classified	receptor protein eix	Receptor-like protein EIX2 OS=Solanum lycopersicum	GO:0000003; GO:0001704; GO:0001706; GO:0003002; GO:0003006; GO:0003674; GO:0003824; GO:0004672; GO:0004674; GO:0004675; GO:0004888; GO:0005575; GO:0005618; GO:0005623; GO:0005886; GO:0006464; GO:0006468; GO:0006793; GO:0006796; GO:0006807; GO:0006810; GO:0006833; GO:0006950; GO:0007154; GO:0007165; GO:0007166; GO:0007167; GO:0007178; GO:0007275; GO:0007369; GO:0007389; GO:0007492; GO:0008104; GO:…	ko:K00761	ko00240,ko01100,map00240,map01100	3702.O64757	F19I3.16
d_polystachya_ptg000105l_000052.1	ptg000105l	5164401	5164500	0.000133244	0.00438009	-30.26	1143	-18826	+	CG	5163260	5183228	19969	MAP4K protein kinase *(TOI1/2/++) & MAP4K accessory protein kinase *(TOI4/5) & EC_2.7 transferase transferring phosphorus-containing group	serine threonine protein kinase	Serine/threonine-protein kinase BLUS1 OS=Arabidopsis thaliana	GO:0001932; GO:0001934; GO:0003674; GO:0003824; GO:0004672; GO:0004674; GO:0005575; GO:0005622; GO:0005623; GO:0005737; GO:0006464; GO:0006468; GO:0006793; GO:0006796; GO:0006807; GO:0006950; GO:0007154; GO:0007165; GO:0007346; GO:0008150; GO:0008152; GO:0009893; GO:0009987; GO:0010562; GO:0010604; GO:0016301; GO:0016310; GO:0016740; GO:0016772; GO:0016773; GO:0019220; GO:0019222; GO:0019538; GO:…	ko:K08835	-	3702.F4JMF4	T12H20.4
d_polystachya_ptg000105l_000052.1	ptg000105l	5164451	5164550	0.000133244	0.00438009	-30.26	1193	-18776	+	CG	5163260	5183228	19969	MAP4K protein kinase *(TOI1/2/++) & MAP4K accessory protein kinase *(TOI4/5) & EC_2.7 transferase transferring phosphorus-containing group	serine threonine protein kinase	Serine/threonine-protein kinase BLUS1 OS=Arabidopsis thaliana	GO:0001932; GO:0001934; GO:0003674; GO:0003824; GO:0004672; GO:0004674; GO:0005575; GO:0005622; GO:0005623; GO:0005737; GO:0006464; GO:0006468; GO:0006793; GO:0006796; GO:0006807; GO:0006950; GO:0007154; GO:0007165; GO:0007346; GO:0008150; GO:0008152; GO:0009893; GO:0009987; GO:0010562; GO:0010604; GO:0016301; GO:0016310; GO:0016740; GO:0016772; GO:0016773; GO:0019220; GO:0019222; GO:0019538; GO:…	ko:K08835	-	3702.F4JMF4	T12H20.4
d_polystachya_ptg000073l_000699.1	ptg000073l	21992651	21992750	6.30304e-11	1.84998e-08	-30.5432	-167	-6350	+	CG	21992917	21999099	6183	component *(TRO/ASH2) of COMPASS histone trimethylation complex	b30 2 spry domain containing protein	Protein TRAUCO OS=Arabidopsis thaliana	GO:0000003; GO:0001067; GO:0002376; GO:0002520; GO:0002682; GO:0003006; GO:0003674; GO:0003676; GO:0003677; GO:0003682; GO:0003824; GO:0005488; GO:0005515; GO:0005575; GO:0005622; GO:0005623; GO:0005634; GO:0005654; GO:0006139; GO:0006325; GO:0006351; GO:0006355; GO:0006464; GO:0006479; GO:0006725; GO:0006807; GO:0006950; GO:0006974; GO:0006996; GO:0007275; GO:0008013; GO:0008150; GO:0008152; GO:…	ko:K13113,ko:K14964	ko04212,ko04934,map04212,map04934	3702.Q9C8J7	TRO
d_polystachya_ptg000164l_000418.1	ptg000164l	9637201	9637300	4.29003e-09	7.86968e-07	-30.5556	3746	1607	-	CG	9638907	9641045	2139	EC_2.3 acyltransferase	benzyl alcohol o benzoyltransferase protein	13-hydroxylupanine O-tigloyltransferase OS=Lupinus albus	GO:0016746; GO:0009836; GO:0048046; GO:0005507; GO:0016491; GO:0042617; GO:0046274	ko:K19861	-	3702.Q9LF70	K10A8.20
d_polystachya_ptg000010l_000112.1	ptg000010l	8090501	8090600	7.20995e-08	8.76517e-06	-30.6915	3364	810	+	CG	8087139	8089692	2554	solute transporter *(UmamiT1/2/++)	wat protein	WAT1-related protein At1g25270 OS=Arabidopsis thaliana	GO:0003674; GO:0005215; GO:0005575; GO:0005622; GO:0005623; GO:0005737; GO:0005886; GO:0005887; GO:0005938; GO:0006810; GO:0007154; GO:0007165; GO:0008150; GO:0009719; GO:0009725; GO:0009733; GO:0009734; GO:0009755; GO:0009987; GO:0010033; GO:0016020; GO:0016021; GO:0022857; GO:0023052; GO:0031224; GO:0031226; GO:0032870; GO:0042221; GO:0044424; GO:0044425; GO:0044444; GO:0044459; GO:0044464; GO:…	-	-	3702.Q4PT23	UMAMIT24
d_polystachya_ptg000010l_000112.1	ptg000010l	8090551	8090650	7.20995e-08	8.76517e-06	-30.6915	3414	860	+	CG	8087139	8089692	2554	solute transporter *(UmamiT1/2/++)	wat protein	WAT1-related protein At1g25270 OS=Arabidopsis thaliana	GO:0003674; GO:0005215; GO:0005575; GO:0005622; GO:0005623; GO:0005737; GO:0005886; GO:0005887; GO:0005938; GO:0006810; GO:0007154; GO:0007165; GO:0008150; GO:0009719; GO:0009725; GO:0009733; GO:0009734; GO:0009755; GO:0009987; GO:0010033; GO:0016020; GO:0016021; GO:0022857; GO:0023052; GO:0031224; GO:0031226; GO:0032870; GO:0042221; GO:0044424; GO:0044425; GO:0044444; GO:0044459; GO:0044464; GO:…	-	-	3702.Q4PT23	UMAMIT24
d_polystachya_ptg000105l_000049.1	ptg000105l	5066601	5066700	2.23273e-09	4.45362e-07	-30.7109	-6981	-8665	+	CG	5073681	5075364	1684	not classified	-	-	-	-	-	-	-
d_polystachya_ptg000085l_000254.1	ptg000085l	7143501	7143600	1.0098e-05	0.000530606	-30.7487	-610	-911	+	CG	7144210	7144510	301	EC_1.11 oxidoreductase acting on peroxide as acceptor	catalase isozyme	Catalase isozyme C OS=Oryza sativa subsp. indica	GO:0000302; GO:0003674; GO:0003824; GO:0004096; GO:0004601; GO:0005488; GO:0005575; GO:0005622; GO:0005623; GO:0005737; GO:0005739; GO:0005777; GO:0006950; GO:0006979; GO:0007623; GO:0008150; GO:0008152; GO:0009056; GO:0009266; GO:0009409; GO:0009410; GO:0009628; GO:0009631; GO:0009636; GO:0009719; GO:0009725; GO:0009733; GO:0009987; GO:0010033; GO:0010035; GO:0016043; GO:0016209; GO:0016491; GO:…	ko:K03781	ko00380,ko00630,ko01110,ko01130,ko01200,ko04011,ko04016,ko04068,ko04146,ko04211,ko04212,ko04213,ko05014,map00380,map00630,map01110,map01130,map01200,map04011,map04016,map04068,map04146,map04211,map04212,map04213,map05014	3702.Q96528	CAT1-2
d_polystachya_ptg000028l_000021.1	ptg000028l	2209701	2209800	2.92007e-06	0.000186719	-31.0513	4690	2878	+	CG	2205013	2206824	1812	not classified	ankyrin repeat protein	-	GO:0016020	-	-	3702.A0A1P8APD7	T9L24.52
d_polystachya_ptg000223l_000140.1	ptg000223l	1735451	1735550	0.000102912	0.00360461	-31.0606	-2037	-9833	-	CG	1725620	1733415	7796	membrane contact site protein *(ORP2) of endoplasmic reticulum-plastid interface	oxysterol binding protein	Oxysterol-binding protein-related protein 2A OS=Arabidopsis thaliana	GO:0032934; GO:0006869; GO:0005829; GO:0016020	ko:K20456	-	3702.Q940Y1	ORP2A
d_polystachya_ptg000085l_000522.1	ptg000085l	7247701	7247800	8.21915e-05	0.00296256	-31.0772	1874	-1354	-	CG	7246446	7249673	3228	not classified	receptor protein eix	Receptor-like protein EIX2 OS=Solanum lycopersicum	GO:0000003; GO:0001704; GO:0001706; GO:0003002; GO:0003006; GO:0003674; GO:0003824; GO:0004672; GO:0004674; GO:0004675; GO:0004888; GO:0005575; GO:0005618; GO:0005623; GO:0005886; GO:0006464; GO:0006468; GO:0006793; GO:0006796; GO:0006807; GO:0006810; GO:0006833; GO:0006950; GO:0007154; GO:0007165; GO:0007166; GO:0007167; GO:0007178; GO:0007275; GO:0007369; GO:0007389; GO:0007492; GO:0008104; GO:…	ko:K00761	ko00240,ko01100,map00240,map01100	3702.O64757	F19I3.16
d_polystachya_ptg000073l_001826.1	ptg000073l	1380801	1380900	5.33677e-11	1.58907e-08	-31.1462	-1710	-6697	-	CG	1374106	1379092	4987	methionine-tRNA ligase *(OVA1)	methionine trna ligase	Methionine--tRNA ligase, chloroplastic/mitochondrial OS=Arabidopsis thaliana	GO:0000003; GO:0003006; GO:0003674; GO:0003824; GO:0004812; GO:0004825; GO:0005575; GO:0005622; GO:0005623; GO:0005737; GO:0005739; GO:0006082; GO:0006139; GO:0006399; GO:0006412; GO:0006418; GO:0006431; GO:0006518; GO:0006520; GO:0006725; GO:0006807; GO:0007275; GO:0008150; GO:0008152; GO:0009058; GO:0009059; GO:0009507; GO:0009532; GO:0009536; GO:0009570; GO:0009791; GO:0009908; GO:0009987; GO:…	ko:K01874	ko00450,ko00970,map00450,map00970	3702.Q9M2T9	OVA1
d_polystachya_ptg000078l_000823.1	ptg000078l	6301	6400	5.21186e-05	0.00208326	-31.3492	30526	28571	-	CG	34971	36925	1955	cytokinin signal transducer *(AHP1/2/++)	histidine containing phosphotransfer protein	Pseudo histidine-containing phosphotransfer protein 6 OS=Arabidopsis thaliana	GO:0000160; GO:0003674; GO:0005488; GO:0005515; GO:0005575; GO:0005622; GO:0005623; GO:0005634; GO:0005737; GO:0006793; GO:0006796; GO:0007154; GO:0007165; GO:0008150; GO:0008152; GO:0009719; GO:0009725; GO:0009735; GO:0009736; GO:0009755; GO:0009888; GO:0009987; GO:0010033; GO:0010087; GO:0010089; GO:0016310; GO:0019899; GO:0019900; GO:0019901; GO:0023052; GO:0032502; GO:0032870; GO:0035556; GO:…	ko:K14490	ko04075,map04075	3702.Q9SSC9	AHP6
d_polystachya_ptg000061l_000683.1	ptg000061l	491201	491300	4.51095e-14	2.26047e-11	-31.3795	51457	51149	-	CG	542449	542756	308	not classified	-	-	-	-	-	-	-
d_polystachya_ptg000043l_000213.1	ptg000043l	3560601	3560700	8.97718e-06	0.000484094	-31.4346	12944	-1315	+	CG	3547659	3561917	14259	component *(ERCC1) of DNA repair endonuclease complex	dna excision repair protein ercc	DNA excision repair protein ERCC-1 OS=Arabidopsis thaliana	GO:0000003; GO:0000014; GO:0000109; GO:0000110; GO:0000710; GO:0000724; GO:0000725; GO:0003674; GO:0003676; GO:0003677; GO:0003684; GO:0003697; GO:0003824; GO:0004518; GO:0004519; GO:0004520; GO:0004536; GO:0005488; GO:0005575; GO:0005622; GO:0005623; GO:0005634; GO:0006139; GO:0006259; GO:0006281; GO:0006289; GO:0006294; GO:0006296; GO:0006298; GO:0006302; GO:0006310; GO:0006312; GO:0006725; GO:…	ko:K10849	ko01524,ko03420,ko03460,map01524,map03420,map03460	3702.Q9MA98	ERCC1
d_polystachya_ptg000136l_000316.1	ptg000136l	977301	977400	9.04912e-07	7.20612e-05	-31.5068	736	-7097	-	CG	970303	978135	7833	not classified	-	-	-	-	-	-	-
d_polystachya_ptg000147l_000925.1	ptg000147l	24904301	24904400	1.93751e-06	0.00013403	-31.6092	1264	-1131	+	CG	24903039	24905433	2395	sphingobase hydroxylase & EC_1.14 oxidoreductase acting on paired donor with incorporation or reduction of molecular oxygen	fatty acid hydroxylase domain containing protein	Sphinganine C4-monooxygenase 2 OS=Arabidopsis thaliana	GO:0003674; GO:0003824; GO:0005575; GO:0005622; GO:0005623; GO:0005737; GO:0005783; GO:0005789; GO:0005794; GO:0006629; GO:0006643; GO:0006665; GO:0006807; GO:0007275; GO:0008150; GO:0008152; GO:0008610; GO:0009058; GO:0009314; GO:0009416; GO:0009628; GO:0009639; GO:0009640; GO:0009791; GO:0009987; GO:0012505; GO:0016020; GO:0016491; GO:0016705; GO:0030148; GO:0031984; GO:0032501; GO:0032502; GO:…	ko:K04713	ko00600,ko01100,map00600,map01100	3702.Q9AST3	SBH2
d_polystachya_ptg000147l_000925.1	ptg000147l	24904351	24904450	1.93751e-06	0.00013403	-31.6092	1314	-1081	+	CG	24903039	24905433	2395	sphingobase hydroxylase & EC_1.14 oxidoreductase acting on paired donor with incorporation or reduction of molecular oxygen	fatty acid hydroxylase domain containing protein	Sphinganine C4-monooxygenase 2 OS=Arabidopsis thaliana	GO:0003674; GO:0003824; GO:0005575; GO:0005622; GO:0005623; GO:0005737; GO:0005783; GO:0005789; GO:0005794; GO:0006629; GO:0006643; GO:0006665; GO:0006807; GO:0007275; GO:0008150; GO:0008152; GO:0008610; GO:0009058; GO:0009314; GO:0009416; GO:0009628; GO:0009639; GO:0009640; GO:0009791; GO:0009987; GO:0012505; GO:0016020; GO:0016491; GO:0016705; GO:0030148; GO:0031984; GO:0032501; GO:0032502; GO:…	ko:K04713	ko00600,ko01100,map00600,map01100	3702.Q9AST3	SBH2
d_polystachya_ptg000066l_001142.1	ptg000066l	1518551	1518650	2.89577e-06	0.000185921	-31.8454	-1688	-5934	-	CG	1512619	1516864	4246	not classified	two component response regulator protein aprr	Two-component response regulator-like APRR2 OS=Arabidopsis thaliana	GO:0003674; GO:0003700; GO:0005575; GO:0005622; GO:0005623; GO:0005634; GO:0006355; GO:0008150; GO:0009889; GO:0010468; GO:0010556; GO:0019219; GO:0019222; GO:0031323; GO:0031326; GO:0043226; GO:0043227; GO:0043229; GO:0043231; GO:0044424; GO:0044464; GO:0050789; GO:0050794; GO:0051171; GO:0051252; GO:0060255; GO:0065007; GO:0080090; GO:0140110; GO:1903506; GO:2000112; GO:2001141; GO:0045893; GO:…	-	-	3702.Q6LA43	APRR2
d_polystachya_ptg000053l_000001.1	ptg000053l	1619201	1619300	4.8151e-08	6.26128e-06	-32	22706	16127	+	CG	1596497	1603075	6579	component *(GET3) of GET post-translational insertion system & EC_3.6 hydrolase acting on acid anhydride	atpase asna homolog	ATPase GET3A OS=Arabidopsis thaliana	GO:0071816; GO:0043529; GO:0016887; GO:0005524; GO:0005829; GO:0048767	ko:K01551	-	3702.Q949M9	F22M8.4
d_polystachya_ptg000085l_000084.1	ptg000085l	4365051	4365150	2.00961e-05	0.000962431	-32.1697	-4094	-5062	+	CG	4369244	4370211	968	not classified	auxin responsive protein saur	-	GO:0009733	ko:K14488	ko04075,map04075	3702.Q9FXI2	SAUR53
d_polystachya_ptg000173l_000151.1	ptg000173l	7968101	7968200	2.6395e-07	2.67141e-05	-32.3529	10755	8264	+	CG	7957348	7959838	2491	not classified	casp protein 2b1	CASP-like protein 2B1 OS=Ricinus communis	GO:0003674; GO:0005488; GO:0048037; GO:0051536; GO:0051540; GO:0005886; GO:0042256; GO:0043023; GO:0003743; GO:0042273; GO:0006413; GO:0005730; GO:0005737	-	-	3702.Q8L924	T20F21.5
d_polystachya_ptg000173l_000151.1	ptg000173l	7968151	7968250	2.6395e-07	2.67141e-05	-32.3529	10805	8314	+	CG	7957348	7959838	2491	not classified	casp protein 2b1	CASP-like protein 2B1 OS=Ricinus communis	GO:0003674; GO:0005488; GO:0048037; GO:0051536; GO:0051540; GO:0005886; GO:0042256; GO:0043023; GO:0003743; GO:0042273; GO:0006413; GO:0005730; GO:0005737	-	-	3702.Q8L924	T20F21.5
d_polystachya_ptg000060l_000195.1	ptg000060l	926651	926750	0.000128927	0.00429313	-32.5742	-2412	-4986	-	CG	921667	924240	2574	not classified	subtilisin protein protease sbt	Subtilisin-like protease 4 OS=Lotus japonicus	GO:0004252; GO:0005576; GO:0006508; GO:0009987	-	-	3702.O64495	SBT1.2
d_polystachya_ptg000060l_000195.1	ptg000060l	926601	926700	0.000128927	0.00429313	-32.5742	-2362	-4936	-	CG	921667	924240	2574	not classified	subtilisin protein protease sbt	Subtilisin-like protease 4 OS=Lotus japonicus	GO:0004252; GO:0005576; GO:0006508; GO:0009987	-	-	3702.O64495	SBT1.2
d_polystachya_ptg000160l_000639.1	ptg000160l	2290101	2290200	5.32739e-05	0.00211708	-32.6509	-88441	-104987	-	CG	2185116	2201661	16546	translation elongation factor *(EF-G)	elongation factor g 1 mitochondrial	Elongation factor G, mitochondrial OS=Oryza sativa subsp. japonica	GO:0000166; GO:0003674; GO:0003676; GO:0003723; GO:0003746; GO:0003824; GO:0003924; GO:0005488; GO:0005524; GO:0005575; GO:0005622; GO:0005623; GO:0005737; GO:0005739; GO:0006412; GO:0006414; GO:0006518; GO:0006807; GO:0008135; GO:0008144; GO:0008150; GO:0008152; GO:0009058; GO:0009059; GO:0009987; GO:0010035; GO:0010038; GO:0010467; GO:0016462; GO:0016787; GO:0016817; GO:0016818; GO:0017076; GO:…	ko:K02355	-	3702.Q9C641	MEFG1
d_polystachya_ptg000200l_000282.1	ptg000200l	6137551	6137650	7.18311e-08	8.76517e-06	-33.0225	1624	165	-	CG	6137815	6139273	1459	EC_2.8 transferase transferring sulfur-containing group	quality protein cytosolic sulfotransferase	Cytosolic sulfotransferase 15 OS=Arabidopsis thaliana	GO:0008146; GO:0005737; GO:0051923	-	-	3702.Q8L5A7	SOT15
d_polystachya_ptg000200l_000122.1	ptg000200l	7096451	7096550	3.74078e-05	0.00161802	-33.2641	2065	-591	+	CG	7094388	7097043	2656	component *(eL18) of large ribosomal-subunit (LSU) proteome	60s ribosomal protein l18 2	Large ribosomal subunit protein eL18x OS=Arabidopsis thaliana	GO:0003674; GO:0003676; GO:0003723; GO:0003735; GO:0005198; GO:0005488; GO:0005575; GO:0005622; GO:0005623; GO:0005737; GO:0005829; GO:0005840; GO:0006412; GO:0006518; GO:0006807; GO:0008150; GO:0008152; GO:0009058; GO:0009059; GO:0009987; GO:0010467; GO:0015934; GO:0019538; GO:0022625; GO:0022626; GO:0032991; GO:0034641; GO:0034645; GO:0043043; GO:0043170; GO:0043226; GO:0043228; GO:0043229; GO:…	ko:K02883	ko03010,map03010	3702.Q940B0	RPL18C
d_polystachya_ptg000066l_001142.1	ptg000066l	1518501	1518600	6.79087e-06	0.000386485	-33.2963	-1638	-5884	-	CG	1512619	1516864	4246	not classified	two component response regulator protein aprr	Two-component response regulator-like APRR2 OS=Arabidopsis thaliana	GO:0003674; GO:0003700; GO:0005575; GO:0005622; GO:0005623; GO:0005634; GO:0006355; GO:0008150; GO:0009889; GO:0010468; GO:0010556; GO:0019219; GO:0019222; GO:0031323; GO:0031326; GO:0043226; GO:0043227; GO:0043229; GO:0043231; GO:0044424; GO:0044464; GO:0050789; GO:0050794; GO:0051171; GO:0051252; GO:0060255; GO:0065007; GO:0080090; GO:0140110; GO:1903506; GO:2000112; GO:2001141; GO:0045893; GO:…	-	-	3702.Q6LA43	APRR2
d_polystachya_ptg000239l_000148.1	ptg000239l	323551	323650	4.11601e-06	0.000253189	-33.3016	-1564	-4554	-	CG	318999	321988	2990	not classified	duf 676 domain containing protein	-	GO:0016787; GO:0016020	-	-	3702.Q08A69	T27I1.6
d_polystachya_ptg000239l_000148.1	ptg000239l	323601	323700	4.11601e-06	0.000253189	-33.3016	-1614	-4604	-	CG	318999	321988	2990	not classified	duf 676 domain containing protein	-	GO:0016787; GO:0016020	-	-	3702.Q08A69	T27I1.6
d_polystachya_ptg000019l_000010.1	ptg000019l	142751	142850	2.97597e-05	0.0013263	-33.5802	2560	2088	+	CG	140193	140664	472	not classified	lysine specific demethylase 2a	-	-	-	-	-	-
d_polystachya_ptg000042l_000996.1	ptg000042l	26918001	26918100	5.08606e-10	1.1741e-07	-34	2101	-1598	+	CG	26915902	26919600	3699	inosine and uridine kinase *(PNK) of purine salvage pathway	pfkb domain containing protein	-	GO:0016301; GO:0046835; GO:0016020; GO:0016226; GO:0016773; GO:0140663; GO:0051536; GO:0005524; GO:0046872	-	-	-	-
d_polystachya_ptg000042l_000997.1	ptg000042l	26918051	26918150	5.08606e-10	1.1741e-07	-34	-2150	-4561	+	CG	26920300	26922710	2411	not classified	swim type domain containing protein	-	GO:0008270	-	-	3702.Q9M9L2	MUG7
d_polystachya_ptg000074l_000107.1	ptg000074l	1824651	1824750	2.90949e-08	3.95871e-06	-34.0138	-679	-6638	+	CG	1825429	1831387	5959	ADP-ribose glycohydrolase *(PARG)	poly adp ribose glycohydrolase	Poly(ADP-ribose) glycohydrolase 1 OS=Arabidopsis thaliana	GO:0001101; GO:0003674; GO:0003824; GO:0004553; GO:0004649; GO:0006282; GO:0006950; GO:0006952; GO:0006970; GO:0006974; GO:0006979; GO:0008150; GO:0009414; GO:0009415; GO:0009605; GO:0009607; GO:0009620; GO:0009628; GO:0009987; GO:0010035; GO:0010118; GO:0016787; GO:0016798; GO:0019219; GO:0019222; GO:0031323; GO:0033554; GO:0042221; GO:0043207; GO:0048583; GO:0050789; GO:0050794; GO:0050832; GO:…	ko:K07759	-	3702.Q9SKB3	PARG1
d_polystachya_ptg001155l_000035.1	ptg001155l	18401	18500	9.10226e-17	7.48038e-14	-34.0666	-1321	-1491	-	CG	16912	17081	170	not classified	-	-	-	-	-	-	-
d_polystachya_ptg000276l_000048.1	ptg000276l	596901	597000	1.5566e-16	1.18448e-13	-34.2785	-2856	-6448	+	CG	599856	603447	3592	cyclin-dependent kinase inhibitor *(KRP/ICK)	cyclin dependent kinase inhibitor	Cyclin-dependent kinase inhibitor 5 OS=Oryza sativa subsp. japonica	GO:0004861; GO:0005654; GO:0051726; GO:0016301	-	-	3702.Q8GYJ3	KRP4
d_polystachya_ptg000089l_000071.1	ptg000089l	5768851	5768950	4.77221e-07	4.3771e-05	-34.4075	3236	-2279	+	CG	5765617	5771131	5515	E3 ubiquitin ligase *(RGLG) & E3 ubiquitin ligase *(RGLG)	ring type e3 ubiquitin transferase	E3 ubiquitin-protein ligase RGLG1 OS=Arabidopsis thaliana	GO:0004842; GO:0016567; GO:0005634; GO:0016020; GO:0061659; GO:0016874; GO:0009987	ko:K16280	-	3702.Q9SS90	RGLG1
d_polystachya_ptg000089l_000071.1	ptg000089l	5768801	5768900	4.77221e-07	4.3771e-05	-34.4075	3186	-2329	+	CG	5765617	5771131	5515	E3 ubiquitin ligase *(RGLG) & E3 ubiquitin ligase *(RGLG)	ring type e3 ubiquitin transferase	E3 ubiquitin-protein ligase RGLG1 OS=Arabidopsis thaliana	GO:0004842; GO:0016567; GO:0005634; GO:0016020; GO:0061659; GO:0016874; GO:0009987	ko:K16280	-	3702.Q9SS90	RGLG1
d_polystachya_ptg000085l_000649.1	ptg000085l	3916601	3916700	8.87591e-07	7.12341e-05	-34.689	12811	8753	-	CG	3925453	3929510	4058	cinnamoyl-CoA reductase *(CCR)	cinnamoyl coa reductase	Cinnamoyl-CoA reductase 1 OS=Petunia hybrida	GO:0009809; GO:0016616; GO:0005634; GO:0016621; GO:0016020; GO:0005515; GO:0005737; GO:0009409; GO:0007623; GO:0007064; GO:0035825; GO:0042754; GO:0006952; GO:0051301; GO:0006281	ko:K09753	ko00940,ko01100,ko01110,map00940,map01100,map01110	3702.Q9S9N9	CCR1-2
d_polystachya_ptg000085l_000649.1	ptg000085l	3916651	3916750	8.87591e-07	7.12341e-05	-34.689	12761	8703	-	CG	3925453	3929510	4058	cinnamoyl-CoA reductase *(CCR)	cinnamoyl coa reductase	Cinnamoyl-CoA reductase 1 OS=Petunia hybrida	GO:0009809; GO:0016616; GO:0005634; GO:0016621; GO:0016020; GO:0005515; GO:0005737; GO:0009409; GO:0007623; GO:0007064; GO:0035825; GO:0042754; GO:0006952; GO:0051301; GO:0006281	ko:K09753	ko00940,ko01100,ko01110,map00940,map01100,map01110	3702.Q9S9N9	CCR1-2
d_polystachya_ptg000005l_000659.1	ptg000005l	13182901	13183000	6.52874e-07	5.61237e-05	-35.1351	1000	-4517	-	CG	13178483	13183999	5517	E2 ubiquitin-conjugating enzyme *(UBC25/26)	ubc core domain containing protein	Probable ubiquitin-conjugating enzyme E2 25 OS=Arabidopsis thaliana	GO:0003674; GO:0003824; GO:0004842; GO:0005488; GO:0005515; GO:0005575; GO:0005622; GO:0005623; GO:0005737; GO:0006464; GO:0006807; GO:0008150; GO:0008152; GO:0009987; GO:0016567; GO:0016740; GO:0019538; GO:0019787; GO:0019899; GO:0031625; GO:0032446; GO:0036211; GO:0043170; GO:0043412; GO:0044237; GO:0044238; GO:0044260; GO:0044267; GO:0044389; GO:0044424; GO:0044464; GO:0061630; GO:0061659; GO:…	ko:K10581	ko04120,map04120	3702.Q9LUQ5	UBC25
d_polystachya_ptg000005l_000659.1	ptg000005l	13182851	13182950	6.52874e-07	5.61237e-05	-35.1351	1050	-4467	-	CG	13178483	13183999	5517	E2 ubiquitin-conjugating enzyme *(UBC25/26)	ubc core domain containing protein	Probable ubiquitin-conjugating enzyme E2 25 OS=Arabidopsis thaliana	GO:0003674; GO:0003824; GO:0004842; GO:0005488; GO:0005515; GO:0005575; GO:0005622; GO:0005623; GO:0005737; GO:0006464; GO:0006807; GO:0008150; GO:0008152; GO:0009987; GO:0016567; GO:0016740; GO:0019538; GO:0019787; GO:0019899; GO:0031625; GO:0032446; GO:0036211; GO:0043170; GO:0043412; GO:0044237; GO:0044238; GO:0044260; GO:0044267; GO:0044389; GO:0044424; GO:0044464; GO:0061630; GO:0061659; GO:…	ko:K10581	ko04120,map04120	3702.Q9LUQ5	UBC25
d_polystachya_ptg000147l_000707.1	ptg000147l	17634801	17634900	4.33964e-06	0.000263008	-35.6227	2216	-340	+	CG	17632587	17635142	2556	class tau glutathione S-transferase *(GSTU1/2/++)	arath glutathione s transferase	Glutathione S-transferase U17 OS=Arabidopsis thaliana	GO:0003674; GO:0003824; GO:0004364; GO:0005575; GO:0005622; GO:0005623; GO:0005737; GO:0006518; GO:0006575; GO:0006749; GO:0006790; GO:0006807; GO:0006950; GO:0006970; GO:0007275; GO:0008150; GO:0008152; GO:0009056; GO:0009314; GO:0009404; GO:0009407; GO:0009416; GO:0009507; GO:0009536; GO:0009628; GO:0009636; GO:0009639; GO:0009640; GO:0009651; GO:0009704; GO:0009719; GO:0009725; GO:0009791; GO:…	ko:K00799	ko00480,ko00980,ko00982,ko00983,ko01524,ko05200,ko05204,ko05225,ko05418,map00480,map00980,map00982,map00983,map01524,map05200,map05204,map05225,map05418	3702.Q9FUS8	GSTU17
d_polystachya_ptg000050l_000503.1	ptg000050l	7228701	7228800	1.58967e-05	0.000788899	-35.789	-336	-9618	+	CG	7229136	7238417	9282	mRNA capping enzyme & EC_2.7 transferase transferring phosphorus-containing group	mrna guanylyltransferase	-	GO:0140818; GO:0006370; GO:0016020; GO:0004484; GO:0004721; GO:0005525; GO:0006310; GO:0005524; GO:0006281; GO:0003910	ko:K13917	ko03015,map03015	3702.F4IYM6	F4IYM6_ARATH
d_polystachya_ptg000028l_000021.1	ptg000028l	2209651	2209750	1.1698e-06	8.92467e-05	-36.0544	4640	2828	+	CG	2205013	2206824	1812	not classified	ankyrin repeat protein	-	GO:0016020	-	-	3702.A0A1P8APD7	T9L24.52
d_polystachya_ptg000136l_000317.1	ptg000136l	965551	965650	2.3221e-05	0.00107283	-36.1765	-1163	-1827	-	CG	963726	964389	664	not classified	terminal domain containing protein	-	-	-	-	-	-
d_polystachya_ptg000136l_000317.1	ptg000136l	965601	965700	2.3221e-05	0.00107283	-36.1765	-1213	-1877	-	CG	963726	964389	664	not classified	terminal domain containing protein	-	-	-	-	-	-
d_polystachya_ptg000164l_000597.1	ptg000164l	6117801	6117900	1.9139e-07	2.04802e-05	-36.2151	5334	3150	-	CG	6121050	6123233	2184	not classified	transmembrane protein	-	-	-	-	3702.A0A1P8B2K7	T31E10.13
d_polystachya_ptg000045l_000026.1	ptg000045l	260601	260700	0.000197676	0.00605265	-36.3333	2626	1906	+	CG	257977	258696	720	not classified	protein pyricularia oryzae resistance	-	-	-	-	-	-
d_polystachya_ptg000045l_000026.1	ptg000045l	260551	260650	0.000197676	0.00605265	-36.3333	2576	1856	+	CG	257977	258696	720	not classified	protein pyricularia oryzae resistance	-	-	-	-	-	-
d_polystachya_ptg000085l_000632.1	ptg000085l	4432051	4432150	7.94287e-07	6.47578e-05	-36.3636	-6478	-24216	-	CG	4407837	4425574	17738	Kinesin-U-type motor protein	kinesin heavy chain	Kinesin-like protein KIN-UB OS=Oryza sativa subsp. japonica	GO:0003674; GO:0003774; GO:0003777; GO:0003824; GO:0005575; GO:0005622; GO:0005623; GO:0005856; GO:0005871; GO:0005875; GO:0006928; GO:0007017; GO:0007018; GO:0008150; GO:0009987; GO:0015630; GO:0016462; GO:0016787; GO:0016817; GO:0016818; GO:0016887; GO:0017111; GO:0032991; GO:0043226; GO:0043228; GO:0043229; GO:0043232; GO:0044422; GO:0044424; GO:0044430; GO:0044446; GO:0044464; GO:0008574; GO:…	ko:K10396	ko04144,ko04728,map04144,map04728	3702.Q9LPC6	KINUB
d_polystachya_ptg000085l_000632.1	ptg000085l	4432001	4432100	7.94287e-07	6.47578e-05	-36.3636	-6428	-24166	-	CG	4407837	4425574	17738	Kinesin-U-type motor protein	kinesin heavy chain	Kinesin-like protein KIN-UB OS=Oryza sativa subsp. japonica	GO:0003674; GO:0003774; GO:0003777; GO:0003824; GO:0005575; GO:0005622; GO:0005623; GO:0005856; GO:0005871; GO:0005875; GO:0006928; GO:0007017; GO:0007018; GO:0008150; GO:0009987; GO:0015630; GO:0016462; GO:0016787; GO:0016817; GO:0016818; GO:0016887; GO:0017111; GO:0032991; GO:0043226; GO:0043228; GO:0043229; GO:0043232; GO:0044422; GO:0044424; GO:0044430; GO:0044446; GO:0044464; GO:0008574; GO:…	ko:K10396	ko04144,ko04728,map04144,map04728	3702.Q9LPC6	KINUB
d_polystachya_ptg000200l_000257.1	ptg000200l	7104201	7104300	6.43376e-07	5.57739e-05	-36.3636	1090	-2320	-	CG	7101980	7105389	3410	epoxide hydrolase *(EH)	ab hydrolase domain containing protein	Epoxide hydrolase 1 OS=Siraitia grosvenorii	GO:0016787; GO:0005777; GO:0005829; GO:0070205; GO:0016020; GO:0043748; GO:0070204; GO:0008909; GO:0004715; GO:0016746	-	-	3702.O81299	T14P8.15
d_polystachya_ptg000200l_000257.1	ptg000200l	7104151	7104250	6.43376e-07	5.57739e-05	-36.3636	1140	-2270	-	CG	7101980	7105389	3410	epoxide hydrolase *(EH)	ab hydrolase domain containing protein	Epoxide hydrolase 1 OS=Siraitia grosvenorii	GO:0016787; GO:0005777; GO:0005829; GO:0070205; GO:0016020; GO:0043748; GO:0070204; GO:0008909; GO:0004715; GO:0016746	-	-	3702.O81299	T14P8.15
d_polystachya_ptg000043l_000290.1	ptg000043l	4803001	4803100	0.000104422	0.00364863	-36.4251	-4081	-5817	-	CG	4797186	4798921	1736	EC_2.3 acyltransferase	agmatine coumaroyltransferase	Agmatine coumaroyltransferase-2 OS=Hordeum vulgare	GO:0016747	ko:K13065	ko00940,ko00941,ko00945,ko01100,ko01110,map00940,map00941,map00945,map01100,map01110	3702.Q9FI78	HST-2
d_polystachya_ptg000005l_000549.1	ptg000005l	14747751	14747850	8.04604e-05	0.00292066	-36.6527	-2958	-6414	-	CG	14741339	14744794	3456	TRIHELIX transcription factor	myb dna bind 4 domain containing protein	Trihelix transcription factor ENAP1 OS=Arabidopsis thaliana	GO:0000976; GO:0005634; GO:0046940; GO:0033862; GO:0006355; GO:0008270	-	-	3702.Q9LV59	Q9LV59_ARATH
d_polystachya_ptg000005l_000549.1	ptg000005l	14747701	14747800	8.04604e-05	0.00292066	-36.6527	-2908	-6364	-	CG	14741339	14744794	3456	TRIHELIX transcription factor	myb dna bind 4 domain containing protein	Trihelix transcription factor ENAP1 OS=Arabidopsis thaliana	GO:0000976; GO:0005634; GO:0046940; GO:0033862; GO:0006355; GO:0008270	-	-	3702.Q9LV59	Q9LV59_ARATH
d_polystachya_ptg000015l_000058.1	ptg000015l	652201	652300	8.1123e-08	9.57877e-06	-36.8213	1202	-1526	+	CG	651001	653728	2728	not classified	kxdl domain containing protein	KxDL motif-containing protein LO9-177 OS=Oryza sativa subsp. indica	GO:0099078; GO:0032418; GO:0042803; GO:0005634; GO:0005737	ko:K20818	-	3702.F4J1T2	F4J1T2_ARATH
d_polystachya_ptg000191l_000645.1	ptg000191l	3679451	3679550	8.55677e-17	7.3251e-14	-37.5431	-1515	-5287	-	CG	3674166	3677937	3772	polygalacturonase *(QRT2) & EC_3.2 glycosylase	polygalacturonase qrt	Polygalacturonase OS=Actinidia deliciosa	GO:0004650; GO:0071555; GO:0005576; GO:0016020; GO:0005975; GO:0016829; GO:0010047; GO:0009901; GO:0009057; GO:0009835	ko:K01213	ko00040,ko01100,map00040,map01100	3702.Q9SFB7	QRT2
d_polystachya_ptg000118l_000830.1	ptg000118l	4244951	4245050	0.000271665	0.00767739	-37.5643	-10329	-11991	-	CG	4232962	4234623	1662	not classified	mts domain containing protein	-	-	ko:K19589	-	3702.Q8VXU9	Q8VXU9_ARATH
d_polystachya_ptg000118l_000830.1	ptg000118l	4244901	4245000	0.000271665	0.00767739	-37.5643	-10279	-11941	-	CG	4232962	4234623	1662	not classified	mts domain containing protein	-	-	ko:K19589	-	3702.Q8VXU9	Q8VXU9_ARATH
d_polystachya_ptg000080l_000151.1	ptg000080l	7576951	7577050	7.75302e-11	2.21235e-08	-37.931	-14274	-15015	+	CG	7591324	7592064	741	Z-type endoribonuclease *(TRZ1/2)	lactamase b domain containing protein	-	GO:0046872; GO:0016787	ko:K00784	ko03013,map03013	3702.Q8L633	TRZ2
d_polystachya_ptg000191l_000645.1	ptg000191l	3679401	3679500	1.98091e-22	3.13067e-19	-38.2562	-1465	-5237	-	CG	3674166	3677937	3772	polygalacturonase *(QRT2) & EC_3.2 glycosylase	polygalacturonase qrt	Polygalacturonase OS=Actinidia deliciosa	GO:0004650; GO:0071555; GO:0005576; GO:0016020; GO:0005975; GO:0016829; GO:0010047; GO:0009901; GO:0009057; GO:0009835	ko:K01213	ko00040,ko01100,map00040,map01100	3702.Q9SFB7	QRT2
d_polystachya_ptg000136l_000320.1	ptg000136l	912951	913050	4.18218e-05	0.00174999	-38.369	2029	1372	-	CG	914422	915078	657	not classified	-	-	-	-	-	-	-
d_polystachya_ptg000136l_000320.1	ptg000136l	912901	913000	4.18218e-05	0.00174999	-38.369	2079	1422	-	CG	914422	915078	657	not classified	-	-	-	-	-	-	-
d_polystachya_ptg000005l_000501.1	ptg000005l	15274901	15275000	8.97332e-08	1.04158e-05	-38.4371	-1844	-7868	+	CG	15276844	15282867	6024	regulatory subunit *(BADC) of polymeric acetyl-CoA carboxylase complex	lipoyl binding domain containing protein	-	GO:0000943; GO:0003674; GO:0003676; GO:0003723; GO:0003824; GO:0003887; GO:0003964; GO:0004518; GO:0004540; GO:0005488; GO:0005575; GO:0005622; GO:0005623; GO:0005634; GO:0006139; GO:0006259; GO:0006278; GO:0006508; GO:0006725; GO:0006807; GO:0008150; GO:0008152; GO:0008233; GO:0009058; GO:0009059; GO:0009987; GO:0016070; GO:0016740; GO:0016772; GO:0016779; GO:0016787; GO:0016788; GO:0018130; GO:…	-	-	3702.Q8GRT9	Q8GRT9_ARATH
d_polystachya_ptg000005l_000501.1	ptg000005l	15274951	15275050	8.97332e-08	1.04158e-05	-38.4371	-1794	-7818	+	CG	15276844	15282867	6024	regulatory subunit *(BADC) of polymeric acetyl-CoA carboxylase complex	lipoyl binding domain containing protein	-	GO:0000943; GO:0003674; GO:0003676; GO:0003723; GO:0003824; GO:0003887; GO:0003964; GO:0004518; GO:0004540; GO:0005488; GO:0005575; GO:0005622; GO:0005623; GO:0005634; GO:0006139; GO:0006259; GO:0006278; GO:0006508; GO:0006725; GO:0006807; GO:0008150; GO:0008152; GO:0008233; GO:0009058; GO:0009059; GO:0009987; GO:0016070; GO:0016740; GO:0016772; GO:0016779; GO:0016787; GO:0016788; GO:0018130; GO:…	-	-	3702.Q8GRT9	Q8GRT9_ARATH
d_polystachya_ptg000010l_000378.1	ptg000010l	11099851	11099950	8.16233e-05	0.00295244	-38.7234	-2921	-6666	-	CG	11093187	11096931	3745	substrate adaptor *(BT) of CUL3-BTB E3 ubiquitin ligase complex	btb and taz domain containing protein	BTB/POZ and TAZ domain-containing protein 1 OS=Arabidopsis thaliana	GO:0000151; GO:0000302; GO:0001101; GO:0003674; GO:0005488; GO:0005515; GO:0005516; GO:0005575; GO:0005622; GO:0005623; GO:0005634; GO:0005737; GO:0006355; GO:0006508; GO:0006511; GO:0006807; GO:0006950; GO:0006970; GO:0006979; GO:0007154; GO:0007165; GO:0007275; GO:0007623; GO:0008150; GO:0008152; GO:0009056; GO:0009057; GO:0009266; GO:0009409; GO:0009553; GO:0009555; GO:0009611; GO:0009628; GO:…	ko:K10523	ko04340,ko04341,map04340,map04341	3702.Q9FMK7	BT1
d_polystachya_ptg000010l_000378.1	ptg000010l	11099801	11099900	8.16233e-05	0.00295244	-38.7234	-2871	-6616	-	CG	11093187	11096931	3745	substrate adaptor *(BT) of CUL3-BTB E3 ubiquitin ligase complex	btb and taz domain containing protein	BTB/POZ and TAZ domain-containing protein 1 OS=Arabidopsis thaliana	GO:0000151; GO:0000302; GO:0001101; GO:0003674; GO:0005488; GO:0005515; GO:0005516; GO:0005575; GO:0005622; GO:0005623; GO:0005634; GO:0005737; GO:0006355; GO:0006508; GO:0006511; GO:0006807; GO:0006950; GO:0006970; GO:0006979; GO:0007154; GO:0007165; GO:0007275; GO:0007623; GO:0008150; GO:0008152; GO:0009056; GO:0009057; GO:0009266; GO:0009409; GO:0009553; GO:0009555; GO:0009611; GO:0009628; GO:…	ko:K10523	ko04340,ko04341,map04340,map04341	3702.Q9FMK7	BT1
d_polystachya_ptg000005l_000705.1	ptg000005l	12508651	12508750	4.15442e-06	0.00025403	-38.7846	2081	328	-	CG	12509078	12510830	1753	transcription factor *(WRKY)	wrky domain containing protein	Transcription factor WRKY19 OS=Oryza sativa subsp. japonica	GO:0000302; GO:0001067; GO:0001101; GO:0002376; GO:0003674; GO:0003676; GO:0003677; GO:0003700; GO:0005488; GO:0005575; GO:0005622; GO:0005623; GO:0005634; GO:0005737; GO:0006355; GO:0006950; GO:0006952; GO:0006955; GO:0006979; GO:0007275; GO:0007568; GO:0008150; GO:0009507; GO:0009536; GO:0009605; GO:0009607; GO:0009617; GO:0009636; GO:0009719; GO:0009725; GO:0009751; GO:0009814; GO:0009816; GO:…	-	-	3702.Q9SUP6	WRKY53
d_polystachya_ptg000005l_000705.1	ptg000005l	12508701	12508800	4.15442e-06	0.00025403	-38.7846	2031	278	-	CG	12509078	12510830	1753	transcription factor *(WRKY)	wrky domain containing protein	Transcription factor WRKY19 OS=Oryza sativa subsp. japonica	GO:0000302; GO:0001067; GO:0001101; GO:0002376; GO:0003674; GO:0003676; GO:0003677; GO:0003700; GO:0005488; GO:0005575; GO:0005622; GO:0005623; GO:0005634; GO:0005737; GO:0006355; GO:0006950; GO:0006952; GO:0006955; GO:0006979; GO:0007275; GO:0007568; GO:0008150; GO:0009507; GO:0009536; GO:0009605; GO:0009607; GO:0009617; GO:0009636; GO:0009719; GO:0009725; GO:0009751; GO:0009814; GO:0009816; GO:…	-	-	3702.Q9SUP6	WRKY53
d_polystachya_ptg000085l_000649.1	ptg000085l	3917501	3917600	2.4712e-05	0.00112876	-38.8923	11911	7853	-	CG	3925453	3929510	4058	cinnamoyl-CoA reductase *(CCR)	cinnamoyl coa reductase	Cinnamoyl-CoA reductase 1 OS=Petunia hybrida	GO:0009809; GO:0016616; GO:0005634; GO:0016621; GO:0016020; GO:0005515; GO:0005737; GO:0009409; GO:0007623; GO:0007064; GO:0035825; GO:0042754; GO:0006952; GO:0051301; GO:0006281	ko:K09753	ko00940,ko01100,ko01110,map00940,map01100,map01110	3702.Q9S9N9	CCR1-2
d_polystachya_ptg000085l_000649.1	ptg000085l	3917451	3917550	2.4712e-05	0.00112876	-38.8923	11961	7903	-	CG	3925453	3929510	4058	cinnamoyl-CoA reductase *(CCR)	cinnamoyl coa reductase	Cinnamoyl-CoA reductase 1 OS=Petunia hybrida	GO:0009809; GO:0016616; GO:0005634; GO:0016621; GO:0016020; GO:0005515; GO:0005737; GO:0009409; GO:0007623; GO:0007064; GO:0035825; GO:0042754; GO:0006952; GO:0051301; GO:0006281	ko:K09753	ko00940,ko01100,ko01110,map00940,map01100,map01110	3702.Q9S9N9	CCR1-2
d_polystachya_ptg000061l_000683.1	ptg000061l	491151	491250	1.06971e-17	1.04655e-14	-39.0244	51507	51199	-	CG	542449	542756	308	not classified	-	-	-	-	-	-	-
d_polystachya_ptg000191l_000645.1	ptg000191l	3679301	3679400	1.19381e-14	6.81315e-12	-39.1369	-1365	-5137	-	CG	3674166	3677937	3772	polygalacturonase *(QRT2) & EC_3.2 glycosylase	polygalacturonase qrt	Polygalacturonase OS=Actinidia deliciosa	GO:0004650; GO:0071555; GO:0005576; GO:0016020; GO:0005975; GO:0016829; GO:0010047; GO:0009901; GO:0009057; GO:0009835	ko:K01213	ko00040,ko01100,map00040,map01100	3702.Q9SFB7	QRT2
d_polystachya_ptg000028l_000038.1	ptg000028l	4677051	4677150	1.50048e-07	1.65742e-05	-39.3481	3089	-37	+	CG	4673964	4677089	3126	not classified	annexin a8 protein	Annexin D3 OS=Arabidopsis thaliana	GO:0001101; GO:0005575; GO:0005622; GO:0005623; GO:0005737; GO:0005773; GO:0006950; GO:0006970; GO:0008150; GO:0009266; GO:0009408; GO:0009409; GO:0009414; GO:0009415; GO:0009628; GO:0009651; GO:0010035; GO:0042221; GO:0043226; GO:0043227; GO:0043229; GO:0043231; GO:0044424; GO:0044444; GO:0044464; GO:0050896; GO:1901700; GO:0001786; GO:0005886; GO:0005544; GO:0005509	ko:K17098	-	3702.Q9SE45	ANN3
d_polystachya_ptg000028l_000038.1	ptg000028l	4677001	4677100	1.50048e-07	1.65742e-05	-39.3481	3039	-87	+	CG	4673964	4677089	3126	not classified	annexin a8 protein	Annexin D3 OS=Arabidopsis thaliana	GO:0001101; GO:0005575; GO:0005622; GO:0005623; GO:0005737; GO:0005773; GO:0006950; GO:0006970; GO:0008150; GO:0009266; GO:0009408; GO:0009409; GO:0009414; GO:0009415; GO:0009628; GO:0009651; GO:0010035; GO:0042221; GO:0043226; GO:0043227; GO:0043229; GO:0043231; GO:0044424; GO:0044444; GO:0044464; GO:0050896; GO:1901700; GO:0001786; GO:0005886; GO:0005544; GO:0005509	ko:K17098	-	3702.Q9SE45	ANN3
d_polystachya_ptg000165l_000560.1	ptg000165l	17202401	17202500	6.35498e-05	0.00243139	-39.5833	1075	-2245	-	CG	17200255	17203574	3320	not classified	lrrnt 2 domain containing protein	Receptor-like protein EIX2 OS=Solanum lycopersicum	GO:0000003; GO:0001704; GO:0001706; GO:0003002; GO:0003006; GO:0003674; GO:0003824; GO:0004672; GO:0004674; GO:0004675; GO:0004888; GO:0005575; GO:0005618; GO:0005623; GO:0005886; GO:0006464; GO:0006468; GO:0006793; GO:0006796; GO:0006807; GO:0006810; GO:0006833; GO:0006950; GO:0007154; GO:0007165; GO:0007166; GO:0007167; GO:0007178; GO:0007275; GO:0007369; GO:0007389; GO:0007492; GO:0008104; GO:…	ko:K00761	ko00240,ko01100,map00240,map01100	-	-
d_polystachya_ptg000165l_000560.1	ptg000165l	17202451	17202550	6.35498e-05	0.00243139	-39.5833	1025	-2295	-	CG	17200255	17203574	3320	not classified	lrrnt 2 domain containing protein	Receptor-like protein EIX2 OS=Solanum lycopersicum	GO:0000003; GO:0001704; GO:0001706; GO:0003002; GO:0003006; GO:0003674; GO:0003824; GO:0004672; GO:0004674; GO:0004675; GO:0004888; GO:0005575; GO:0005618; GO:0005623; GO:0005886; GO:0006464; GO:0006468; GO:0006793; GO:0006796; GO:0006807; GO:0006810; GO:0006833; GO:0006950; GO:0007154; GO:0007165; GO:0007166; GO:0007167; GO:0007178; GO:0007275; GO:0007369; GO:0007389; GO:0007492; GO:0008104; GO:…	ko:K00761	ko00240,ko01100,map00240,map01100	-	-
d_polystachya_ptg000074l_000107.1	ptg000074l	1824701	1824800	2.88826e-09	5.65148e-07	-39.6825	-629	-6588	+	CG	1825429	1831387	5959	ADP-ribose glycohydrolase *(PARG)	poly adp ribose glycohydrolase	Poly(ADP-ribose) glycohydrolase 1 OS=Arabidopsis thaliana	GO:0001101; GO:0003674; GO:0003824; GO:0004553; GO:0004649; GO:0006282; GO:0006950; GO:0006952; GO:0006970; GO:0006974; GO:0006979; GO:0008150; GO:0009414; GO:0009415; GO:0009605; GO:0009607; GO:0009620; GO:0009628; GO:0009987; GO:0010035; GO:0010118; GO:0016787; GO:0016798; GO:0019219; GO:0019222; GO:0031323; GO:0033554; GO:0042221; GO:0043207; GO:0048583; GO:0050789; GO:0050794; GO:0050832; GO:…	ko:K07759	-	3702.Q9SKB3	PARG1
d_polystachya_ptg000191l_000645.1	ptg000191l	3679351	3679450	8.0892e-24	1.38497e-20	-39.8361	-1415	-5187	-	CG	3674166	3677937	3772	polygalacturonase *(QRT2) & EC_3.2 glycosylase	polygalacturonase qrt	Polygalacturonase OS=Actinidia deliciosa	GO:0004650; GO:0071555; GO:0005576; GO:0016020; GO:0005975; GO:0016829; GO:0010047; GO:0009901; GO:0009057; GO:0009835	ko:K01213	ko00040,ko01100,map00040,map01100	3702.Q9SFB7	QRT2
d_polystachya_ptg000105l_000256.1	ptg000105l	8741451	8741550	2.01489e-08	2.91527e-06	-39.9038	767	-8710	-	CG	8732840	8742316	9477	MYB-RELATED transcription factor *(TKI)	of tsl kinase interacting protein	TSL-kinase interacting protein 1 OS=Arabidopsis thaliana	GO:0003674; GO:0003682; GO:0005488; GO:0005575; GO:0005622; GO:0005623; GO:0005634; GO:0043226; GO:0043227; GO:0043229; GO:0043231; GO:0044424; GO:0044464; GO:0007389; GO:0003677; GO:0010597; GO:0001067; GO:1990904; GO:0016020; GO:0016301; GO:0008176; GO:0106004; GO:0016774; GO:0006096; GO:0005524; GO:0042254	-	-	3702.Q8LJT8	TKI1
d_polystachya_ptg000136l_000316.1	ptg000136l	977251	977350	2.61687e-08	3.60837e-06	-40.3509	786	-7047	-	CG	970303	978135	7833	not classified	-	-	-	-	-	-	-
d_polystachya_ptg000012l_000038.1	ptg000012l	4394601	4394700	3.24407e-06	0.00020445	-40.5801	8003	294	+	CG	4386600	4394308	7709	calcium sensor *(CBL)	calcineurin b protein	Calcineurin B-like protein 7 OS=Oryza sativa subsp. japonica	GO:0019722; GO:0019900; GO:0016020; GO:0005509	ko:K06268	ko04010,ko04020,ko04022,ko04114,ko04218,ko04310,ko04360,ko04370,ko04380,ko04650,ko04658,ko04659,ko04660,ko04662,ko04720,ko04724,ko04921,ko04922,ko04924,ko05010,ko05014,ko05031,ko05152,ko05166,ko05167,map04010,map04020,map04022,map04114,map04218,map04310,map04360,map04370,map04380,map04650,map04658,map04659,map04660,map04662,map04720,map04724,map04921,map04922,map04924,map05010,map05014,map05031,m…	3702.O81223	CBL4
d_polystachya_ptg000043l_000220.1	ptg000043l	3758201	3758300	7.40667e-06	0.000416912	-40.7504	-15765	-20546	+	CG	3774065	3778845	4781	Qb-type GOS-group component of SNARE membrane fusion complex	golgi snap receptor complex member	Golgi SNAP receptor complex member 1-2 OS=Arabidopsis thaliana	GO:0048219; GO:0005797; GO:0005484; GO:0005801; GO:0031201; GO:0006906; GO:0006888; GO:0000139; GO:0015031	ko:K08495	ko04130,map04130	3702.O22151	GOS12
d_polystachya_ptg000043l_000220.1	ptg000043l	3758151	3758250	7.40667e-06	0.000416912	-40.7504	-15815	-20596	+	CG	3774065	3778845	4781	Qb-type GOS-group component of SNARE membrane fusion complex	golgi snap receptor complex member	Golgi SNAP receptor complex member 1-2 OS=Arabidopsis thaliana	GO:0048219; GO:0005797; GO:0005484; GO:0005801; GO:0031201; GO:0006906; GO:0006888; GO:0000139; GO:0015031	ko:K08495	ko04130,map04130	3702.O22151	GOS12
d_polystachya_ptg000150l_000207.1	ptg000150l	6171751	6171850	1.64769e-09	3.41944e-07	-41.1706	3426	1143	+	CG	6168327	6170609	2283	not classified	protein yippee	Putative yippee-like protein Os10g0369500 OS=Oryza sativa subsp. japonica	-	-	-	3702.Q9FN32	K19P17.11
d_polystachya_ptg000105l_000029.1	ptg000105l	3989851	3989950	5.6901e-09	9.90723e-07	-41.5094	10813	2524	+	CG	3979040	3987328	8289	component *(PGRL1) of cyclic electron flow PGR5-PGRL1 complex	of pgr protein chloroplastic	PGR5-like protein 1B, chloroplastic OS=Arabidopsis thaliana	GO:0003674; GO:0003824; GO:0005488; GO:0005515; GO:0005575; GO:0005622; GO:0005623; GO:0005737; GO:0006091; GO:0008150; GO:0008152; GO:0009507; GO:0009534; GO:0009535; GO:0009536; GO:0009579; GO:0009767; GO:0009773; GO:0009987; GO:0015979; GO:0016020; GO:0016491; GO:0016730; GO:0019684; GO:0019904; GO:0022900; GO:0031976; GO:0031984; GO:0034357; GO:0042651; GO:0042802; GO:0043226; GO:0043227; GO:…	-	-	3702.Q8H112	PGRL1A
NA	ptg001150l	5101	5200	1.3506e-09	2.9209e-07	-41.5174	NA	NA	NA	CG	NA	NA	NA	-	-	-	-	-	-	-	-
d_polystachya_ptg000028l_000396.1	ptg000028l	15280201	15280300	1.35413e-15	7.94891e-13	-41.6315	809	632	+	CG	15279394	15279570	177	not classified	reverse transcriptase domain containing protein	-	-	-	-	-	-
d_polystachya_ptg000127l_000374.1	ptg000127l	5022051	5022150	2.28716e-09	4.51832e-07	-41.7204	-68989	-69862	-	CG	4952191	4953063	873	not classified	calmodulin protein	Probable calcium-binding protein CML35 OS=Arabidopsis thaliana	GO:0003674; GO:0005488; GO:0005509; GO:0005575; GO:0005623; GO:0005886; GO:0006950; GO:0006952; GO:0008150; GO:0009605; GO:0009607; GO:0009620; GO:0016020; GO:0043167; GO:0043169; GO:0043207; GO:0044464; GO:0046872; GO:0050832; GO:0050896; GO:0051704; GO:0051707; GO:0071944; GO:0098542	ko:K13448	ko04626,map04626	3702.P30188	CML35
d_polystachya_ptg000080l_000481.1	ptg000080l	12062501	12062600	7.8692e-07	6.47578e-05	-42.3339	-4808	-8310	-	CG	12054193	12057694	3502	monosaccharide transporter *(STP1/2/++)	orysj sugar transport protein mst	Sugar transport protein MST3 OS=Oryza sativa subsp. japonica	GO:0003674; GO:0005215; GO:0005351; GO:0005355; GO:0005402; GO:0006810; GO:0006811; GO:0006812; GO:0008150; GO:0008324; GO:0008643; GO:0008645; GO:0015075; GO:0015077; GO:0015078; GO:0015144; GO:0015145; GO:0015149; GO:0015291; GO:0015293; GO:0015294; GO:0015295; GO:0015318; GO:0015672; GO:0015749; GO:0022804; GO:0022857; GO:0022890; GO:0034219; GO:0034220; GO:0046323; GO:0051119; GO:0051179; GO:…	-	-	3702.P23586	STP1
d_polystachya_ptg000080l_000481.1	ptg000080l	12062451	12062550	7.8692e-07	6.47578e-05	-42.3339	-4758	-8260	-	CG	12054193	12057694	3502	monosaccharide transporter *(STP1/2/++)	orysj sugar transport protein mst	Sugar transport protein MST3 OS=Oryza sativa subsp. japonica	GO:0003674; GO:0005215; GO:0005351; GO:0005355; GO:0005402; GO:0006810; GO:0006811; GO:0006812; GO:0008150; GO:0008324; GO:0008643; GO:0008645; GO:0015075; GO:0015077; GO:0015078; GO:0015144; GO:0015145; GO:0015149; GO:0015291; GO:0015293; GO:0015294; GO:0015295; GO:0015318; GO:0015672; GO:0015749; GO:0022804; GO:0022857; GO:0022890; GO:0034219; GO:0034220; GO:0046323; GO:0051119; GO:0051179; GO:…	-	-	3702.P23586	STP1
d_polystachya_ptg000042l_000861.1	ptg000042l	25204651	25204750	2.83205e-05	0.00126766	-43.1818	-1675	-5157	+	CG	25206425	25209906	3482	not classified	cid domain containing protein	-	GO:0000993; GO:0031124; GO:0022625; GO:0003676; GO:0003735	ko:K15559	-	3702.Q8GUK8	T31P16.50
d_polystachya_ptg000182l_000038.1	ptg000182l	1342351	1342450	2.8145e-06	0.00018184	-43.9203	-2298	-4289	+	CG	1344748	1346738	1991	EC_1.1 oxidoreductase acting on CH-OH group of donor	aldo ket red domain containing protein	Non-functional NADPH-dependent codeinone reductase 2 OS=Papaver somniferum	GO:0016616; GO:0005829	ko:K22374	-	3702.Q1PFI5	F23H11.26
d_polystachya_ptg000276l_000048.1	ptg000276l	596851	596950	1.86146e-27	4.24938e-24	-44.797	-2906	-6498	+	CG	599856	603447	3592	cyclin-dependent kinase inhibitor *(KRP/ICK)	cyclin dependent kinase inhibitor	Cyclin-dependent kinase inhibitor 5 OS=Oryza sativa subsp. japonica	GO:0004861; GO:0005654; GO:0051726; GO:0016301	-	-	3702.Q8GYJ3	KRP4
d_polystachya_ptg000122l_000078.1	ptg000122l	4251301	4251400	4.42756e-07	4.1537e-05	-44.8966	1876	-9506	-	CG	4241894	4253275	11382	ABC2 subfamily-G full-size transporter *(PDR1/2/3)	abc transporter g family member	Pleiotropic drug resistance protein 2 OS=Nicotiana plumbaginifolia	GO:0003674; GO:0003824; GO:0005215; GO:0005575; GO:0005623; GO:0005886; GO:0006810; GO:0008150; GO:0015399; GO:0015405; GO:0016020; GO:0016021; GO:0016462; GO:0016787; GO:0016817; GO:0016818; GO:0016887; GO:0017111; GO:0022804; GO:0022857; GO:0031224; GO:0042623; GO:0042626; GO:0043492; GO:0044425; GO:0044464; GO:0051179; GO:0051234; GO:0055085; GO:0071944; GO:0140359; GO:0006278; GO:0005524; GO:…	-	-	3702.Q7PC84	ABCG39
d_polystachya_ptg000122l_000078.1	ptg000122l	4251251	4251350	4.42756e-07	4.1537e-05	-44.8966	1926	-9456	-	CG	4241894	4253275	11382	ABC2 subfamily-G full-size transporter *(PDR1/2/3)	abc transporter g family member	Pleiotropic drug resistance protein 2 OS=Nicotiana plumbaginifolia	GO:0003674; GO:0003824; GO:0005215; GO:0005575; GO:0005623; GO:0005886; GO:0006810; GO:0008150; GO:0015399; GO:0015405; GO:0016020; GO:0016021; GO:0016462; GO:0016787; GO:0016817; GO:0016818; GO:0016887; GO:0017111; GO:0022804; GO:0022857; GO:0031224; GO:0042623; GO:0042626; GO:0043492; GO:0044425; GO:0044464; GO:0051179; GO:0051234; GO:0055085; GO:0071944; GO:0140359; GO:0006278; GO:0005524; GO:…	-	-	3702.Q7PC84	ABCG39
d_polystachya_ptg000106l_000070.1	ptg000106l	795751	795850	1.06549e-13	4.75891e-11	-44.96	-1258	-6783	+	CG	797108	802632	5525	component *(E2Fa/b/c) of DREAM cell cycle regulatory complex & transcription factor *(E2F1/2/3)	e2f transcription factor	Transcription factor E2FA OS=Arabidopsis thaliana	GO:0000902; GO:0000904; GO:0003674; GO:0003676; GO:0003677; GO:0003700; GO:0005488; GO:0005575; GO:0005622; GO:0005623; GO:0005634; GO:0005737; GO:0006355; GO:0008150; GO:0008284; GO:0009653; GO:0009719; GO:0009725; GO:0009733; GO:0009888; GO:0009889; GO:0009891; GO:0009893; GO:0009987; GO:0010026; GO:0010033; GO:0010090; GO:0010468; GO:0010556; GO:0010557; GO:0010604; GO:0010628; GO:0016043; GO:…	ko:K06620,ko:K12590	ko01522,ko03018,ko04110,ko04218,ko04934,ko05161,ko05166,ko05167,ko05200,ko05206,ko05212,ko05214,ko05215,ko05218,ko05219,ko05220,ko05222,ko05223,ko05224,ko05225,ko05226,map01522,map03018,map04110,map04218,map04934,map05161,map05166,map05167,map05200,map05206,map05212,map05214,map05215,map05218,map05219,map05220,map05222,map05223,map05224,map05225,map05226	3702.Q9FNY0	E2FA
d_polystachya_ptg000106l_000070.1	ptg000106l	795801	795900	6.09099e-13	2.60712e-10	-44.9823	-1208	-6733	+	CG	797108	802632	5525	component *(E2Fa/b/c) of DREAM cell cycle regulatory complex & transcription factor *(E2F1/2/3)	e2f transcription factor	Transcription factor E2FA OS=Arabidopsis thaliana	GO:0000902; GO:0000904; GO:0003674; GO:0003676; GO:0003677; GO:0003700; GO:0005488; GO:0005575; GO:0005622; GO:0005623; GO:0005634; GO:0005737; GO:0006355; GO:0008150; GO:0008284; GO:0009653; GO:0009719; GO:0009725; GO:0009733; GO:0009888; GO:0009889; GO:0009891; GO:0009893; GO:0009987; GO:0010026; GO:0010033; GO:0010090; GO:0010468; GO:0010556; GO:0010557; GO:0010604; GO:0010628; GO:0016043; GO:…	ko:K06620,ko:K12590	ko01522,ko03018,ko04110,ko04218,ko04934,ko05161,ko05166,ko05167,ko05200,ko05206,ko05212,ko05214,ko05215,ko05218,ko05219,ko05220,ko05222,ko05223,ko05224,ko05225,ko05226,map01522,map03018,map04110,map04218,map04934,map05161,map05166,map05167,map05200,map05206,map05212,map05214,map05215,map05218,map05219,map05220,map05222,map05223,map05224,map05225,map05226	3702.Q9FNY0	E2FA
d_polystachya_ptg000182l_000038.1	ptg000182l	1342401	1342500	9.86748e-09	1.60898e-06	-45.4708	-2248	-4239	+	CG	1344748	1346738	1991	EC_1.1 oxidoreductase acting on CH-OH group of donor	aldo ket red domain containing protein	Non-functional NADPH-dependent codeinone reductase 2 OS=Papaver somniferum	GO:0016616; GO:0005829	ko:K22374	-	3702.Q1PFI5	F23H11.26
d_polystachya_ptg000057l_001018.1	ptg000057l	3046801	3046900	1.04906e-10	2.76324e-08	-45.614	-2294	-2903	-	CG	3043900	3044508	609	not classified	f box protein	-	GO:0016020	-	-	-	-
d_polystachya_ptg000057l_001018.1	ptg000057l	3046851	3046950	1.04906e-10	2.76324e-08	-45.614	-2344	-2953	-	CG	3043900	3044508	609	not classified	f box protein	-	GO:0016020	-	-	-	-
d_polystachya_ptg000150l_000207.1	ptg000150l	6171801	6171900	1.59093e-09	3.33533e-07	-46.5028	3476	1193	+	CG	6168327	6170609	2283	not classified	protein yippee	Putative yippee-like protein Os10g0369500 OS=Oryza sativa subsp. japonica	-	-	-	3702.Q9FN32	K19P17.11
d_polystachya_ptg000012l_000026.1	ptg000012l	4030451	4030550	2.2302e-07	2.30253e-05	-46.6027	1328	-6405	+	CG	4029125	4036857	7733	not classified	ring type e3 ubiquitin transferase	-	GO:0016567; GO:0003924; GO:0016020; GO:0005525; GO:0005737; GO:0008270; GO:0009987	-	-	3702.Q9M360	F15G16.170
d_polystachya_ptg000042l_001375.1	ptg000042l	22060001	22060100	1.13953e-06	8.76856e-05	-47.8788	3776	-38	-	CG	22060062	22063875	3814	sphingoid long-chain base phosphate phosphatase *(SPP1)	acidppc domain containing protein	Lipid phosphate phosphatase delta OS=Arabidopsis thaliana	GO:0001101; GO:0003674; GO:0003824; GO:0005575; GO:0005622; GO:0005623; GO:0005737; GO:0005783; GO:0005789; GO:0006629; GO:0006643; GO:0006665; GO:0006793; GO:0006796; GO:0006807; GO:0008150; GO:0008152; GO:0008610; GO:0009058; GO:0009719; GO:0009725; GO:0009737; GO:0009987; GO:0010033; GO:0010118; GO:0012505; GO:0016020; GO:0016311; GO:0016787; GO:0016788; GO:0016791; GO:0030148; GO:0031984; GO:…	ko:K04716	ko00600,ko04071,map00600,map04071	3702.Q9M2G7	LPPD
d_polystachya_ptg000015l_001267.1	ptg000015l	2338201	2338300	1.91226e-08	2.82648e-06	-48.4848	-11153	-12577	-	CG	2325626	2327049	1424	DOF transcription factor	dof zinc finger protein	Dof zinc finger protein 4 OS=Oryza sativa subsp. japonica	GO:0003674; GO:0003676; GO:0003677; GO:0003700; GO:0005488; GO:0005575; GO:0005622; GO:0005623; GO:0005634; GO:0006109; GO:0006355; GO:0007275; GO:0008150; GO:0009653; GO:0009791; GO:0009888; GO:0009889; GO:0009891; GO:0009893; GO:0009987; GO:0010016; GO:0010052; GO:0010103; GO:0010118; GO:0010374; GO:0010468; GO:0010556; GO:0010557; GO:0010604; GO:0010628; GO:0019219; GO:0019222; GO:0030154; GO:…	-	-	3702.Q9LSL6	DOF5.7
d_polystachya_ptg000015l_001267.1	ptg000015l	2338151	2338250	1.91226e-08	2.82648e-06	-48.4848	-11103	-12527	-	CG	2325626	2327049	1424	DOF transcription factor	dof zinc finger protein	Dof zinc finger protein 4 OS=Oryza sativa subsp. japonica	GO:0003674; GO:0003676; GO:0003677; GO:0003700; GO:0005488; GO:0005575; GO:0005622; GO:0005623; GO:0005634; GO:0006109; GO:0006355; GO:0007275; GO:0008150; GO:0009653; GO:0009791; GO:0009888; GO:0009889; GO:0009891; GO:0009893; GO:0009987; GO:0010016; GO:0010052; GO:0010103; GO:0010118; GO:0010374; GO:0010468; GO:0010556; GO:0010557; GO:0010604; GO:0010628; GO:0019219; GO:0019222; GO:0030154; GO:…	-	-	3702.Q9LSL6	DOF5.7
d_polystachya_ptg000080l_000224.1	ptg000080l	8811301	8811400	3.85071e-14	1.97786e-11	-49.8945	-1792	-5470	+	CG	8813192	8816869	3678	polygalacturonase *(QRT2) & EC_3.2 glycosylase	polygalacturonase qrt	Polygalacturonase OS=Actinidia deliciosa	GO:0004650; GO:0071555; GO:0005576; GO:0016020; GO:0005975; GO:0016829; GO:0010047; GO:0009901; GO:0009057; GO:0009835	ko:K01213	ko00040,ko01100,map00040,map01100	3702.Q9SFB7	QRT2
d_polystachya_ptg000059l_000327.1	ptg000059l	13100101	13100200	1.98354e-08	2.89026e-06	-51.3986	-3612	-8261	+	CG	13103812	13108460	4649	not classified	nuclear factor a type protein	-	GO:0009737; GO:0008233; GO:0009651; GO:0006508; GO:0009987	-	-	3702.Q9LF60	ASG1
d_polystachya_ptg000059l_000327.1	ptg000059l	13100151	13100250	1.98354e-08	2.89026e-06	-51.3986	-3562	-8211	+	CG	13103812	13108460	4649	not classified	nuclear factor a type protein	-	GO:0009737; GO:0008233; GO:0009651; GO:0006508; GO:0009987	-	-	3702.Q9LF60	ASG1
d_polystachya_ptg000080l_000224.1	ptg000080l	8811351	8811450	8.24754e-30	2.98993e-26	-52.2563	-1742	-5420	+	CG	8813192	8816869	3678	polygalacturonase *(QRT2) & EC_3.2 glycosylase	polygalacturonase qrt	Polygalacturonase OS=Actinidia deliciosa	GO:0004650; GO:0071555; GO:0005576; GO:0016020; GO:0005975; GO:0016829; GO:0010047; GO:0009901; GO:0009057; GO:0009835	ko:K01213	ko00040,ko01100,map00040,map01100	3702.Q9SFB7	QRT2
d_polystachya_ptg000080l_000224.1	ptg000080l	8811401	8811500	4.47416e-19	5.10686e-16	-54.2373	-1692	-5370	+	CG	8813192	8816869	3678	polygalacturonase *(QRT2) & EC_3.2 glycosylase	polygalacturonase qrt	Polygalacturonase OS=Actinidia deliciosa	GO:0004650; GO:0071555; GO:0005576; GO:0016020; GO:0005975; GO:0016829; GO:0010047; GO:0009901; GO:0009057; GO:0009835	ko:K01213	ko00040,ko01100,map00040,map01100	3702.Q9SFB7	QRT2
d_polystachya_ptg000015l_001231.1	ptg000015l	2928601	2928700	5.66363e-08	7.18282e-06	-55.814	1870	-234	-	CG	2928466	2930569	2104	E3 ubiquitin ligase *(RMA/MUSE) & E3 ubiquitin ligase *(RMA/MUSE)	ring type e3 ubiquitin transferase	E3 ubiquitin-protein ligase RMA1 OS=Arabidopsis thaliana	GO:0003674; GO:0003824; GO:0004842; GO:0005488; GO:0005515; GO:0005575; GO:0005622; GO:0005623; GO:0005634; GO:0005737; GO:0005783; GO:0005789; GO:0006464; GO:0006508; GO:0006511; GO:0006515; GO:0006807; GO:0006928; GO:0006950; GO:0008150; GO:0008152; GO:0009056; GO:0009057; GO:0009987; GO:0010033; GO:0010243; GO:0010498; GO:0012505; GO:0016020; GO:0016477; GO:0016567; GO:0016740; GO:0018996; GO:…	ko:K10666	ko04141,map04141	3702.Q9LN67	F18O14.3
d_polystachya_ptg000103l_000547.1	ptg000103l	7697851	7697950	3.84982e-09	7.25653e-07	-56.227	1950	-1981	-	CG	7695969	7699899	3931	protein involved in PS-II assembly *(TerC)	thylakoid membrane protein terc chloroplastic	Thylakoid membrane protein TERC, chloroplastic OS=Arabidopsis thaliana	GO:0005575; GO:0005622; GO:0005623; GO:0005737; GO:0006996; GO:0007275; GO:0008150; GO:0009507; GO:0009534; GO:0009535; GO:0009536; GO:0009579; GO:0009657; GO:0009668; GO:0009791; GO:0009987; GO:0010027; GO:0016020; GO:0016043; GO:0031976; GO:0031984; GO:0032501; GO:0032502; GO:0034357; GO:0042651; GO:0043226; GO:0043227; GO:0043229; GO:0043231; GO:0044422; GO:0044424; GO:0044434; GO:0044435; GO:…	-	-	3702.F4JZG9	TERC
d_polystachya_ptg000015l_001243.1	ptg000015l	2647001	2647100	2.67489e-10	6.46549e-08	-57.4041	-45794	-47808	-	CG	2599195	2601208	2014	EC_1.14 oxidoreductase acting on paired donor with incorporation or reduction of molecular oxygen	cytochrome p450 cyp82d47	Xanthotoxin 5-hydroxylase CYP82C4 OS=Arabidopsis thaliana	GO:0001666; GO:0003674; GO:0003824; GO:0004497; GO:0005575; GO:0006950; GO:0008150; GO:0008152; GO:0009058; GO:0009628; GO:0009987; GO:0010035; GO:0010038; GO:0010039; GO:0016020; GO:0016491; GO:0016705; GO:0016709; GO:0019748; GO:0033554; GO:0036293; GO:0036294; GO:0042221; GO:0044550; GO:0050896; GO:0051716; GO:0055114; GO:0070482; GO:0070887; GO:0071241; GO:0071248; GO:0071281; GO:0071453; GO:…	ko:K00512	ko00140,ko01100,ko04913,ko04917,ko04927,ko04934,map00140,map01100,map04913,map04917,map04927,map04934	3702.Q9SZ46	CYP82C4
d_polystachya_ptg000053l_000001.1	ptg000053l	1622301	1622400	1.70994e-08	2.58319e-06	-57.8877	25806	19227	+	CG	1596497	1603075	6579	component *(GET3) of GET post-translational insertion system & EC_3.6 hydrolase acting on acid anhydride	atpase asna homolog	ATPase GET3A OS=Arabidopsis thaliana	GO:0071816; GO:0043529; GO:0016887; GO:0005524; GO:0005829; GO:0048767	ko:K01551	-	3702.Q949M9	F22M8.4
d_polystachya_ptg000053l_000001.1	ptg000053l	1622351	1622450	1.70994e-08	2.58319e-06	-57.8877	25856	19277	+	CG	1596497	1603075	6579	component *(GET3) of GET post-translational insertion system & EC_3.6 hydrolase acting on acid anhydride	atpase asna homolog	ATPase GET3A OS=Arabidopsis thaliana	GO:0071816; GO:0043529; GO:0016887; GO:0005524; GO:0005829; GO:0048767	ko:K01551	-	3702.Q949M9	F22M8.4
d_polystachya_ptg000085l_000649.1	ptg000085l	3931601	3931700	2.58702e-08	3.59131e-06	-58.1818	-2092	-6150	-	CG	3925453	3929510	4058	cinnamoyl-CoA reductase *(CCR)	cinnamoyl coa reductase	Cinnamoyl-CoA reductase 1 OS=Petunia hybrida	GO:0009809; GO:0016616; GO:0005634; GO:0016621; GO:0016020; GO:0005515; GO:0005737; GO:0009409; GO:0007623; GO:0007064; GO:0035825; GO:0042754; GO:0006952; GO:0051301; GO:0006281	ko:K09753	ko00940,ko01100,ko01110,map00940,map01100,map01110	3702.Q9S9N9	CCR1-2
d_polystachya_ptg000085l_000649.1	ptg000085l	3931551	3931650	2.58702e-08	3.59131e-06	-58.1818	-2042	-6100	-	CG	3925453	3929510	4058	cinnamoyl-CoA reductase *(CCR)	cinnamoyl coa reductase	Cinnamoyl-CoA reductase 1 OS=Petunia hybrida	GO:0009809; GO:0016616; GO:0005634; GO:0016621; GO:0016020; GO:0005515; GO:0005737; GO:0009409; GO:0007623; GO:0007064; GO:0035825; GO:0042754; GO:0006952; GO:0051301; GO:0006281	ko:K09753	ko00940,ko01100,ko01110,map00940,map01100,map01110	3702.Q9S9N9	CCR1-2
d_polystachya_ptg000127l_000374.1	ptg000127l	5022001	5022100	8.22103e-09	1.36624e-06	-59.5833	-68939	-69812	-	CG	4952191	4953063	873	not classified	calmodulin protein	Probable calcium-binding protein CML35 OS=Arabidopsis thaliana	GO:0003674; GO:0005488; GO:0005509; GO:0005575; GO:0005623; GO:0005886; GO:0006950; GO:0006952; GO:0008150; GO:0009605; GO:0009607; GO:0009620; GO:0016020; GO:0043167; GO:0043169; GO:0043207; GO:0044464; GO:0046872; GO:0050832; GO:0050896; GO:0051704; GO:0051707; GO:0071944; GO:0098542	ko:K13448	ko04626,map04626	3702.P30188	CML35
d_polystachya_ptg000176l_000004.1	ptg000176l	1533251	1533350	2.21205e-11	6.78321e-09	-60.8696	5688	1605	+	CG	1527565	1531647	4083	not classified	mfs domain containing protein	-	GO:0015149; GO:0008645; GO:0016020	-	-	-	-
d_polystachya_ptg000028l_000396.1	ptg000028l	15280251	15280350	5.83858e-33	2.9989e-29	-61.8703	859	682	+	CG	15279394	15279570	177	not classified	reverse transcriptase domain containing protein	-	-	-	-	-	-
d_polystachya_ptg000015l_000188.1	ptg000015l	3374401	3374500	1.39907e-11	4.44245e-09	-68.1818	4985	3718	+	CG	3369418	3370684	1267	HD-ZIP I/II-type transcription factor	homeobox leucine zipper protein	Homeobox-leucine zipper protein HOX27 OS=Oryza sativa subsp. indica	GO:0000981; GO:0006357; GO:0005634; GO:0043565	ko:K09338	-	3702.P46604	HAT22
d_polystachya_ptg000015l_000188.1	ptg000015l	3374451	3374550	1.39907e-11	4.44245e-09	-68.1818	5035	3768	+	CG	3369418	3370684	1267	HD-ZIP I/II-type transcription factor	homeobox leucine zipper protein	Homeobox-leucine zipper protein HOX27 OS=Oryza sativa subsp. indica	GO:0000981; GO:0006357; GO:0005634; GO:0043565	ko:K09338	-	3702.P46604	HAT22
d_polystachya_ptg000080l_000764.1	ptg000080l	7380001	7380100	6.27072e-12	2.34244e-09	-68.9518	-6102	-7423	-	CG	7372580	7373900	1321	sterone ketoreductase of phytosterol C4-demethylation complex	3 oxoacyl [acyl carrier protein] reductase fabg	NADPH-dependent aldehyde reductase-like protein, chloroplastic OS=Arabidopsis thaliana	GO:0016614; GO:0044550; GO:0046685; GO:0009987	ko:K00059	ko00061,ko00333,ko00780,ko01040,ko01100,ko01130,ko01212,map00061,map00333,map00780,map01040,map01100,map01130,map01212	3702.Q9SQR4	T11I18.9
d_polystachya_ptg000020l_000602.1	ptg000020l	4699901	4700000	1.42709e-11	4.44245e-09	-72.2506	-71313	-76830	-	CG	4623073	4628589	5517	not classified	annexin a1	Annexin D4 OS=Arabidopsis thaliana	GO:0001101; GO:0003674; GO:0003676; GO:0003723; GO:0003729; GO:0005488; GO:0005575; GO:0005911; GO:0006950; GO:0006970; GO:0008150; GO:0009266; GO:0009408; GO:0009409; GO:0009414; GO:0009415; GO:0009506; GO:0009628; GO:0009651; GO:0009719; GO:0009725; GO:0009737; GO:0010033; GO:0010035; GO:0030054; GO:0033993; GO:0042221; GO:0050896; GO:0055044; GO:0097159; GO:0097305; GO:1901363; GO:1901700; GO:…	ko:K17098	-	3702.Q9ZVJ6	ANN4
d_polystachya_ptg000020l_000602.1	ptg000020l	4699851	4699950	1.42709e-11	4.44245e-09	-72.2506	-71263	-76780	-	CG	4623073	4628589	5517	not classified	annexin a1	Annexin D4 OS=Arabidopsis thaliana	GO:0001101; GO:0003674; GO:0003676; GO:0003723; GO:0003729; GO:0005488; GO:0005575; GO:0005911; GO:0006950; GO:0006970; GO:0008150; GO:0009266; GO:0009408; GO:0009409; GO:0009414; GO:0009415; GO:0009506; GO:0009628; GO:0009651; GO:0009719; GO:0009725; GO:0009737; GO:0010033; GO:0010035; GO:0030054; GO:0033993; GO:0042221; GO:0050896; GO:0055044; GO:0097159; GO:0097305; GO:1901363; GO:1901700; GO:…	ko:K17098	-	3702.Q9ZVJ6	ANN4
d_polystachya_ptg000164l_000597.1	ptg000164l	6117751	6117850	1.36971e-16	1.08236e-13	-72.8062	5384	3200	-	CG	6121050	6123233	2184	not classified	transmembrane protein	-	-	-	-	3702.A0A1P8B2K7	T31E10.13
d_polystachya_ptg000080l_000764.1	ptg000080l	7380051	7380150	4.08809e-24	7.63558e-21	-73.0072	-6152	-7473	-	CG	7372580	7373900	1321	sterone ketoreductase of phytosterol C4-demethylation complex	3 oxoacyl [acyl carrier protein] reductase fabg	NADPH-dependent aldehyde reductase-like protein, chloroplastic OS=Arabidopsis thaliana	GO:0016614; GO:0044550; GO:0046685; GO:0009987	ko:K00059	ko00061,ko00333,ko00780,ko01040,ko01100,ko01130,ko01212,map00061,map00333,map00780,map01040,map01100,map01130,map01212	3702.Q9SQR4	T11I18.9
d_polystachya_ptg000276l_000158.1	ptg000276l	1365351	1365450	6.08668e-19	6.58176e-16	-73.6842	-7195	-12340	-	CG	1353013	1358157	5145	clade A protein phosphatase	protein serine threonine phosphatase	Probable protein phosphatase 2C 24 OS=Arabidopsis thaliana	GO:0001101; GO:0008150; GO:0009719; GO:0009725; GO:0009737; GO:0010033; GO:0033993; GO:0042221; GO:0050896; GO:0097305; GO:1901700; GO:0180008; GO:0006338; GO:0005634; GO:0180004; GO:0180006; GO:0006357; GO:0140791; GO:0180005; GO:0180007; GO:1990439; GO:0016020; GO:0033192; GO:0017018; GO:1902531; GO:0043169	ko:K14497	ko04016,ko04075,ko04931,map04016,map04075,map04931	3702.Q9FLI3	AHG1
d_polystachya_ptg000080l_000764.1	ptg000080l	7380101	7380200	1.00564e-13	4.69576e-11	-75.9804	-6202	-7523	-	CG	7372580	7373900	1321	sterone ketoreductase of phytosterol C4-demethylation complex	3 oxoacyl [acyl carrier protein] reductase fabg	NADPH-dependent aldehyde reductase-like protein, chloroplastic OS=Arabidopsis thaliana	GO:0016614; GO:0044550; GO:0046685; GO:0009987	ko:K00059	ko00061,ko00333,ko00780,ko01040,ko01100,ko01130,ko01212,map00061,map00333,map00780,map01040,map01100,map01130,map01212	3702.Q9SQR4	T11I18.9
d_polystachya_ptg000276l_000048.1	ptg000276l	596801	596900	4.52054e-16	2.81444e-13	-78.7879	-2956	-6548	+	CG	599856	603447	3592	cyclin-dependent kinase inhibitor *(KRP/ICK)	cyclin dependent kinase inhibitor	Cyclin-dependent kinase inhibitor 5 OS=Oryza sativa subsp. japonica	GO:0004861; GO:0005654; GO:0051726; GO:0016301	-	-	3702.Q8GYJ3	KRP4
d_polystachya_ptg000073l_000384.1	ptg000073l	8856001	8856100	7.89792e-23	1.26937e-19	74.1662	7037	871	+	CHG	8848966	8855131	6166	beta-galactosidase *(BGAL1) & EC_3.2 glycosylase	beta galactosidase	Beta-galactosidase 5 OS=Oryza sativa subsp. japonica	GO:0003674; GO:0003824; GO:0004553; GO:0004565; GO:0005575; GO:0005618; GO:0005622; GO:0005623; GO:0005737; GO:0005773; GO:0009505; GO:0015925; GO:0016787; GO:0016798; GO:0030312; GO:0043226; GO:0043227; GO:0043229; GO:0043231; GO:0044424; GO:0044444; GO:0044464; GO:0071944; GO:0005975; GO:0048046; GO:0009827; GO:0030246; GO:0016020; GO:0044282	-	-	3702.Q9SCV9	BGAL3
d_polystachya_ptg000018l_000136.1	ptg000018l	1963601	1963700	2.60148e-16	1.76538e-13	70.5882	4408	-4182	+	CHG	1959195	1967784	8590	not classified	stress response protein nst	-	GO:0016020; GO:0051220; GO:0030246; GO:0046316; GO:0005856; GO:0046177; GO:0051536; GO:0043167; GO:0051707; GO:0005739; GO:0008483; GO:1901363; GO:0019842; GO:0016491; GO:0097367; GO:1901265	-	-	3702.F4J4G9	F4J4G9_ARATH
d_polystachya_ptg000018l_000136.1	ptg000018l	1963551	1963650	2.60148e-16	1.76538e-13	70.5882	4358	-4232	+	CHG	1959195	1967784	8590	not classified	stress response protein nst	-	GO:0016020; GO:0051220; GO:0030246; GO:0046316; GO:0005856; GO:0046177; GO:0051536; GO:0043167; GO:0051707; GO:0005739; GO:0008483; GO:1901363; GO:0019842; GO:0016491; GO:0097367; GO:1901265	-	-	3702.F4J4G9	F4J4G9_ARATH
d_polystachya_ptg000080l_000106.1	ptg000080l	6736201	6736300	9.63341e-21	1.22574e-17	63.2025	-1428	-2996	+	CHG	6737728	6739295	1568	LRR-domain extensin	leucine rich repeat extensin protein	Leucine-rich repeat extensin-like protein 4 OS=Arabidopsis thaliana	GO:0003674; GO:0005198; GO:0005199; GO:0071555; GO:0005576; GO:0140997; GO:0140855; GO:0016020; GO:0072371; GO:0044025; GO:0098542; GO:0044024; GO:0140857; GO:0009620; GO:0004676; GO:0140823; GO:0035403; GO:0035979; GO:0044022; GO:0035402; GO:0035175; GO:1990244; GO:0004711; GO:0006338; GO:0004677; GO:0072518; GO:0072354; GO:0004679; GO:0004694; GO:0003723	-	-	3702.Q9LUI1	LRX6
d_polystachya_ptg000015l_001300.1	ptg000015l	1612401	1612500	5.43133e-08	5.13493e-06	56.5657	9440	5338	-	CHG	1617838	1621939	4102	SD-1 protein kinase & EC_2.7 transferase transferring phosphorus-containing group	g type lectin s receptor serine threonine protein kinase	Receptor-like serine/threonine-protein kinase SD1-8 OS=Arabidopsis thaliana	GO:0003674; GO:0003824; GO:0004672; GO:0004674; GO:0005488; GO:0005515; GO:0005516; GO:0005575; GO:0005623; GO:0005886; GO:0006464; GO:0006468; GO:0006793; GO:0006796; GO:0006807; GO:0008150; GO:0008152; GO:0009987; GO:0016020; GO:0016301; GO:0016310; GO:0016740; GO:0016772; GO:0016773; GO:0019538; GO:0036211; GO:0043170; GO:0043412; GO:0044237; GO:0044238; GO:0044260; GO:0044267; GO:0044464; GO:…	-	-	3702.O81905	SD18
d_polystachya_ptg000125l_000274.1	ptg000125l	3684051	3684150	6.27909e-15	3.14338e-12	56.0189	-287	-2514	+	CHG	3684437	3686663	2227	not classified	upf protein	Putative UPF0481 protein At3g02645 OS=Arabidopsis thaliana	GO:0016020; GO:0003729	-	-	3702.P0C897	F16B3.28-2
d_polystachya_ptg000020l_000602.1	ptg000020l	4694501	4694600	3.35436e-31	1.46333e-27	55.7185	-65913	-71430	-	CHG	4623073	4628589	5517	not classified	annexin a1	Annexin D4 OS=Arabidopsis thaliana	GO:0001101; GO:0003674; GO:0003676; GO:0003723; GO:0003729; GO:0005488; GO:0005575; GO:0005911; GO:0006950; GO:0006970; GO:0008150; GO:0009266; GO:0009408; GO:0009409; GO:0009414; GO:0009415; GO:0009506; GO:0009628; GO:0009651; GO:0009719; GO:0009725; GO:0009737; GO:0010033; GO:0010035; GO:0030054; GO:0033993; GO:0042221; GO:0050896; GO:0055044; GO:0097159; GO:0097305; GO:1901363; GO:1901700; GO:…	ko:K17098	-	3702.Q9ZVJ6	ANN4
d_polystachya_ptg000020l_000602.1	ptg000020l	4694451	4694550	4.38144e-32	2.22996e-28	55.6516	-65863	-71380	-	CHG	4623073	4628589	5517	not classified	annexin a1	Annexin D4 OS=Arabidopsis thaliana	GO:0001101; GO:0003674; GO:0003676; GO:0003723; GO:0003729; GO:0005488; GO:0005575; GO:0005911; GO:0006950; GO:0006970; GO:0008150; GO:0009266; GO:0009408; GO:0009409; GO:0009414; GO:0009415; GO:0009506; GO:0009628; GO:0009651; GO:0009719; GO:0009725; GO:0009737; GO:0010033; GO:0010035; GO:0030054; GO:0033993; GO:0042221; GO:0050896; GO:0055044; GO:0097159; GO:0097305; GO:1901363; GO:1901700; GO:…	ko:K17098	-	3702.Q9ZVJ6	ANN4
d_polystachya_ptg000005l_000924.1	ptg000005l	7588151	7588250	1.1033e-07	9.5893e-06	55.5256	10897	499	-	CHG	7588749	7599146	10398	not classified	telomerase cajal body protein	-	GO:0003674; GO:0003676; GO:0003723; GO:0005488; GO:0005575; GO:0005622; GO:0005623; GO:0005634; GO:0005654; GO:0005697; GO:0006996; GO:0008150; GO:0009889; GO:0009891; GO:0009893; GO:0009987; GO:0010556; GO:0010557; GO:0010604; GO:0015030; GO:0016043; GO:0016604; GO:0019219; GO:0019222; GO:0022607; GO:0031323; GO:0031325; GO:0031326; GO:0031328; GO:0031974; GO:0031981; GO:0032200; GO:0032202; GO:…	-	-	3702.Q8H1R6	F18E5.140
d_polystachya_ptg000020l_000602.1	ptg000020l	4700251	4700350	1.05819e-15	6.3361e-13	53.9626	-71663	-77180	-	CHG	4623073	4628589	5517	not classified	annexin a1	Annexin D4 OS=Arabidopsis thaliana	GO:0001101; GO:0003674; GO:0003676; GO:0003723; GO:0003729; GO:0005488; GO:0005575; GO:0005911; GO:0006950; GO:0006970; GO:0008150; GO:0009266; GO:0009408; GO:0009409; GO:0009414; GO:0009415; GO:0009506; GO:0009628; GO:0009651; GO:0009719; GO:0009725; GO:0009737; GO:0010033; GO:0010035; GO:0030054; GO:0033993; GO:0042221; GO:0050896; GO:0055044; GO:0097159; GO:0097305; GO:1901363; GO:1901700; GO:…	ko:K17098	-	3702.Q9ZVJ6	ANN4
d_polystachya_ptg000073l_000384.1	ptg000073l	8855901	8856000	5.30026e-11	1.18143e-08	52.1505	6937	771	+	CHG	8848966	8855131	6166	beta-galactosidase *(BGAL1) & EC_3.2 glycosylase	beta galactosidase	Beta-galactosidase 5 OS=Oryza sativa subsp. japonica	GO:0003674; GO:0003824; GO:0004553; GO:0004565; GO:0005575; GO:0005618; GO:0005622; GO:0005623; GO:0005737; GO:0005773; GO:0009505; GO:0015925; GO:0016787; GO:0016798; GO:0030312; GO:0043226; GO:0043227; GO:0043229; GO:0043231; GO:0044424; GO:0044444; GO:0044464; GO:0071944; GO:0005975; GO:0048046; GO:0009827; GO:0030246; GO:0016020; GO:0044282	-	-	3702.Q9SCV9	BGAL3
d_polystachya_ptg000125l_000600.1	ptg000125l	3464351	3464450	1.56307e-07	1.29355e-05	52.0833	-402	-12629	-	CHG	3451724	3463950	12227	protein factor *(MAC16/PRP8) of MAC spliceosome-associated complex	pre mrna processing splicing factor	Pre-mRNA-processing-splicing factor 8A OS=Arabidopsis thaliana	GO:0000244; GO:0000375; GO:0000377; GO:0000386; GO:0000387; GO:0000398; GO:0002237; GO:0003674; GO:0003676; GO:0003723; GO:0003824; GO:0005488; GO:0005515; GO:0005575; GO:0005622; GO:0005623; GO:0005634; GO:0005681; GO:0005682; GO:0005684; GO:0006139; GO:0006396; GO:0006397; GO:0006725; GO:0006807; GO:0008150; GO:0008152; GO:0008380; GO:0009605; GO:0009607; GO:0009617; GO:0009987; GO:0010033; GO:…	ko:K12856	ko03040,map03040	3702.Q9SSD2	PRP8A
d_polystachya_ptg000080l_000106.1	ptg000080l	6736251	6736350	3.93456e-28	1.20151e-24	51.0219	-1378	-2946	+	CHG	6737728	6739295	1568	LRR-domain extensin	leucine rich repeat extensin protein	Leucine-rich repeat extensin-like protein 4 OS=Arabidopsis thaliana	GO:0003674; GO:0005198; GO:0005199; GO:0071555; GO:0005576; GO:0140997; GO:0140855; GO:0016020; GO:0072371; GO:0044025; GO:0098542; GO:0044024; GO:0140857; GO:0009620; GO:0004676; GO:0140823; GO:0035403; GO:0035979; GO:0044022; GO:0035402; GO:0035175; GO:1990244; GO:0004711; GO:0006338; GO:0004677; GO:0072518; GO:0072354; GO:0004679; GO:0004694; GO:0003723	-	-	3702.Q9LUI1	LRX6
d_polystachya_ptg000028l_000188.1	ptg000028l	12058551	12058650	9.78352e-06	0.000427694	50.7353	9339	7979	+	CHG	12049214	12050573	1360	arabinogalactan protein *(Xylogen)	aai domain containing protein	Non-specific lipid transfer protein GPI-anchored 2 OS=Arabidopsis thaliana	-	-	-	-	-
d_polystachya_ptg000005l_000553.1	ptg000005l	14641251	14641350	5.39151e-15	2.74403e-12	50.2003	-1595	-2379	-	CHG	14638874	14639657	784	not classified	zinc finger a20 and an domain containing stress associated protein	Zinc finger A20 and AN1 domain-containing stress-associated protein 1 OS=Arabidopsis thaliana	GO:0008270; GO:0003677	-	-	3702.Q6NNI8	SAP1
d_polystachya_ptg000005l_000553.1	ptg000005l	14641201	14641300	5.39151e-15	2.74403e-12	50.2003	-1545	-2329	-	CHG	14638874	14639657	784	not classified	zinc finger a20 and an domain containing stress associated protein	Zinc finger A20 and AN1 domain-containing stress-associated protein 1 OS=Arabidopsis thaliana	GO:0008270; GO:0003677	-	-	3702.Q6NNI8	SAP1
d_polystachya_ptg000125l_000535.1	ptg000125l	4562801	4562900	1.49977e-17	1.34703e-14	49.0385	-1625	-3782	-	CHG	4559021	4561177	2157	solute transporter *(UmamiT1/2/++)	wat protein	WAT1-related protein At4g28040 OS=Arabidopsis thaliana	GO:0003674; GO:0005215; GO:0005575; GO:0005622; GO:0005623; GO:0005737; GO:0005886; GO:0005887; GO:0005938; GO:0006810; GO:0007154; GO:0007165; GO:0008150; GO:0009719; GO:0009725; GO:0009733; GO:0009734; GO:0009755; GO:0009987; GO:0010033; GO:0016020; GO:0016021; GO:0022857; GO:0023052; GO:0031224; GO:0031226; GO:0032870; GO:0042221; GO:0044424; GO:0044425; GO:0044444; GO:0044459; GO:0044464; GO:…	-	-	3702.Q9SUD5	UMAMIT33
d_polystachya_ptg000011l_000112.1	ptg000011l	1834401	1834500	4.97556e-15	2.61966e-12	48.9967	-3933	-5447	+	CHG	1838433	1839946	1514	NAC transcription factor	nac domain containing protein	NAC domain-containing protein 35 OS=Arabidopsis thaliana	GO:0003674; GO:0003700; GO:0006355; GO:0008150; GO:0009889; GO:0010468; GO:0010556; GO:0019219; GO:0019222; GO:0031323; GO:0031326; GO:0050789; GO:0050794; GO:0051171; GO:0051252; GO:0060255; GO:0065007; GO:0080090; GO:0140110; GO:1903506; GO:2000112; GO:2001141; GO:0003677; GO:0005634	-	-	3702.Q9ZVP8	NAC035
d_polystachya_ptg000080l_000098.1	ptg000080l	6530601	6530700	2.09186e-07	1.67663e-05	48.3333	-1823	-2311	+	CHG	6532523	6533010	488	not classified	remorin c domain containing protein	-	-	-	-	3702.P93758	REM4.2
d_polystachya_ptg000080l_000098.1	ptg000080l	6530551	6530650	2.09186e-07	1.67663e-05	48.3333	-1873	-2361	+	CHG	6532523	6533010	488	not classified	remorin c domain containing protein	-	-	-	-	3702.P93758	REM4.2
d_polystachya_ptg000051l_000331.1	ptg000051l	12363801	12363900	3.46958e-15	1.8588e-12	47.886	1495	-1983	-	CHG	12361917	12365394	3478	molecular co-chaperone *(DjC37) of cytosolic Hsp70 chaperone system	j domain containing protein	-	-	ko:K09537	-	3702.Q8L7M3	MQM1.14
d_polystachya_ptg000078l_000638.1	ptg000078l	2853551	2853650	5.92582e-18	5.65496e-15	46.9002	4034	-5055	-	CHG	2848595	2857683	9089	ATP-dependent metalloprotease *(FtsH4/11)	atp dependent zinc metalloprotease ftsh 11 mitochondrial	ATP-dependent zinc metalloprotease FTSH 9, chloroplastic/mitochondrial OS=Oryza sativa subsp. japonica	GO:0003674; GO:0003824; GO:0004176; GO:0005575; GO:0005622; GO:0005623; GO:0005737; GO:0005739; GO:0005740; GO:0005743; GO:0006508; GO:0006807; GO:0006950; GO:0008150; GO:0008152; GO:0008233; GO:0008237; GO:0009056; GO:0009057; GO:0009266; GO:0009408; GO:0009507; GO:0009526; GO:0009534; GO:0009535; GO:0009536; GO:0009579; GO:0009628; GO:0009941; GO:0009987; GO:0010304; GO:0016020; GO:0016462; GO:…	ko:K08955	ko04139,map04139	3702.Q9FGM0	FTSH11
d_polystachya_ptg000072l_000249.1	ptg000072l	710351	710450	1.81517e-06	0.000109546	46.7974	12688	11725	-	CHG	722175	723137	963	not classified	pethy subtilisin protease	Subtilisin-like protease 4 OS=Lotus japonicus	GO:0004252; GO:0005576; GO:0006508; GO:0009987	-	-	3702.Q84WS0	SBTI1.1
d_polystachya_ptg000072l_000249.1	ptg000072l	710401	710500	1.81517e-06	0.000109546	46.7974	12638	11675	-	CHG	722175	723137	963	not classified	pethy subtilisin protease	Subtilisin-like protease 4 OS=Lotus japonicus	GO:0004252; GO:0005576; GO:0006508; GO:0009987	-	-	3702.Q84WS0	SBTI1.1
d_polystachya_ptg000011l_000112.1	ptg000011l	1834451	1834550	2.17523e-26	4.1516e-23	45.4136	-3883	-5397	+	CHG	1838433	1839946	1514	NAC transcription factor	nac domain containing protein	NAC domain-containing protein 35 OS=Arabidopsis thaliana	GO:0003674; GO:0003700; GO:0006355; GO:0008150; GO:0009889; GO:0010468; GO:0010556; GO:0019219; GO:0019222; GO:0031323; GO:0031326; GO:0050789; GO:0050794; GO:0051171; GO:0051252; GO:0060255; GO:0065007; GO:0080090; GO:0140110; GO:1903506; GO:2000112; GO:2001141; GO:0003677; GO:0005634	-	-	3702.Q9ZVP8	NAC035
d_polystachya_ptg000105l_000030.1	ptg000105l	4072901	4073000	3.29e-07	2.53706e-05	45.2348	4998	3015	+	CHG	4067905	4069887	1983	gibberellin 20-oxidase & EC_1.14 oxidoreductase acting on paired donor with incorporation or reduction of molecular oxygen	gibberellin 20 oxidase	Gibberellin 20 oxidase 1-B OS=Triticum aestivum	GO:0000003; GO:0000902; GO:0001101; GO:0003006; GO:0003674; GO:0003824; GO:0005575; GO:0005622; GO:0005623; GO:0005737; GO:0006082; GO:0006629; GO:0006720; GO:0006721; GO:0007154; GO:0007165; GO:0007275; GO:0008150; GO:0008152; GO:0008299; GO:0008610; GO:0009058; GO:0009314; GO:0009416; GO:0009628; GO:0009639; GO:0009648; GO:0009653; GO:0009685; GO:0009686; GO:0009719; GO:0009725; GO:0009739; GO:…	ko:K05282	ko00904,ko01100,ko01110,map00904,map01100,map01110	3702.Q39110	GA20OX1
d_polystachya_ptg000105l_000030.1	ptg000105l	4072951	4073050	3.29e-07	2.53706e-05	45.2348	5048	3065	+	CHG	4067905	4069887	1983	gibberellin 20-oxidase & EC_1.14 oxidoreductase acting on paired donor with incorporation or reduction of molecular oxygen	gibberellin 20 oxidase	Gibberellin 20 oxidase 1-B OS=Triticum aestivum	GO:0000003; GO:0000902; GO:0001101; GO:0003006; GO:0003674; GO:0003824; GO:0005575; GO:0005622; GO:0005623; GO:0005737; GO:0006082; GO:0006629; GO:0006720; GO:0006721; GO:0007154; GO:0007165; GO:0007275; GO:0008150; GO:0008152; GO:0008299; GO:0008610; GO:0009058; GO:0009314; GO:0009416; GO:0009628; GO:0009639; GO:0009648; GO:0009653; GO:0009685; GO:0009686; GO:0009719; GO:0009725; GO:0009739; GO:…	ko:K05282	ko00904,ko01100,ko01110,map00904,map01100,map01110	3702.Q39110	GA20OX1
d_polystachya_ptg000125l_000600.1	ptg000125l	3464401	3464500	1.18818e-09	1.89967e-07	44.6115	-452	-12679	-	CHG	3451724	3463950	12227	protein factor *(MAC16/PRP8) of MAC spliceosome-associated complex	pre mrna processing splicing factor	Pre-mRNA-processing-splicing factor 8A OS=Arabidopsis thaliana	GO:0000244; GO:0000375; GO:0000377; GO:0000386; GO:0000387; GO:0000398; GO:0002237; GO:0003674; GO:0003676; GO:0003723; GO:0003824; GO:0005488; GO:0005515; GO:0005575; GO:0005622; GO:0005623; GO:0005634; GO:0005681; GO:0005682; GO:0005684; GO:0006139; GO:0006396; GO:0006397; GO:0006725; GO:0006807; GO:0008150; GO:0008152; GO:0008380; GO:0009605; GO:0009607; GO:0009617; GO:0009987; GO:0010033; GO:…	ko:K12856	ko03040,map03040	3702.Q9SSD2	PRP8A
d_polystachya_ptg000085l_000649.1	ptg000085l	3926151	3926250	2.38971e-08	2.5251e-06	44.3681	3261	-797	-	CHG	3925453	3929510	4058	cinnamoyl-CoA reductase *(CCR)	cinnamoyl coa reductase	Cinnamoyl-CoA reductase 1 OS=Petunia hybrida	GO:0009809; GO:0016616; GO:0005634; GO:0016621; GO:0016020; GO:0005515; GO:0005737; GO:0009409; GO:0007623; GO:0007064; GO:0035825; GO:0042754; GO:0006952; GO:0051301; GO:0006281	ko:K09753	ko00940,ko01100,ko01110,map00940,map01100,map01110	3702.Q9S9N9	CCR1-2
d_polystachya_ptg000085l_000649.1	ptg000085l	3926101	3926200	2.38971e-08	2.5251e-06	44.3681	3311	-747	-	CHG	3925453	3929510	4058	cinnamoyl-CoA reductase *(CCR)	cinnamoyl coa reductase	Cinnamoyl-CoA reductase 1 OS=Petunia hybrida	GO:0009809; GO:0016616; GO:0005634; GO:0016621; GO:0016020; GO:0005515; GO:0005737; GO:0009409; GO:0007623; GO:0007064; GO:0035825; GO:0042754; GO:0006952; GO:0051301; GO:0006281	ko:K09753	ko00940,ko01100,ko01110,map00940,map01100,map01110	3702.Q9S9N9	CCR1-2
d_polystachya_ptg000105l_000256.1	ptg000105l	8760101	8760200	1.01451e-10	2.18172e-08	43.154	-17786	-27263	-	CHG	8732840	8742316	9477	MYB-RELATED transcription factor *(TKI)	of tsl kinase interacting protein	TSL-kinase interacting protein 1 OS=Arabidopsis thaliana	GO:0003674; GO:0003682; GO:0005488; GO:0005575; GO:0005622; GO:0005623; GO:0005634; GO:0043226; GO:0043227; GO:0043229; GO:0043231; GO:0044424; GO:0044464; GO:0007389; GO:0003677; GO:0010597; GO:0001067; GO:1990904; GO:0016020; GO:0016301; GO:0008176; GO:0106004; GO:0016774; GO:0006096; GO:0005524; GO:0042254	-	-	3702.Q8LJT8	TKI1
d_polystachya_ptg000043l_000455.1	ptg000043l	1096901	1097000	2.60587e-14	1.17024e-11	43.1418	-405	-2326	-	CHG	1094577	1096497	1921	not classified	abc transporter c family member	ABC transporter C family member 7 OS=Arabidopsis thaliana	GO:0000325; GO:0003674; GO:0003824; GO:0005215; GO:0005575; GO:0005576; GO:0005622; GO:0005623; GO:0005737; GO:0005773; GO:0005774; GO:0005911; GO:0006810; GO:0008150; GO:0009506; GO:0009605; GO:0009607; GO:0010290; GO:0015399; GO:0015405; GO:0015431; GO:0016020; GO:0016462; GO:0016787; GO:0016817; GO:0016818; GO:0016887; GO:0017111; GO:0022804; GO:0022857; GO:0030054; GO:0031090; GO:0042623; GO:…	ko:K05666	ko01523,ko01524,ko02010,ko04976,map01523,map01524,map02010,map04976	3702.Q9LK62	ABCC7
d_polystachya_ptg000043l_000510.1	ptg000043l	517651	517750	3.6821e-06	0.000196651	42.7739	5976	-7202	-	CHG	510548	523725	13178	not classified	duf 3883 domain containing protein	Protein NO VEIN OS=Arabidopsis thaliana	GO:0010305; GO:0005634; GO:0016301; GO:0009793; GO:0048364; GO:0003735; GO:0005762; GO:0016020	-	-	3702.F4JTS8	NOV
d_polystachya_ptg000085l_000543.1	ptg000085l	6827951	6828050	1.25728e-07	1.0665e-05	42.5685	9517	4329	-	CHG	6832379	6837566	5188	EC_2.3 acyltransferase & serine O-acetyltransferase *(SAT)	serine acetyltransferase 1	Probable serine acetyltransferase 2 OS=Oryza sativa subsp. japonica	GO:0000096; GO:0000097; GO:0000103; GO:0003674; GO:0003824; GO:0005575; GO:0005622; GO:0005623; GO:0005737; GO:0005829; GO:0006082; GO:0006520; GO:0006534; GO:0006790; GO:0006807; GO:0008150; GO:0008152; GO:0008374; GO:0008652; GO:0009001; GO:0009058; GO:0009069; GO:0009070; GO:0009987; GO:0016053; GO:0016407; GO:0016412; GO:0016413; GO:0016740; GO:0016746; GO:0016747; GO:0019344; GO:0019752; GO:…	ko:K00640	ko00270,ko00920,ko01100,ko01110,ko01120,ko01200,ko01230,ko05111,map00270,map00920,map01100,map01110,map01120,map01200,map01230,map05111	3702.Q8W2B8	SAT4
d_polystachya_ptg000072l_000249.1	ptg000072l	723451	723550	1.28052e-06	8.11277e-05	42.5047	-315	-1278	-	CHG	722175	723137	963	not classified	pethy subtilisin protease	Subtilisin-like protease 4 OS=Lotus japonicus	GO:0004252; GO:0005576; GO:0006508; GO:0009987	-	-	3702.Q84WS0	SBTI1.1
d_polystachya_ptg000157l_000192.1	ptg000157l	2249951	2250050	2.2339e-05	0.000844527	42.2906	-1337	-1745	+	CHG	2251387	2251794	408	not classified	-	-	-	-	-	-	-
d_polystachya_ptg000157l_000192.1	ptg000157l	2249901	2250000	2.2339e-05	0.000844527	42.2906	-1387	-1795	+	CHG	2251387	2251794	408	not classified	-	-	-	-	-	-	-
d_polystachya_ptg000092l_000347.1	ptg000092l	572601	572700	6.34475e-05	0.00197706	42.0551	5071	-6801	-	CHG	565899	577770	11872	not classified	gip1 n domain containing protein	-	-	-	-	3702.Q0WUY5	Q0WUY5_ARATH
d_polystachya_ptg000092l_000347.1	ptg000092l	572551	572650	6.34475e-05	0.00197706	42.0551	5121	-6751	-	CHG	565899	577770	11872	not classified	gip1 n domain containing protein	-	-	-	-	3702.Q0WUY5	Q0WUY5_ARATH
d_polystachya_ptg000125l_000274.1	ptg000125l	3684101	3684200	8.463e-14	3.5894e-11	41.9632	-237	-2464	+	CHG	3684437	3686663	2227	not classified	upf protein	Putative UPF0481 protein At3g02645 OS=Arabidopsis thaliana	GO:0016020; GO:0003729	-	-	3702.P0C897	F16B3.28-2
d_polystachya_ptg000011l_000083.1	ptg000011l	1419351	1419450	1.35112e-08	1.55697e-06	41.3043	-1711	-3302	+	CHG	1421161	1422751	1591	not classified	ab hydrolase domain containing protein	Methyl jasmonate esterase 1 OS=Vitis vinifera	GO:0003674; GO:0003824; GO:0016787; GO:0080032; GO:0009694; GO:0016020; GO:0080030; GO:0009696; GO:0080031; GO:0050529; GO:0016298; GO:0016791; GO:0009862; GO:0045087	-	-	3702.Q8S8S9	MES1
d_polystachya_ptg000011l_000083.1	ptg000011l	1419301	1419400	1.35112e-08	1.55697e-06	41.3043	-1761	-3352	+	CHG	1421161	1422751	1591	not classified	ab hydrolase domain containing protein	Methyl jasmonate esterase 1 OS=Vitis vinifera	GO:0003674; GO:0003824; GO:0016787; GO:0080032; GO:0009694; GO:0016020; GO:0080030; GO:0009696; GO:0080031; GO:0050529; GO:0016298; GO:0016791; GO:0009862; GO:0045087	-	-	3702.Q8S8S9	MES1
d_polystachya_ptg000078l_000055.1	ptg000078l	914001	914100	6.05843e-11	1.34064e-08	41.2758	3469	-13424	+	CHG	910534	927426	16893	ATPase component *(PIE1) of SWR1 chromatin remodeling complex	ashgo helicase swr	Protein PHOTOPERIOD-INDEPENDENT EARLY FLOWERING 1 OS=Arabidopsis thaliana	GO:0000228; GO:0000785; GO:0000790; GO:0005575; GO:0005618; GO:0005622; GO:0005623; GO:0005634; GO:0005694; GO:0006950; GO:0006952; GO:0008150; GO:0009605; GO:0009607; GO:0009617; GO:0010035; GO:0010038; GO:0016514; GO:0030312; GO:0031974; GO:0031981; GO:0032991; GO:0042221; GO:0042742; GO:0043207; GO:0043226; GO:0043227; GO:0043228; GO:0043229; GO:0043231; GO:0043232; GO:0043233; GO:0044422; GO:…	ko:K11320	-	3702.Q7X9V2	PIE1
d_polystachya_ptg000015l_000290.1	ptg000015l	12446451	12446550	1.49636e-06	9.30646e-05	40.8654	7016	3916	+	CHG	12439437	12442536	3100	not classified	retrovirus pol polyprotein from type retrotransposable element r2dm	Putative ribonuclease H protein At1g65750 OS=Arabidopsis thaliana	-	-	-	3702.P92555	M1250_ARATH
d_polystachya_ptg000126l_000241.1	ptg000126l	4149351	4149450	0.000287448	0.00668537	40.1843	-2481	-4014	+	CHG	4151931	4153463	1533	not classified	-	-	-	-	-	-	-
d_polystachya_ptg000125l_000531.1	ptg000125l	4591551	4591650	1.83883e-06	0.000110104	40.1744	-772	-3861	-	CHG	4587692	4590780	3089	solute transporter *(UmamiT1/2/++)	wat protein	WAT1-related protein At4g30420 OS=Arabidopsis thaliana	GO:0003674; GO:0005215; GO:0005575; GO:0005622; GO:0005623; GO:0005737; GO:0005886; GO:0005887; GO:0005938; GO:0006810; GO:0007154; GO:0007165; GO:0008150; GO:0009719; GO:0009725; GO:0009733; GO:0009734; GO:0009755; GO:0009987; GO:0010033; GO:0016020; GO:0016021; GO:0022857; GO:0023052; GO:0031224; GO:0031226; GO:0032870; GO:0042221; GO:0044424; GO:0044425; GO:0044444; GO:0044459; GO:0044464; GO:…	-	-	3702.Q9SUD5	UMAMIT33
d_polystachya_ptg000125l_000531.1	ptg000125l	4591501	4591600	1.83883e-06	0.000110104	40.1744	-722	-3811	-	CHG	4587692	4590780	3089	solute transporter *(UmamiT1/2/++)	wat protein	WAT1-related protein At4g30420 OS=Arabidopsis thaliana	GO:0003674; GO:0005215; GO:0005575; GO:0005622; GO:0005623; GO:0005737; GO:0005886; GO:0005887; GO:0005938; GO:0006810; GO:0007154; GO:0007165; GO:0008150; GO:0009719; GO:0009725; GO:0009733; GO:0009734; GO:0009755; GO:0009987; GO:0010033; GO:0016020; GO:0016021; GO:0022857; GO:0023052; GO:0031224; GO:0031226; GO:0032870; GO:0042221; GO:0044424; GO:0044425; GO:0044444; GO:0044459; GO:0044464; GO:…	-	-	3702.Q9SUD5	UMAMIT33
d_polystachya_ptg000018l_000379.1	ptg000018l	3915351	3915450	1.40452e-09	2.17717e-07	39.5349	1247	-3673	-	CHG	3911777	3916696	4920	histone H3 variant *(CENH3)	histone h3 2	Histone H3-like centromeric protein CENH3 OS=Oryza sativa subsp. japonica	GO:0000003; GO:0000280; GO:0000775; GO:0000785; GO:0000786; GO:0003674; GO:0003676; GO:0003677; GO:0003682; GO:0005488; GO:0005575; GO:0005622; GO:0005623; GO:0005634; GO:0005694; GO:0006323; GO:0006325; GO:0006333; GO:0006334; GO:0006996; GO:0007049; GO:0007059; GO:0008150; GO:0009566; GO:0009567; GO:0009987; GO:0016043; GO:0019953; GO:0022402; GO:0022414; GO:0022607; GO:0031490; GO:0031491; GO:…	ko:K11253	ko05034,ko05202,ko05322,map05034,map05202,map05322	3702.Q8RVQ9	HTR12
d_polystachya_ptg000015l_001243.1	ptg000015l	2597751	2597850	4.27062e-06	0.000221039	39.5211	3359	1345	-	CHG	2599195	2601208	2014	EC_1.14 oxidoreductase acting on paired donor with incorporation or reduction of molecular oxygen	cytochrome p450 cyp82d47	Xanthotoxin 5-hydroxylase CYP82C4 OS=Arabidopsis thaliana	GO:0001666; GO:0003674; GO:0003824; GO:0004497; GO:0005575; GO:0006950; GO:0008150; GO:0008152; GO:0009058; GO:0009628; GO:0009987; GO:0010035; GO:0010038; GO:0010039; GO:0016020; GO:0016491; GO:0016705; GO:0016709; GO:0019748; GO:0033554; GO:0036293; GO:0036294; GO:0042221; GO:0044550; GO:0050896; GO:0051716; GO:0055114; GO:0070482; GO:0070887; GO:0071241; GO:0071248; GO:0071281; GO:0071453; GO:…	ko:K00512	ko00140,ko01100,ko04913,ko04917,ko04927,ko04934,map00140,map01100,map04913,map04917,map04927,map04934	3702.Q9SZ46	CYP82C4
d_polystachya_ptg000085l_000649.1	ptg000085l	3928751	3928850	8.46814e-07	5.70848e-05	39.5089	661	-3397	-	CHG	3925453	3929510	4058	cinnamoyl-CoA reductase *(CCR)	cinnamoyl coa reductase	Cinnamoyl-CoA reductase 1 OS=Petunia hybrida	GO:0009809; GO:0016616; GO:0005634; GO:0016621; GO:0016020; GO:0005515; GO:0005737; GO:0009409; GO:0007623; GO:0007064; GO:0035825; GO:0042754; GO:0006952; GO:0051301; GO:0006281	ko:K09753	ko00940,ko01100,ko01110,map00940,map01100,map01110	3702.Q9S9N9	CCR1-2
d_polystachya_ptg000085l_000649.1	ptg000085l	3928801	3928900	8.46814e-07	5.70848e-05	39.5089	611	-3447	-	CHG	3925453	3929510	4058	cinnamoyl-CoA reductase *(CCR)	cinnamoyl coa reductase	Cinnamoyl-CoA reductase 1 OS=Petunia hybrida	GO:0009809; GO:0016616; GO:0005634; GO:0016621; GO:0016020; GO:0005515; GO:0005737; GO:0009409; GO:0007623; GO:0007064; GO:0035825; GO:0042754; GO:0006952; GO:0051301; GO:0006281	ko:K09753	ko00940,ko01100,ko01110,map00940,map01100,map01110	3702.Q9S9N9	CCR1-2
d_polystachya_ptg000205l_000355.1	ptg000205l	1512551	1512650	5.70104e-05	0.00179479	39.1941	-3404	-5452	-	CHG	1507101	1509148	2048	not classified	myb dna bind 3 domain containing protein	-	-	-	-	-	-
d_polystachya_ptg000205l_000355.1	ptg000205l	1512601	1512700	5.70104e-05	0.00179479	39.1941	-3454	-5502	-	CHG	1507101	1509148	2048	not classified	myb dna bind 3 domain containing protein	-	-	-	-	-	-
d_polystachya_ptg000103l_000286.1	ptg000103l	8126451	8126550	6.52178e-07	4.62082e-05	39.0803	6442	1080	+	CHG	8120011	8125372	5362	not classified	receptor protein	Receptor-like protein 6 OS=Arabidopsis thaliana	GO:0005886; GO:0140997; GO:0006952; GO:0140855; GO:0051707; GO:0072371; GO:0044025; GO:0044024; GO:0140857; GO:0004676; GO:0006338; GO:0140823; GO:0035403; GO:0035979; GO:0044022; GO:0035402; GO:0035175; GO:1990244; GO:0015074; GO:0004711; GO:0004677; GO:0072518; GO:0072354; GO:0004679; GO:0004694; GO:0005524; GO:0003676	-	-	3702.Q9C637	RLP6
d_polystachya_ptg000103l_000286.1	ptg000103l	8126501	8126600	6.52178e-07	4.62082e-05	39.0803	6492	1130	+	CHG	8120011	8125372	5362	not classified	receptor protein	Receptor-like protein 6 OS=Arabidopsis thaliana	GO:0005886; GO:0140997; GO:0006952; GO:0140855; GO:0051707; GO:0072371; GO:0044025; GO:0044024; GO:0140857; GO:0004676; GO:0006338; GO:0140823; GO:0035403; GO:0035979; GO:0044022; GO:0035402; GO:0035175; GO:1990244; GO:0015074; GO:0004711; GO:0004677; GO:0072518; GO:0072354; GO:0004679; GO:0004694; GO:0005524; GO:0003676	-	-	3702.Q9C637	RLP6
d_polystachya_ptg000073l_000384.1	ptg000073l	8855851	8855950	0.000246223	0.00586046	38.9903	6887	721	+	CHG	8848966	8855131	6166	beta-galactosidase *(BGAL1) & EC_3.2 glycosylase	beta galactosidase	Beta-galactosidase 5 OS=Oryza sativa subsp. japonica	GO:0003674; GO:0003824; GO:0004553; GO:0004565; GO:0005575; GO:0005618; GO:0005622; GO:0005623; GO:0005737; GO:0005773; GO:0009505; GO:0015925; GO:0016787; GO:0016798; GO:0030312; GO:0043226; GO:0043227; GO:0043229; GO:0043231; GO:0044424; GO:0044444; GO:0044464; GO:0071944; GO:0005975; GO:0048046; GO:0009827; GO:0030246; GO:0016020; GO:0044282	-	-	3702.Q9SCV9	BGAL3
d_polystachya_ptg000127l_000361.1	ptg000127l	6109151	6109250	2.72697e-09	3.74618e-07	38.9812	28638	22745	-	CHG	6131995	6137887	5893	not classified	disease resistance protein rga	Putative disease resistance protein RGA1 OS=Solanum bulbocastanum	GO:0043531; GO:0006952; GO:0016020; GO:0051707; GO:0005524	-	-	3702.Q9LRR4	RPPL1
d_polystachya_ptg000080l_000197.1	ptg000080l	8283701	8283800	3.95137e-09	5.29228e-07	38.7755	2051	-9020	+	CHG	8281652	8292722	11071	methylation reader *(MBD10/11)	methyl cpg binding domain containing protein	-	-	-	-	3702.Q9LW00	MBD11
d_polystachya_ptg000080l_000197.1	ptg000080l	8283651	8283750	3.95137e-09	5.29228e-07	38.7755	2001	-9070	+	CHG	8281652	8292722	11071	methylation reader *(MBD10/11)	methyl cpg binding domain containing protein	-	-	-	-	3702.Q9LW00	MBD11
d_polystachya_ptg000047l_000261.1	ptg000047l	4753251	4753350	5.60786e-08	5.2797e-06	38.7589	4101	-4369	+	CHG	4749152	4757621	8470	nucleotide-dependent metallochaperone *(ZNG2)	cobw c terminal domain containing protein	-	GO:0016787; GO:0005737	-	-	3702.Q9M8L6	PTAC17
d_polystachya_ptg000125l_000564.1	ptg000125l	4103601	4103700	0.000450812	0.00958008	38.1571	4048	-8746	-	CHG	4094954	4107747	12794	GPI lipid remodeling O-acyl transferase *(BC16)	quality protein membrane bound o acyltransferase gup	-	GO:0019432; GO:0005783; GO:0016746; GO:0004672; GO:0016020; GO:0005524	-	-	3702.Q8RY80	T8L23.7
d_polystachya_ptg000125l_000564.1	ptg000125l	4103651	4103750	0.000450812	0.00958008	38.1571	3998	-8796	-	CHG	4094954	4107747	12794	GPI lipid remodeling O-acyl transferase *(BC16)	quality protein membrane bound o acyltransferase gup	-	GO:0019432; GO:0005783; GO:0016746; GO:0004672; GO:0016020; GO:0005524	-	-	3702.Q8RY80	T8L23.7
d_polystachya_ptg000103l_000350.1	ptg000103l	8938151	8938250	7.73065e-07	5.3255e-05	38	-742	-4062	+	CHG	8938992	8942311	3320	dynamically associated protein kinase FLS2-BAK1 flagellin receptor complex & RLCK-VIIa receptor-like protein kinase & EC_2.7 transferase transferring phosphorus-containing group	protein kinase domain containing	Receptor-like cytoplasmic kinase 176 OS=Oryza sativa subsp. japonica	GO:0003674; GO:0003824; GO:0004672; GO:0004674; GO:0004675; GO:0004888; GO:0006464; GO:0006468; GO:0006793; GO:0006796; GO:0006807; GO:0007154; GO:0007165; GO:0007166; GO:0007167; GO:0007178; GO:0008150; GO:0008152; GO:0009987; GO:0010119; GO:0016301; GO:0016310; GO:0016740; GO:0016772; GO:0016773; GO:0019199; GO:0019538; GO:0023052; GO:0036211; GO:0038023; GO:0043170; GO:0043412; GO:0044237; GO:…	-	-	3702.P46573	PBL10
d_polystachya_ptg000103l_000350.1	ptg000103l	8938201	8938300	7.73065e-07	5.3255e-05	38	-692	-4012	+	CHG	8938992	8942311	3320	dynamically associated protein kinase FLS2-BAK1 flagellin receptor complex & RLCK-VIIa receptor-like protein kinase & EC_2.7 transferase transferring phosphorus-containing group	protein kinase domain containing	Receptor-like cytoplasmic kinase 176 OS=Oryza sativa subsp. japonica	GO:0003674; GO:0003824; GO:0004672; GO:0004674; GO:0004675; GO:0004888; GO:0006464; GO:0006468; GO:0006793; GO:0006796; GO:0006807; GO:0007154; GO:0007165; GO:0007166; GO:0007167; GO:0007178; GO:0008150; GO:0008152; GO:0009987; GO:0010119; GO:0016301; GO:0016310; GO:0016740; GO:0016772; GO:0016773; GO:0019199; GO:0019538; GO:0023052; GO:0036211; GO:0038023; GO:0043170; GO:0043412; GO:0044237; GO:…	-	-	3702.P46573	PBL10
d_polystachya_ptg000015l_000367.1	ptg000015l	15457951	15458050	3.34742e-05	0.00117631	37.5907	-3285	-4554	+	CHG	15461335	15462603	1269	not classified	-	-	-	-	-	-	-
d_polystachya_ptg000073l_001744.1	ptg000073l	2413501	2413600	2.10783e-06	0.000122839	37.3926	-3085	-8436	-	CHG	2405067	2410417	5351	not classified	-	-	-	-	-	-	-
d_polystachya_ptg000043l_000455.1	ptg000043l	1096951	1097050	2.57412e-13	1.02086e-10	37.3548	-455	-2376	-	CHG	1094577	1096497	1921	not classified	abc transporter c family member	ABC transporter C family member 7 OS=Arabidopsis thaliana	GO:0000325; GO:0003674; GO:0003824; GO:0005215; GO:0005575; GO:0005576; GO:0005622; GO:0005623; GO:0005737; GO:0005773; GO:0005774; GO:0005911; GO:0006810; GO:0008150; GO:0009506; GO:0009605; GO:0009607; GO:0010290; GO:0015399; GO:0015405; GO:0015431; GO:0016020; GO:0016462; GO:0016787; GO:0016817; GO:0016818; GO:0016887; GO:0017111; GO:0022804; GO:0022857; GO:0030054; GO:0031090; GO:0042623; GO:…	ko:K05666	ko01523,ko01524,ko02010,ko04976,map01523,map01524,map02010,map04976	3702.Q9LK62	ABCC7
d_polystachya_ptg000073l_000036.1	ptg000073l	528851	528950	2.26717e-08	2.41231e-06	37.2881	8300	-17301	+	CHG	520553	546153	25601	clade J protein phosphatase	protein serine threonine phosphatase	Putative protein phosphatase 2C 76 OS=Oryza sativa subsp. japonica	GO:0004722; GO:0006338; GO:0016020; GO:0006357; GO:0140791; GO:0004672; GO:1902531; GO:0033549; GO:0140994; GO:0005524; GO:0046872	ko:K08823	-	3702.Q93YS2	F16M2.190
d_polystachya_ptg000015l_001268.1	ptg000015l	2315701	2315800	2.71077e-05	0.000987823	36.8547	-560	-3556	-	CHG	2312147	2315142	2996	not classified	protein trichome birefringence	Protein trichome birefringence-like 25 OS=Arabidopsis thaliana	GO:0003674; GO:0003824; GO:0005575; GO:0005622; GO:0005623; GO:0005737; GO:0005794; GO:0008150; GO:0008374; GO:0009987; GO:0012505; GO:0016407; GO:0016413; GO:0016740; GO:0016746; GO:0016747; GO:0043226; GO:0043227; GO:0043229; GO:0043231; GO:0044424; GO:0044444; GO:0044464; GO:0071554; GO:1990937; GO:0098588	-	-	3702.Q84JH9	TBL25
d_polystachya_ptg000015l_001268.1	ptg000015l	2315751	2315850	2.71077e-05	0.000987823	36.8547	-610	-3606	-	CHG	2312147	2315142	2996	not classified	protein trichome birefringence	Protein trichome birefringence-like 25 OS=Arabidopsis thaliana	GO:0003674; GO:0003824; GO:0005575; GO:0005622; GO:0005623; GO:0005737; GO:0005794; GO:0008150; GO:0008374; GO:0009987; GO:0012505; GO:0016407; GO:0016413; GO:0016740; GO:0016746; GO:0016747; GO:0043226; GO:0043227; GO:0043229; GO:0043231; GO:0044424; GO:0044444; GO:0044464; GO:0071554; GO:1990937; GO:0098588	-	-	3702.Q84JH9	TBL25
d_polystachya_ptg000005l_000907.1	ptg000005l	8425401	8425500	2.0618e-12	6.29619e-10	36.6667	-405	-2685	-	CHG	8422718	8424997	2280	sugar efflux transporter *(SWEET1/2/3)	arath bidirectional sugar transporter sweet	Bidirectional sugar transporter SWEET6b OS=Oryza sativa subsp. japonica	GO:0003674; GO:0005215; GO:0005575; GO:0005623; GO:0005886; GO:0005887; GO:0006810; GO:0008150; GO:0008643; GO:0009987; GO:0015144; GO:0016020; GO:0016021; GO:0016043; GO:0022607; GO:0022857; GO:0031224; GO:0031226; GO:0034219; GO:0043933; GO:0044085; GO:0044425; GO:0044459; GO:0044464; GO:0051119; GO:0051179; GO:0051234; GO:0051259; GO:0051260; GO:0055085; GO:0065003; GO:0071702; GO:0071840; GO:…	ko:K15382	-	3702.Q9FM10	SWEET5
d_polystachya_ptg000005l_000907.1	ptg000005l	8425451	8425550	2.0618e-12	6.29619e-10	36.6667	-455	-2735	-	CHG	8422718	8424997	2280	sugar efflux transporter *(SWEET1/2/3)	arath bidirectional sugar transporter sweet	Bidirectional sugar transporter SWEET6b OS=Oryza sativa subsp. japonica	GO:0003674; GO:0005215; GO:0005575; GO:0005623; GO:0005886; GO:0005887; GO:0006810; GO:0008150; GO:0008643; GO:0009987; GO:0015144; GO:0016020; GO:0016021; GO:0016043; GO:0022607; GO:0022857; GO:0031224; GO:0031226; GO:0034219; GO:0043933; GO:0044085; GO:0044425; GO:0044459; GO:0044464; GO:0051119; GO:0051179; GO:0051234; GO:0051259; GO:0051260; GO:0055085; GO:0065003; GO:0071702; GO:0071840; GO:…	ko:K15382	-	3702.Q9FM10	SWEET5
d_polystachya_ptg000042l_001104.1	ptg000042l	26946951	26947050	7.57776e-07	5.25919e-05	36.5951	2755	-4302	-	CHG	26942748	26949804	7057	component *(APC4) of (APC/C)-dependent ubiquitination platform subcomplex & SCREW precursor polypeptide	anaphase promoting complex subunit	Anaphase-promoting complex subunit 4 OS=Arabidopsis thaliana	GO:0000003; GO:0003006; GO:0005575; GO:0005622; GO:0005623; GO:0005634; GO:0007275; GO:0008150; GO:0009790; GO:0009791; GO:0009793; GO:0009908; GO:0010154; GO:0022414; GO:0032501; GO:0032502; GO:0035670; GO:0043226; GO:0043227; GO:0043229; GO:0043231; GO:0044424; GO:0044464; GO:0048316; GO:0048367; GO:0048437; GO:0048438; GO:0048440; GO:0048467; GO:0048481; GO:0048608; GO:0048731; GO:0048827; GO:…	ko:K03351	ko04110,ko04111,ko04113,ko04114,ko04120,ko04914,ko05166,map04110,map04111,map04113,map04114,map04120,map04914,map05166	3702.O65418	APC4
d_polystachya_ptg000078l_000135.1	ptg000078l	2115451	2115550	3.32972e-14	1.45258e-11	36.522	1744	-3496	+	CHG	2113709	2118948	5240	nickel-dependent lactoyl-glutathione lyase *(GLX-I1/2) & EC_4.4 carbon-sulfur lyase	lactoylglutathione lyase	Probable lactoylglutathione lyase, chloroplastic OS=Arabidopsis thaliana	GO:0003674; GO:0003824; GO:0004462; GO:0005575; GO:0005622; GO:0005623; GO:0005737; GO:0006081; GO:0006082; GO:0006089; GO:0006950; GO:0008150; GO:0008152; GO:0009056; GO:0009266; GO:0009409; GO:0009438; GO:0009507; GO:0009526; GO:0009532; GO:0009536; GO:0009570; GO:0009579; GO:0009628; GO:0009987; GO:0010319; GO:0016829; GO:0016846; GO:0019243; GO:0019752; GO:0031967; GO:0031975; GO:0031977; GO:…	ko:K01759	ko00620,map00620	3702.Q8W593	F1N21.10
d_polystachya_ptg000010l_000217.1	ptg000010l	10063451	10063550	1.89663e-10	3.71269e-08	36.4463	2149	-18944	+	CHG	10061304	10082396	21093	U6-snRNA maturation factor *(SEAP1)	rrm domain containing protein	-	GO:0008380; GO:0005634; GO:0003723; GO:0006397; GO:0031969; GO:1990904	-	-	3702.F4JQ75	EMB140
d_polystachya_ptg000136l_000037.1	ptg000136l	472801	472900	5.06017e-10	8.98396e-08	36.0614	9961	9270	+	CHG	462842	463532	691	not classified	heavy metal associated isoprenylated plant protein	-	-	-	-	3702.F4JDJ0	HIPP47
d_polystachya_ptg000147l_000704.1	ptg000147l	17507251	17507350	1.00459e-06	6.54104e-05	35.9515	-34833	-35458	+	CHG	17542183	17542807	625	not classified	-	-	-	-	-	-	-
d_polystachya_ptg000147l_000704.1	ptg000147l	17507301	17507400	1.00459e-06	6.54104e-05	35.9515	-34783	-35408	+	CHG	17542183	17542807	625	not classified	-	-	-	-	-	-	-
d_polystachya_ptg000059l_000760.1	ptg000059l	4621751	4621850	5.5319e-14	2.37929e-11	35.9375	2605	-3243	-	CHG	4618607	4624454	5848	not classified	binding lysm domain containing protein	-	GO:0030544	-	-	3702.Q8L708	F8L15.5
d_polystachya_ptg000012l_000280.1	ptg000012l	9889001	9889100	7.54412e-08	6.83612e-06	35.6301	3759	1767	+	CHG	9885244	9887235	1992	EC_2.4 glycosyltransferase	udp glycosyltransferase	UDP-glycosyltransferase 73C1 OS=Arabidopsis thaliana	GO:0035251; GO:0017148; GO:0035821; GO:0030598; GO:0006952; GO:0090729	ko:K13496	ko01110,map01110	3702.Q9ZQ96	UGT73C3
d_polystachya_ptg000080l_000106.1	ptg000080l	6736301	6736400	4.42225e-09	5.82085e-07	35.582	-1328	-2896	+	CHG	6737728	6739295	1568	LRR-domain extensin	leucine rich repeat extensin protein	Leucine-rich repeat extensin-like protein 4 OS=Arabidopsis thaliana	GO:0003674; GO:0005198; GO:0005199; GO:0071555; GO:0005576; GO:0140997; GO:0140855; GO:0016020; GO:0072371; GO:0044025; GO:0098542; GO:0044024; GO:0140857; GO:0009620; GO:0004676; GO:0140823; GO:0035403; GO:0035979; GO:0044022; GO:0035402; GO:0035175; GO:1990244; GO:0004711; GO:0006338; GO:0004677; GO:0072518; GO:0072354; GO:0004679; GO:0004694; GO:0003723	-	-	3702.Q9LUI1	LRX6
d_polystachya_ptg000127l_000628.1	ptg000127l	300551	300650	5.39841e-05	0.00171901	35.4167	-1429	-3408	-	CHG	297145	299123	1979	methyltransferase *(CGR2/3)	protein domain containing	Probable pectin methylesterase CGR2 OS=Arabidopsis thaliana	GO:0045488; GO:0008168; GO:0016020; GO:0005794; GO:1905157; GO:0051512; GO:1903942; GO:0009987; GO:0032259; GO:0009965; GO:0015976; GO:0016051	-	-	3702.Q9M2Y6	CGR2
d_polystachya_ptg000010l_000203.1	ptg000010l	9768701	9768800	1.08654e-10	2.32029e-08	35.4128	1582	-3028	+	CHG	9767121	9771730	4610	RAB5 nucleotide exchange factor *(VPS9)	vps domain containing protein	Vacuolar protein sorting-associated protein 9A OS=Oryza sativa subsp. japonica	GO:0030139; GO:0031267; GO:0016192; GO:0005085; GO:0005829	ko:K20131	-	3702.Q9LT31	VPS9A
d_polystachya_ptg000073l_001063.1	ptg000073l	24007701	24007800	3.2531e-05	0.00115111	35.3925	2032	-4375	-	CHG	24003425	24009831	6407	component *(mS83) of small mitoribosomal-subunit proteome	glycine trna ligase 1 mitochondrial	-	GO:0022904	-	-	3702.Q1JPP0	Dl3860c
NA	ptg000334l	1501	1600	1.15174e-05	0.000489165	35.2941	NA	NA	NA	CHG	NA	NA	NA	-	-	-	-	-	-	-	-
d_polystachya_ptg000223l_000174.1	ptg000223l	1012151	1012250	1.89232e-05	0.000731471	35.2564	-8895	-13425	-	CHG	998728	1003257	4530	E3 ubiquitin protein ligase *(PUB35) & EC_2.7 transferase transferring phosphorus-containing group	u box domain containing protein	U-box domain-containing protein 35 OS=Arabidopsis thaliana	GO:0004842; GO:0016567; GO:0004672; GO:0005524; GO:0009987	-	-	3702.Q9FKG6	PUB52
d_polystachya_ptg000223l_000174.1	ptg000223l	1012101	1012200	1.89232e-05	0.000731471	35.2564	-8845	-13375	-	CHG	998728	1003257	4530	E3 ubiquitin protein ligase *(PUB35) & EC_2.7 transferase transferring phosphorus-containing group	u box domain containing protein	U-box domain-containing protein 35 OS=Arabidopsis thaliana	GO:0004842; GO:0016567; GO:0004672; GO:0005524; GO:0009987	-	-	3702.Q9FKG6	PUB52
d_polystachya_ptg000078l_000135.1	ptg000078l	2115401	2115500	1.14688e-11	2.87071e-09	35.2483	1694	-3546	+	CHG	2113709	2118948	5240	nickel-dependent lactoyl-glutathione lyase *(GLX-I1/2) & EC_4.4 carbon-sulfur lyase	lactoylglutathione lyase	Probable lactoylglutathione lyase, chloroplastic OS=Arabidopsis thaliana	GO:0003674; GO:0003824; GO:0004462; GO:0005575; GO:0005622; GO:0005623; GO:0005737; GO:0006081; GO:0006082; GO:0006089; GO:0006950; GO:0008150; GO:0008152; GO:0009056; GO:0009266; GO:0009409; GO:0009438; GO:0009507; GO:0009526; GO:0009532; GO:0009536; GO:0009570; GO:0009579; GO:0009628; GO:0009987; GO:0010319; GO:0016829; GO:0016846; GO:0019243; GO:0019752; GO:0031967; GO:0031975; GO:0031977; GO:…	ko:K01759	ko00620,map00620	3702.Q8W593	F1N21.10
d_polystachya_ptg000127l_000361.1	ptg000127l	6109201	6109300	6.96769e-07	4.90263e-05	35.157	28588	22695	-	CHG	6131995	6137887	5893	not classified	disease resistance protein rga	Putative disease resistance protein RGA1 OS=Solanum bulbocastanum	GO:0043531; GO:0006952; GO:0016020; GO:0051707; GO:0005524	-	-	3702.Q9LRR4	RPPL1
d_polystachya_ptg000073l_001477.1	ptg000073l	16868801	16868900	0.000148364	0.00384278	34.8865	1696	395	-	CHG	16869295	16870595	1301	not classified	cysteine rich receptor protein kinase	Putative ribonuclease H protein At1g65750 OS=Arabidopsis thaliana	-	-	-	3702.Q9SZD8	F19B15.120
d_polystachya_ptg000043l_000225.1	ptg000043l	4194001	4194100	2.94511e-08	3.03836e-06	34.7695	-2392	-4606	+	CHG	4196492	4198705	2214	not classified	secreted rxlr effector protein	-	-	-	-	-	-
d_polystachya_ptg000105l_000256.1	ptg000105l	8760251	8760350	8.34689e-08	7.51892e-06	34.6056	-17936	-27413	-	CHG	8732840	8742316	9477	MYB-RELATED transcription factor *(TKI)	of tsl kinase interacting protein	TSL-kinase interacting protein 1 OS=Arabidopsis thaliana	GO:0003674; GO:0003682; GO:0005488; GO:0005575; GO:0005622; GO:0005623; GO:0005634; GO:0043226; GO:0043227; GO:0043229; GO:0043231; GO:0044424; GO:0044464; GO:0007389; GO:0003677; GO:0010597; GO:0001067; GO:1990904; GO:0016020; GO:0016301; GO:0008176; GO:0106004; GO:0016774; GO:0006096; GO:0005524; GO:0042254	-	-	3702.Q8LJT8	TKI1
NA	ptg001690l	15951	16050	5.23766e-27	1.14246e-23	34.5745	NA	NA	NA	CHG	NA	NA	NA	-	-	-	-	-	-	-	-
NA	ptg001690l	16001	16100	5.23766e-27	1.14246e-23	34.5745	NA	NA	NA	CHG	NA	NA	NA	-	-	-	-	-	-	-	-
d_polystachya_ptg000080l_000106.1	ptg000080l	6735951	6736050	9.12912e-06	0.000404613	34.4902	-1678	-3246	+	CHG	6737728	6739295	1568	LRR-domain extensin	leucine rich repeat extensin protein	Leucine-rich repeat extensin-like protein 4 OS=Arabidopsis thaliana	GO:0003674; GO:0005198; GO:0005199; GO:0071555; GO:0005576; GO:0140997; GO:0140855; GO:0016020; GO:0072371; GO:0044025; GO:0098542; GO:0044024; GO:0140857; GO:0009620; GO:0004676; GO:0140823; GO:0035403; GO:0035979; GO:0044022; GO:0035402; GO:0035175; GO:1990244; GO:0004711; GO:0006338; GO:0004677; GO:0072518; GO:0072354; GO:0004679; GO:0004694; GO:0003723	-	-	3702.Q9LUI1	LRX6
d_polystachya_ptg000080l_000106.1	ptg000080l	6736001	6736100	9.12912e-06	0.000404613	34.4902	-1628	-3196	+	CHG	6737728	6739295	1568	LRR-domain extensin	leucine rich repeat extensin protein	Leucine-rich repeat extensin-like protein 4 OS=Arabidopsis thaliana	GO:0003674; GO:0005198; GO:0005199; GO:0071555; GO:0005576; GO:0140997; GO:0140855; GO:0016020; GO:0072371; GO:0044025; GO:0098542; GO:0044024; GO:0140857; GO:0009620; GO:0004676; GO:0140823; GO:0035403; GO:0035979; GO:0044022; GO:0035402; GO:0035175; GO:1990244; GO:0004711; GO:0006338; GO:0004677; GO:0072518; GO:0072354; GO:0004679; GO:0004694; GO:0003723	-	-	3702.Q9LUI1	LRX6
d_polystachya_ptg000020l_000602.1	ptg000020l	4700301	4700400	0.00010881	0.00297473	34.4498	-71713	-77230	-	CHG	4623073	4628589	5517	not classified	annexin a1	Annexin D4 OS=Arabidopsis thaliana	GO:0001101; GO:0003674; GO:0003676; GO:0003723; GO:0003729; GO:0005488; GO:0005575; GO:0005911; GO:0006950; GO:0006970; GO:0008150; GO:0009266; GO:0009408; GO:0009409; GO:0009414; GO:0009415; GO:0009506; GO:0009628; GO:0009651; GO:0009719; GO:0009725; GO:0009737; GO:0010033; GO:0010035; GO:0030054; GO:0033993; GO:0042221; GO:0050896; GO:0055044; GO:0097159; GO:0097305; GO:1901363; GO:1901700; GO:…	ko:K17098	-	3702.Q9ZVJ6	ANN4
d_polystachya_ptg000105l_000468.1	ptg000105l	5660001	5660100	4.08076e-10	7.47072e-08	34.4301	6271	-12513	-	CHG	5647587	5666370	18784	not classified	mhd domain containing protein	Protein unc-13 homolog OS=Arabidopsis thaliana	GO:0003724; GO:0009536; GO:0005524; GO:0016787; GO:0003676	-	-	3702.A0A1P8B6L8	T5C23.100
d_polystachya_ptg000105l_000256.1	ptg000105l	8782051	8782150	5.3069e-12	1.44695e-09	34.1984	-39736	-49213	-	CHG	8732840	8742316	9477	MYB-RELATED transcription factor *(TKI)	of tsl kinase interacting protein	TSL-kinase interacting protein 1 OS=Arabidopsis thaliana	GO:0003674; GO:0003682; GO:0005488; GO:0005575; GO:0005622; GO:0005623; GO:0005634; GO:0043226; GO:0043227; GO:0043229; GO:0043231; GO:0044424; GO:0044464; GO:0007389; GO:0003677; GO:0010597; GO:0001067; GO:1990904; GO:0016020; GO:0016301; GO:0008176; GO:0106004; GO:0016774; GO:0006096; GO:0005524; GO:0042254	-	-	3702.Q8LJT8	TKI1
d_polystachya_ptg000105l_000468.1	ptg000105l	5656451	5656550	1.03064e-14	4.99568e-12	34.0741	9821	-8963	-	CHG	5647587	5666370	18784	not classified	mhd domain containing protein	Protein unc-13 homolog OS=Arabidopsis thaliana	GO:0003724; GO:0009536; GO:0005524; GO:0016787; GO:0003676	-	-	3702.A0A1P8B6L8	T5C23.100
d_polystachya_ptg000150l_000341.1	ptg000150l	4477201	4477300	7.84923e-05	0.00233166	33.9827	-1100	-1883	-	CHG	4475320	4476102	783	MADS/AGL transcription factor	mads box domain containing protein	-	-	-	-	-	-
d_polystachya_ptg000106l_000006.1	ptg000106l	38101	38200	4.26016e-07	3.1653e-05	33.8384	-17021	-19676	+	CHG	55221	57875	2655	regulatory factor *(PDCD5) of Programmed Cell Death	double stranded dna binding protein	-	GO:0003674; GO:0005488; GO:0005515; GO:0005539; GO:0005575; GO:0005622; GO:0005623; GO:0005634; GO:0005737; GO:0005829; GO:0006915; GO:0008047; GO:0008092; GO:0008150; GO:0008201; GO:0008219; GO:0008285; GO:0009719; GO:0009893; GO:0009966; GO:0009967; GO:0009987; GO:0010033; GO:0010468; GO:0010604; GO:0010628; GO:0010638; GO:0010646; GO:0010647; GO:0010698; GO:0010821; GO:0010822; GO:0010941; GO:…	ko:K06875	-	3702.F4I354	F1N18.11
d_polystachya_ptg000073l_001063.1	ptg000073l	24007751	24007850	1.74726e-07	1.42664e-05	33.8172	1982	-4425	-	CHG	24003425	24009831	6407	component *(mS83) of small mitoribosomal-subunit proteome	glycine trna ligase 1 mitochondrial	-	GO:0022904	-	-	3702.Q1JPP0	Dl3860c
d_polystachya_ptg000147l_001035.1	ptg000147l	26529651	26529750	9.67293e-13	3.51649e-10	33.8117	-668	-3687	+	CHG	26530418	26533436	3019	not classified	cysteine rich pdz binding protein	-	GO:0031122; GO:0005681; GO:0008017; GO:0008380; GO:0006397; GO:0004674; GO:0005737; GO:0005524; GO:0005886	-	-	3702.Q9SYB4	T13M11.14
d_polystachya_ptg000043l_000298.1	ptg000043l	4322351	4322450	0.000114454	0.00309301	33.8002	-18338	-19988	-	CHG	4302365	4304014	1650	STY/SRS transcription factor	protein shi sequence	Protein SHORT INTERNODES OS=Arabidopsis thaliana	GO:0000003; GO:0001101; GO:0003006; GO:0003674; GO:0003676; GO:0003677; GO:0003700; GO:0005488; GO:0005515; GO:0005575; GO:0005622; GO:0005623; GO:0005634; GO:0006355; GO:0007154; GO:0007165; GO:0007275; GO:0008150; GO:0009555; GO:0009719; GO:0009725; GO:0009739; GO:0009740; GO:0009755; GO:0009791; GO:0009889; GO:0009891; GO:0009893; GO:0009908; GO:0009937; GO:0009938; GO:0009966; GO:0009968; GO:…	-	-	3702.Q9SD40	SRS1
d_polystachya_ptg000106l_000006.1	ptg000106l	38051	38150	7.83272e-07	5.36301e-05	33.7446	-17071	-19726	+	CHG	55221	57875	2655	regulatory factor *(PDCD5) of Programmed Cell Death	double stranded dna binding protein	-	GO:0003674; GO:0005488; GO:0005515; GO:0005539; GO:0005575; GO:0005622; GO:0005623; GO:0005634; GO:0005737; GO:0005829; GO:0006915; GO:0008047; GO:0008092; GO:0008150; GO:0008201; GO:0008219; GO:0008285; GO:0009719; GO:0009893; GO:0009966; GO:0009967; GO:0009987; GO:0010033; GO:0010468; GO:0010604; GO:0010628; GO:0010638; GO:0010646; GO:0010647; GO:0010698; GO:0010821; GO:0010822; GO:0010941; GO:…	ko:K06875	-	3702.F4I354	F1N18.11
d_polystachya_ptg000080l_000197.1	ptg000080l	8287701	8287800	4.06941e-06	0.000212862	33.7214	6051	-5020	+	CHG	8281652	8292722	11071	methylation reader *(MBD10/11)	methyl cpg binding domain containing protein	-	-	-	-	3702.Q9LW00	MBD11
d_polystachya_ptg000020l_000602.1	ptg000020l	4694401	4694500	0.000281888	0.00658614	33.3626	-65813	-71330	-	CHG	4623073	4628589	5517	not classified	annexin a1	Annexin D4 OS=Arabidopsis thaliana	GO:0001101; GO:0003674; GO:0003676; GO:0003723; GO:0003729; GO:0005488; GO:0005575; GO:0005911; GO:0006950; GO:0006970; GO:0008150; GO:0009266; GO:0009408; GO:0009409; GO:0009414; GO:0009415; GO:0009506; GO:0009628; GO:0009651; GO:0009719; GO:0009725; GO:0009737; GO:0010033; GO:0010035; GO:0030054; GO:0033993; GO:0042221; GO:0050896; GO:0055044; GO:0097159; GO:0097305; GO:1901363; GO:1901700; GO:…	ko:K17098	-	3702.Q9ZVJ6	ANN4
d_polystachya_ptg000082l_000121.1	ptg000082l	2192901	2193000	2.93298e-05	0.00105495	33.3333	8354	4587	+	CHG	2184549	2188315	3767	SD-1 protein kinase & EC_2.7 transferase transferring phosphorus-containing group	g type lectin s receptor serine threonine protein kinase	Receptor-like serine/threonine-protein kinase SD1-8 OS=Arabidopsis thaliana	GO:0003674; GO:0003824; GO:0004672; GO:0004674; GO:0005488; GO:0005515; GO:0005516; GO:0005575; GO:0005623; GO:0005886; GO:0006464; GO:0006468; GO:0006793; GO:0006796; GO:0006807; GO:0008150; GO:0008152; GO:0009987; GO:0016020; GO:0016301; GO:0016310; GO:0016740; GO:0016772; GO:0016773; GO:0019538; GO:0036211; GO:0043170; GO:0043412; GO:0044237; GO:0044238; GO:0044260; GO:0044267; GO:0044464; GO:…	-	-	3702.O81905	SD18
d_polystachya_ptg000015l_001346.1	ptg000015l	831901	832000	5.19439e-05	0.00166796	33.0714	-3391	-12238	-	CHG	819665	828511	8847	miRNA cytidylyltransferase *(NTP2/6/7/8)	ntp transf 2 domain containing protein	-	GO:0003674; GO:0003824; GO:0004652; GO:0005488; GO:0005575; GO:0005622; GO:0005623; GO:0005634; GO:0005730; GO:0006139; GO:0006396; GO:0006399; GO:0006401; GO:0006725; GO:0006807; GO:0008150; GO:0008152; GO:0009056; GO:0009057; GO:0009987; GO:0010467; GO:0016070; GO:0016072; GO:0016074; GO:0016075; GO:0016077; GO:0016078; GO:0016740; GO:0016772; GO:0016779; GO:0019439; GO:0031123; GO:0031499; GO:…	-	-	3702.F4JFF2	F4JFF2_ARATH
d_polystachya_ptg000100l_000004.1	ptg000100l	1647401	1647500	1.38221e-05	0.000572714	32.8852	5031	-20363	+	CHG	1642372	1667765	25394	regulatory GTPase protein *(GBPL) of nuclear basket to nucleoskeleton bridging	guanylate binding protein	-	GO:0003924; GO:0005525	ko:K20899	ko04621,map04621	3702.F4KG14	MCL19.12
d_polystachya_ptg000150l_000216.1	ptg000150l	6287851	6287950	7.00632e-05	0.00213954	32.7586	212	-10976	-	CHG	6276974	6288161	11188	not classified	factor atp rna helicase	-	-	ko:K12815	ko03040,map03040	3702.F4K2E9	CUV
d_polystachya_ptg000080l_000197.1	ptg000080l	8287751	8287850	2.62428e-06	0.000148905	32.6549	6101	-4970	+	CHG	8281652	8292722	11071	methylation reader *(MBD10/11)	methyl cpg binding domain containing protein	-	-	-	-	3702.Q9LW00	MBD11
d_polystachya_ptg000136l_000314.1	ptg000136l	1069701	1069800	8.54458e-05	0.0024874	32.5893	-469	-22406	-	CHG	1047297	1069233	21937	component *(MBD9) of SWR1 chromatin remodeling complex	methyl cpg binding domain containing protein	Methyl-CpG-binding domain-containing protein 9 OS=Arabidopsis thaliana	GO:0000003; GO:0000166; GO:0000228; GO:0000785; GO:0000790; GO:0000792; GO:0001763; GO:0003006; GO:0003674; GO:0003676; GO:0003677; GO:0003824; GO:0004402; GO:0004842; GO:0005488; GO:0005515; GO:0005575; GO:0005622; GO:0005623; GO:0005634; GO:0005694; GO:0005720; GO:0005911; GO:0006139; GO:0006259; GO:0006325; GO:0006355; GO:0006464; GO:0006473; GO:0006475; GO:0006725; GO:0006807; GO:0006996; GO:…	-	-	3702.Q9SGH2	MBD9
d_polystachya_ptg000150l_000417.1	ptg000150l	2782101	2782200	1.70371e-17	1.48648e-14	32.5397	3118	-3580	-	CHG	2778620	2785317	6698	component beta of heterotrimeric G-protein complex	guanine nucleotide binding protein subunit beta	Guanine nucleotide-binding protein subunit beta OS=Zea mays	GO:0000003; GO:0000151; GO:0001101; GO:0002376; GO:0003006; GO:0003674; GO:0003824; GO:0003924; GO:0005575; GO:0005622; GO:0005623; GO:0005737; GO:0005783; GO:0005834; GO:0005886; GO:0006950; GO:0006952; GO:0006955; GO:0006986; GO:0007154; GO:0007165; GO:0007186; GO:0007275; GO:0008150; GO:0008152; GO:0009605; GO:0009607; GO:0009620; GO:0009653; GO:0009719; GO:0009723; GO:0009725; GO:0009753; GO:…	ko:K04536	ko04011,ko04014,ko04062,ko04151,ko04371,ko04713,ko04723,ko04724,ko04725,ko04726,ko04727,ko04728,ko04740,ko04744,ko04926,ko05032,ko05034,ko05167,ko05200,map04011,map04014,map04062,map04151,map04371,map04713,map04723,map04724,map04725,map04726,map04727,map04728,map04740,map04744,map04926,map05032,map05034,map05167,map05200	3702.P49177	GB1
d_polystachya_ptg000020l_000602.1	ptg000020l	4700201	4700300	8.16261e-07	5.57638e-05	32.4324	-71613	-77130	-	CHG	4623073	4628589	5517	not classified	annexin a1	Annexin D4 OS=Arabidopsis thaliana	GO:0001101; GO:0003674; GO:0003676; GO:0003723; GO:0003729; GO:0005488; GO:0005575; GO:0005911; GO:0006950; GO:0006970; GO:0008150; GO:0009266; GO:0009408; GO:0009409; GO:0009414; GO:0009415; GO:0009506; GO:0009628; GO:0009651; GO:0009719; GO:0009725; GO:0009737; GO:0010033; GO:0010035; GO:0030054; GO:0033993; GO:0042221; GO:0050896; GO:0055044; GO:0097159; GO:0097305; GO:1901363; GO:1901700; GO:…	ko:K17098	-	3702.Q9ZVJ6	ANN4
d_polystachya_ptg000125l_000224.1	ptg000125l	2759651	2759750	4.43071e-06	0.000228165	32.4153	6620	182	+	CHG	2753033	2759470	6438	cationic amino acid transporter *(CAT)	cationic amino acid transporter 2	Cationic amino acid transporter 2, vacuolar OS=Arabidopsis thaliana	GO:0000325; GO:0005575; GO:0005622; GO:0005623; GO:0005634; GO:0005635; GO:0005737; GO:0005773; GO:0005774; GO:0005783; GO:0008150; GO:0009705; GO:0012505; GO:0016020; GO:0031090; GO:0031967; GO:0031975; GO:0042592; GO:0043226; GO:0043227; GO:0043229; GO:0043231; GO:0044422; GO:0044424; GO:0044428; GO:0044437; GO:0044444; GO:0044446; GO:0044464; GO:0048878; GO:0050801; GO:0055081; GO:0065007; GO:…	ko:K13863,ko:K13864	ko05206,map05206	3702.Q9ASS7	CAT2-2
d_polystachya_ptg000043l_000330.1	ptg000043l	3365601	3365700	4.7449e-06	0.000241092	32.2834	4384	-1278	-	CHG	3364422	3370083	5662	regulatory protein *(ORM1/2) of serine C-palmitoyltransferase activity	orm protein	-	GO:0005789; GO:0090156; GO:0005509; GO:0004674; GO:0006672; GO:0030148; GO:0005524; GO:0017059	-	-	3702.Q9C5I0	F6F3.4
d_polystachya_ptg000127l_000361.1	ptg000127l	6108901	6109000	1.09524e-06	7.04117e-05	32.1892	28888	22995	-	CHG	6131995	6137887	5893	not classified	disease resistance protein rga	Putative disease resistance protein RGA1 OS=Solanum bulbocastanum	GO:0043531; GO:0006952; GO:0016020; GO:0051707; GO:0005524	-	-	3702.Q9LRR4	RPPL1
d_polystachya_ptg000051l_000221.1	ptg000051l	12350701	12350800	9.2483e-07	6.13952e-05	31.8763	90	-2650	+	CHG	12350613	12353352	2740	not classified	aconitate hydratase a	Aconitate hydratase (Fragment) OS=Cucumis melo var. conomon	GO:0003994; GO:0006099; GO:0005829; GO:0005739; GO:0051539; GO:0043436; GO:0047456; GO:0046872; GO:0030350	ko:K01681	ko00020,ko00630,ko00720,ko01100,ko01110,ko01120,ko01130,ko01200,ko01210,ko01230,map00020,map00630,map00720,map01100,map01110,map01120,map01130,map01200,map01210,map01230	3702.Q9SIB9	ACO3
d_polystachya_ptg000085l_000260.1	ptg000085l	7254701	7254800	5.38485e-06	0.000267566	31.8182	-3428	-7053	+	CHG	7258228	7261852	3625	not classified	receptor protein eix	Receptor-like protein EIX2 OS=Solanum lycopersicum	GO:0000003; GO:0001704; GO:0001706; GO:0003002; GO:0003006; GO:0003674; GO:0003824; GO:0004672; GO:0004674; GO:0004675; GO:0004888; GO:0005575; GO:0005618; GO:0005623; GO:0005886; GO:0006464; GO:0006468; GO:0006793; GO:0006796; GO:0006807; GO:0006810; GO:0006833; GO:0006950; GO:0007154; GO:0007165; GO:0007166; GO:0007167; GO:0007178; GO:0007275; GO:0007369; GO:0007389; GO:0007492; GO:0008104; GO:…	ko:K00761	ko00240,ko01100,map00240,map01100	3702.Q9MA83	RLP30
d_polystachya_ptg000105l_000189.1	ptg000105l	7895101	7895200	3.0947e-08	3.15108e-06	31.7821	-741	-11646	+	CHG	7895941	7906845	10905	regulatory component *(AIPP2) of chromatin silencing regulator complex	phd type domain containing protein	Protein PARALOG OF AIPP2 OS=Arabidopsis thaliana	GO:0140566; GO:0034244; GO:0006325; GO:0046872	-	-	3702.F4KE59	MTG13.4
d_polystachya_ptg000105l_000189.1	ptg000105l	7895051	7895150	3.0947e-08	3.15108e-06	31.7821	-791	-11696	+	CHG	7895941	7906845	10905	regulatory component *(AIPP2) of chromatin silencing regulator complex	phd type domain containing protein	Protein PARALOG OF AIPP2 OS=Arabidopsis thaliana	GO:0140566; GO:0034244; GO:0006325; GO:0046872	-	-	3702.F4KE59	MTG13.4
d_polystachya_ptg000239l_000064.1	ptg000239l	1055001	1055100	5.7212e-06	0.000276003	31.7433	1653	-581	+	CHG	1053350	1055583	2234	not classified	protein nuclear fusion defective 6 mitochondrial	-	-	-	-	3702.Q9T036	T22F8.200
d_polystachya_ptg000105l_000468.1	ptg000105l	5661251	5661350	2.15652e-15	1.19735e-12	31.6895	5021	-13763	-	CHG	5647587	5666370	18784	not classified	mhd domain containing protein	Protein unc-13 homolog OS=Arabidopsis thaliana	GO:0003724; GO:0009536; GO:0005524; GO:0016787; GO:0003676	-	-	3702.A0A1P8B6L8	T5C23.100
d_polystachya_ptg000150l_000424.1	ptg000150l	2512651	2512750	0.000371294	0.00826408	31.5707	-4209	-10231	-	CHG	2502422	2508443	6022	RopGEF guanine nucleotide exchange factor *(SWAP70)	ph domain containing protein	-	GO:0001881; GO:0055037; GO:0007032; GO:0005802; GO:0005769; GO:0042147; GO:0005829	-	-	3702.Q8VYJ6	SWAP70
d_polystachya_ptg000105l_000468.1	ptg000105l	5656401	5656500	5.40695e-18	5.32625e-15	31.5203	9871	-8913	-	CHG	5647587	5666370	18784	not classified	mhd domain containing protein	Protein unc-13 homolog OS=Arabidopsis thaliana	GO:0003724; GO:0009536; GO:0005524; GO:0016787; GO:0003676	-	-	3702.A0A1P8B6L8	T5C23.100
d_polystachya_ptg000091l_000868.1	ptg000091l	3898701	3898800	0.000126617	0.00336513	31.4516	-19181	-20138	-	CHG	3878565	3879521	957	not classified	pgg domain containing protein	-	GO:0016020; GO:0004190; GO:0015074; GO:0003676; GO:0009987	-	-	3702.F4JN77	T22B4.2
d_polystachya_ptg000091l_000868.1	ptg000091l	3898651	3898750	0.000126617	0.00336513	31.4516	-19131	-20088	-	CHG	3878565	3879521	957	not classified	pgg domain containing protein	-	GO:0016020; GO:0004190; GO:0015074; GO:0003676; GO:0009987	-	-	3702.F4JN77	T22B4.2
d_polystachya_ptg000085l_000274.1	ptg000085l	7470701	7470800	1.93445e-05	0.000745869	31.1604	-2992	-8359	+	CHG	7473792	7479158	5367	not classified	ft interacting protein	Multiple C2 domain and transmembrane region protein 7 OS=Arabidopsis thaliana	GO:0001505; GO:0003674; GO:0005488; GO:0005509; GO:0005575; GO:0005622; GO:0005623; GO:0005737; GO:0005768; GO:0005783; GO:0005789; GO:0007154; GO:0007165; GO:0008021; GO:0008150; GO:0009987; GO:0010646; GO:0012505; GO:0012506; GO:0016020; GO:0016021; GO:0019722; GO:0019932; GO:0023051; GO:0023052; GO:0030100; GO:0030133; GO:0030334; GO:0030336; GO:0030658; GO:0030659; GO:0030672; GO:0031090; GO:…	-	-	3702.Q84TJ7	T5C23.40
d_polystachya_ptg000005l_000149.1	ptg000005l	10138101	10138200	2.49857e-05	0.000919271	31.1184	5846	-2634	+	CHG	10132257	10140736	8480	EC_2.7 transferase transferring phosphorus-containing group	arath mitogen activated protein kinase	Mitogen-activated protein kinase 10 OS=Oryza sativa subsp. japonica	GO:0000165; GO:0003674; GO:0003824; GO:0004672; GO:0004674; GO:0004707; GO:0005575; GO:0005622; GO:0005623; GO:0005634; GO:0005737; GO:0006464; GO:0006468; GO:0006793; GO:0006796; GO:0006807; GO:0007154; GO:0007165; GO:0008150; GO:0008152; GO:0009987; GO:0010468; GO:0016301; GO:0016310; GO:0016740; GO:0016772; GO:0016773; GO:0019222; GO:0019538; GO:0023014; GO:0023052; GO:0035556; GO:0036211; GO:…	-	-	3702.Q9SJG9	MPK20
d_polystachya_ptg000157l_000252.1	ptg000157l	3228801	3228900	5.26376e-06	0.000263079	31.0417	-3012	-4895	+	CHG	3231912	3233794	1883	EC_2.4 glycosyltransferase	udp glycosyltransferase	UDP-glycosyltransferase 74F2 OS=Arabidopsis thaliana	GO:0080044; GO:0016144; GO:0005737; GO:0080043; GO:0019760; GO:0018874; GO:0046482; GO:0009696; GO:0047213; GO:0047251; GO:0009718; GO:0052544; GO:0042742; GO:0008299	ko:K13692	-	3702.O22822	UGT74F2
d_polystachya_ptg000074l_000034.1	ptg000074l	682101	682200	1.79731e-10	3.61085e-08	31.0357	2616	-7161	+	CHG	679487	689263	9777	type-II inositol-polyphosphate 5-phosphatase & EC_3.1 hydrolase acting on ester bond	of type i inositol polyphosphate 5 phosphatase	Type II inositol polyphosphate 5-phosphatase 15 OS=Arabidopsis thaliana	GO:0000003; GO:0001101; GO:0003674; GO:0003824; GO:0005575; GO:0005622; GO:0005623; GO:0005634; GO:0005975; GO:0006066; GO:0006793; GO:0006796; GO:0006950; GO:0007154; GO:0007165; GO:0007275; GO:0007584; GO:0008150; GO:0008152; GO:0009056; GO:0009314; GO:0009416; GO:0009605; GO:0009606; GO:0009611; GO:0009628; GO:0009629; GO:0009630; GO:0009637; GO:0009719; GO:0009725; GO:0009737; GO:0009743; GO:…	ko:K01099	ko00562,ko01100,ko04070,map00562,map01100,map04070	3702.Q84W55	IP5P15
d_polystachya_ptg000021l_000764.1	ptg000021l	1782551	1782650	6.89947e-10	1.17051e-07	30.899	3028	47	-	CHG	1782697	1785677	2981	EC_1.14 oxidoreductase acting on paired donor with incorporation or reduction of molecular oxygen & flavonoid 3'-hydroxylase *(F3'H)	flavonoid 3 5 hydroxylase	Flavonoid 3'-monooxygenase CYP75B137 OS=Crocosmia x crocosmiiflora	GO:0003674; GO:0003824; GO:0004497; GO:0005575; GO:0008150; GO:0008152; GO:0009058; GO:0009719; GO:0009725; GO:0009733; GO:0010033; GO:0016020; GO:0016491; GO:0016705; GO:0016709; GO:0019748; GO:0042221; GO:0044550; GO:0050896; GO:0055114; GO:0009820; GO:0008203; GO:0005506; GO:0006694; GO:0020037; GO:0009804; GO:0051213; GO:0009987	ko:K05280	ko00941,ko00944,ko01100,ko01110,map00941,map00944,map01100,map01110	3702.Q9SD85	CYP75B1
d_polystachya_ptg000042l_001116.1	ptg000042l	26810451	26810550	1.45749e-13	5.93438e-11	30.6679	10912	-13622	-	CHG	26796928	26821461	24534	RNA helicase *(Brr2)	activating signal cointegrator complex subunit	DExH-box ATP-dependent RNA helicase DExH14 OS=Arabidopsis thaliana	GO:0003674; GO:0003676; GO:0003723; GO:0003729; GO:0005488; GO:0097159; GO:1901363; GO:0004386; GO:0005634; GO:0016887; GO:1990904; GO:0009536; GO:0005524; GO:0008757; GO:0008186; GO:0140098	ko:K18663	-	3702.Q9FNQ1	BRR2C
d_polystachya_ptg000042l_001116.1	ptg000042l	26810401	26810500	1.45749e-13	5.93438e-11	30.6679	10962	-13572	-	CHG	26796928	26821461	24534	RNA helicase *(Brr2)	activating signal cointegrator complex subunit	DExH-box ATP-dependent RNA helicase DExH14 OS=Arabidopsis thaliana	GO:0003674; GO:0003676; GO:0003723; GO:0003729; GO:0005488; GO:0097159; GO:1901363; GO:0004386; GO:0005634; GO:0016887; GO:1990904; GO:0009536; GO:0005524; GO:0008757; GO:0008186; GO:0140098	ko:K18663	-	3702.Q9FNQ1	BRR2C
d_polystachya_ptg000047l_000757.1	ptg000047l	5176251	5176350	1.72159e-07	1.40946e-05	30.4348	-5740	-9364	-	CHG	5166889	5170512	3624	transcription factor *(WRKY)	wrky domain containing protein	Protein WRKY1 OS=Zea mays	GO:0005516; GO:0005634; GO:0006355; GO:0043565; GO:0003700; GO:0005874; GO:0008017; GO:0046983; GO:0000226; GO:0005737	-	-	3702.O04336	WRKY21
d_polystachya_ptg000047l_000757.1	ptg000047l	5176301	5176400	1.72159e-07	1.40946e-05	30.4348	-5790	-9414	-	CHG	5166889	5170512	3624	transcription factor *(WRKY)	wrky domain containing protein	Protein WRKY1 OS=Zea mays	GO:0005516; GO:0005634; GO:0006355; GO:0043565; GO:0003700; GO:0005874; GO:0008017; GO:0046983; GO:0000226; GO:0005737	-	-	3702.O04336	WRKY21
d_polystachya_ptg000147l_001018.1	ptg000147l	26157551	26157650	3.99684e-06	0.000210111	30.4348	11497	-6709	+	CHG	26146056	26164261	18206	component *(APC4) of (APC/C)-dependent ubiquitination platform subcomplex	anaphase promoting complex subunit	Anaphase-promoting complex subunit 4 OS=Arabidopsis thaliana	GO:0000003; GO:0003006; GO:0005575; GO:0005622; GO:0005623; GO:0005634; GO:0007275; GO:0008150; GO:0009790; GO:0009791; GO:0009793; GO:0009908; GO:0010154; GO:0022414; GO:0032501; GO:0032502; GO:0035670; GO:0043226; GO:0043227; GO:0043229; GO:0043231; GO:0044424; GO:0044464; GO:0048316; GO:0048367; GO:0048437; GO:0048438; GO:0048440; GO:0048467; GO:0048481; GO:0048608; GO:0048731; GO:0048827; GO:…	ko:K03351	ko04110,ko04111,ko04113,ko04114,ko04120,ko04914,ko05166,map04110,map04111,map04113,map04114,map04120,map04914,map05166	3702.O65418	APC4
d_polystachya_ptg000276l_000133.1	ptg000276l	1578201	1578300	0.00023857	0.005705	30.3878	646	-5344	+	CHG	1577557	1583546	5990	component *(SR-alpha) of SRP (signal recognition particle) receptor complex	quality protein signal recognition particle receptor subunit alpha	Signal recognition particle subunit SRP54 2 OS=Solanum lycopersicum	GO:0005785; GO:0005047; GO:0006614; GO:0003924; GO:0005525; GO:0016887; GO:0006886; GO:0004523; GO:0003676	ko:K13431	ko03060,map03060	3702.Q9M0A0	F17I23.60
d_polystachya_ptg000276l_000133.1	ptg000276l	1578151	1578250	0.00023857	0.005705	30.3878	596	-5394	+	CHG	1577557	1583546	5990	component *(SR-alpha) of SRP (signal recognition particle) receptor complex	quality protein signal recognition particle receptor subunit alpha	Signal recognition particle subunit SRP54 2 OS=Solanum lycopersicum	GO:0005785; GO:0005047; GO:0006614; GO:0003924; GO:0005525; GO:0016887; GO:0006886; GO:0004523; GO:0003676	ko:K13431	ko03060,map03060	3702.Q9M0A0	F17I23.60
d_polystachya_ptg000104l_000181.1	ptg000104l	7486401	7486500	6.03004e-08	5.61406e-06	30.2614	1866	-2936	+	CHG	7484537	7489338	4802	not classified	myb domain containing protein	-	-	-	-	3702.Q8GZ67	T22E19.21
d_polystachya_ptg000026l_000061.1	ptg000026l	1207351	1207450	9.19567e-07	6.11834e-05	30.2581	-118	-2237	+	CHG	1207568	1209686	2119	not classified	disease resistance protein rga	-	-	-	-	-	-
d_polystachya_ptg000205l_000340.1	ptg000205l	1890351	1890450	4.73396e-05	0.00154944	30.1615	1942	-2434	-	CHG	1888016	1892391	4376	not classified	calcium atpase sarcoplasmic endoplasmic reticulum	Calcium-transporting ATPase 3, endoplasmic reticulum-type OS=Arabidopsis thaliana	-	ko:K01537,ko:K05853	ko04020,ko04022,ko04972,ko05010,map04020,map04022,map04972,map05010	3702.Q9SY55	ECA3
d_polystachya_ptg000125l_000550.1	ptg000125l	4277301	4277400	5.33514e-05	0.00170419	29.9934	1666	-335	-	CHG	4277065	4279065	2001	EC_2.3 acyltransferase	shikimate o hydroxycinnamoyltransferase	Putrescine hydroxycinnamoyltransferase 1 OS=Oryza sativa subsp. japonica	GO:0003674; GO:0003824; GO:0016740; GO:0016746; GO:0016747; GO:0050734; GO:0009836; GO:0016020; GO:0004190; GO:0006508; GO:0009987	ko:K13065	ko00940,ko00941,ko00945,ko01100,ko01110,map00940,map00941,map00945,map01100,map01110	3702.Q9FI78	HST-2
d_polystachya_ptg000147l_001101.1	ptg000147l	26455951	26456050	1.37684e-08	1.56884e-06	29.7314	1367	-23535	-	CHG	26432515	26457416	24902	clade J protein phosphatase	protein serine threonine phosphatase	Putative protein phosphatase 2C 76 OS=Oryza sativa subsp. japonica	GO:0180008; GO:0006338; GO:0005634; GO:0180004; GO:0016020; GO:0140791; GO:0006357; GO:0180006; GO:0180005; GO:0180007; GO:1990439; GO:0033192; GO:0004672; GO:0044773; GO:0017018; GO:0005524; GO:1902531; GO:0046872	ko:K08823	-	3702.Q93YS2	F16M2.190
d_polystachya_ptg000136l_000037.1	ptg000136l	472851	472950	4.3724e-09	5.80527e-07	29.6734	10011	9320	+	CHG	462842	463532	691	not classified	heavy metal associated isoprenylated plant protein	-	-	-	-	3702.F4JDJ0	HIPP47
d_polystachya_ptg000105l_000468.1	ptg000105l	5661301	5661400	4.02541e-12	1.12775e-09	29.5366	4971	-13813	-	CHG	5647587	5666370	18784	not classified	mhd domain containing protein	Protein unc-13 homolog OS=Arabidopsis thaliana	GO:0003724; GO:0009536; GO:0005524; GO:0016787; GO:0003676	-	-	3702.A0A1P8B6L8	T5C23.100
d_polystachya_ptg000056l_000099.1	ptg000056l	9222801	9222900	0.00028561	0.0066577	29.3689	-10291	-11513	-	CHG	9211290	9212511	1222	not classified	-	-	-	-	-	-	-
d_polystachya_ptg000005l_000457.1	ptg000005l	14656401	14656500	5.57407e-16	3.4618e-13	29.1667	92	-2659	+	CHG	14656311	14659061	2751	not classified	-	-	-	-	-	-	-
d_polystachya_ptg000005l_000317.1	ptg000005l	12618951	12619050	1.63373e-08	1.81417e-06	29.0323	4070	-2679	+	CHG	12614883	12621631	6749	EC_2.5 transferase transferring alkyl or aryl group, other than methyl group & spermine synthase *(SPMS)	spermidine synthase	Spermine synthase OS=Arabidopsis thaliana	GO:0004766; GO:0008295; GO:0005829; GO:0016768; GO:0016020; GO:0030750; GO:0004721; GO:0006597; GO:0042742; GO:0016301; GO:0009987; GO:0046872; GO:0032259	ko:K00797	ko00270,ko00330,ko00410,ko00480,ko01100,map00270,map00330,map00410,map00480,map01100	3702.Q94BN2	SPMS
d_polystachya_ptg000010l_000514.1	ptg000010l	8908701	8908800	9.36162e-08	8.35902e-06	29.0323	11014	-12547	-	CHG	8896253	8919813	23561	peroxisomal fatty acid transporter *(PXA1) & ABCD-type fatty acid transporter *(PXA1)	abc transporter d family member 2	ABC transporter D family member 1 OS=Arabidopsis thaliana	GO:0006629; GO:0008150; GO:0008152; GO:0009056; GO:0016042; GO:0044238; GO:0071704; GO:1901575; GO:0042760; GO:0005324; GO:0031903; GO:0015910; GO:0005777; GO:0140359; GO:0007031; GO:0006635; GO:0016887; GO:0005524	ko:K05677	ko02010,ko04146,map02010,map04146	3702.Q94FB9	ABCD1
d_polystachya_ptg000045l_000111.1	ptg000045l	1629501	1629600	1.46588e-06	9.15419e-05	29.0218	-2151	-6516	+	CHG	1631751	1636115	4365	SD-1 protein kinase & EC_2.7 transferase transferring phosphorus-containing group	g type lectin s receptor serine threonine protein kinase	Receptor-like serine/threonine-protein kinase SD1-8 OS=Arabidopsis thaliana	GO:0003674; GO:0003824; GO:0004672; GO:0004674; GO:0005488; GO:0005515; GO:0005516; GO:0005575; GO:0005623; GO:0005886; GO:0006464; GO:0006468; GO:0006793; GO:0006796; GO:0006807; GO:0008150; GO:0008152; GO:0009987; GO:0016020; GO:0016301; GO:0016310; GO:0016740; GO:0016772; GO:0016773; GO:0019538; GO:0036211; GO:0043170; GO:0043412; GO:0044237; GO:0044238; GO:0044260; GO:0044267; GO:0044464; GO:…	-	-	3702.O81905	SD18
d_polystachya_ptg000004l_000131.1	ptg000004l	7134851	7134950	2.70105e-05	0.000986637	28.8606	1855	-4117	+	CHG	7132998	7138969	5972	component *(CAF1b/FAS2) of CAF1 histone chaperone complex	chromatin assembly factor subunit fas protein	Chromatin assembly factor 1 subunit FAS2 homolog OS=Oryza sativa subsp. japonica	GO:0000724; GO:0000725; GO:0003674; GO:0005488; GO:0005515; GO:0005575; GO:0005622; GO:0005623; GO:0005634; GO:0006139; GO:0006259; GO:0006281; GO:0006302; GO:0006310; GO:0006323; GO:0006325; GO:0006333; GO:0006334; GO:0006338; GO:0006725; GO:0006807; GO:0006950; GO:0006974; GO:0006996; GO:0007275; GO:0008150; GO:0008152; GO:0008283; GO:0009555; GO:0009653; GO:0009888; GO:0009933; GO:0009987; GO:…	ko:K10751	-	3702.Q9SXY1	FAS2
d_polystachya_ptg000028l_000326.1	ptg000028l	14342551	14342650	2.4672e-07	1.94681e-05	28.8076	-1929	-5550	+	CHG	14344579	14348199	3621	not classified	lrr receptor protein	Receptor-like protein 7 OS=Arabidopsis thaliana	GO:0005886; GO:0006952; GO:0140997; GO:0051707; GO:0140855; GO:0072371; GO:0044025; GO:0044024; GO:0140857; GO:0004676; GO:0140823; GO:0006338; GO:0035403; GO:0035979; GO:0044022; GO:0035402; GO:0035175; GO:1990244; GO:0004711; GO:0004677; GO:0072518; GO:0072354; GO:0004679; GO:0004694	-	-	3702.Q9C637	RLP6
d_polystachya_ptg000105l_000468.1	ptg000105l	5660201	5660300	4.78148e-10	8.58903e-08	28.7239	6071	-12713	-	CHG	5647587	5666370	18784	not classified	mhd domain containing protein	Protein unc-13 homolog OS=Arabidopsis thaliana	GO:0003724; GO:0009536; GO:0005524; GO:0016787; GO:0003676	-	-	3702.A0A1P8B6L8	T5C23.100
d_polystachya_ptg000080l_000165.1	ptg000080l	7774751	7774850	3.76987e-07	2.82854e-05	28.6092	2691	-8391	+	CHG	7772062	7783143	11082	abscisic aldehyde oxidase *(AAO) & EC_1.2 oxidoreductase acting on aldehyde or oxo group of donor	xanthine dehydrogenase oxidase	Indole-3-acetaldehyde oxidase OS=Zea mays	GO:0000166; GO:0003674; GO:0003824; GO:0004029; GO:0004031; GO:0005488; GO:0005515; GO:0005575; GO:0005622; GO:0005623; GO:0005737; GO:0005829; GO:0006066; GO:0006082; GO:0006629; GO:0006714; GO:0006720; GO:0006721; GO:0006790; GO:0006807; GO:0008150; GO:0008152; GO:0008299; GO:0008610; GO:0009058; GO:0009687; GO:0009688; GO:0009850; GO:0009851; GO:0009987; GO:0010293; GO:0010817; GO:0016053; GO:…	ko:K09842,ko:K11817,ko:K22417	ko00380,ko00906,ko01100,ko01110,map00380,map00906,map01100,map01110	3702.Q7G192	AAO2
d_polystachya_ptg000073l_000036.1	ptg000073l	528801	528900	1.68144e-12	5.52115e-10	28.5714	8250	-17351	+	CHG	520553	546153	25601	clade J protein phosphatase	protein serine threonine phosphatase	Putative protein phosphatase 2C 76 OS=Oryza sativa subsp. japonica	GO:0004722; GO:0006338; GO:0016020; GO:0006357; GO:0140791; GO:0004672; GO:1902531; GO:0033549; GO:0140994; GO:0005524; GO:0046872	ko:K08823	-	3702.Q93YS2	F16M2.190
d_polystachya_ptg000111l_000010.1	ptg000111l	2540701	2540800	3.02247e-05	0.00107951	28.5667	-11433	-16383	+	CHG	2552233	2557182	4950	substrate adaptor *(SKIP31) of SCF E3 ubiquitin ligase complex	f box domain containing protein	F-box protein SKIP31 OS=Arabidopsis thaliana	GO:0006464; GO:0006508; GO:0006511; GO:0006807; GO:0008150; GO:0008152; GO:0009056; GO:0009057; GO:0009987; GO:0016567; GO:0019538; GO:0019941; GO:0030163; GO:0032446; GO:0036211; GO:0043170; GO:0043412; GO:0043632; GO:0044237; GO:0044238; GO:0044248; GO:0044257; GO:0044260; GO:0044265; GO:0044267; GO:0051603; GO:0070647; GO:0071704; GO:1901564; GO:1901565; GO:1901575; GO:0005737	-	-	3702.Q9FHK0	SKIP31
d_polystachya_ptg000111l_000010.1	ptg000111l	2540751	2540850	3.02247e-05	0.00107951	28.5667	-11383	-16333	+	CHG	2552233	2557182	4950	substrate adaptor *(SKIP31) of SCF E3 ubiquitin ligase complex	f box domain containing protein	F-box protein SKIP31 OS=Arabidopsis thaliana	GO:0006464; GO:0006508; GO:0006511; GO:0006807; GO:0008150; GO:0008152; GO:0009056; GO:0009057; GO:0009987; GO:0016567; GO:0019538; GO:0019941; GO:0030163; GO:0032446; GO:0036211; GO:0043170; GO:0043412; GO:0043632; GO:0044237; GO:0044238; GO:0044248; GO:0044257; GO:0044260; GO:0044265; GO:0044267; GO:0051603; GO:0070647; GO:0071704; GO:1901564; GO:1901565; GO:1901575; GO:0005737	-	-	3702.Q9FHK0	SKIP31
d_polystachya_ptg000125l_000599.1	ptg000125l	3468551	3468650	1.32453e-09	2.08548e-07	28.5497	877	-409	-	CHG	3468241	3469526	1286	not classified	-	-	-	-	-	-	-
d_polystachya_ptg000105l_000256.1	ptg000105l	8760051	8760150	4.28585e-10	7.74427e-08	28.5367	-17736	-27213	-	CHG	8732840	8742316	9477	MYB-RELATED transcription factor *(TKI)	of tsl kinase interacting protein	TSL-kinase interacting protein 1 OS=Arabidopsis thaliana	GO:0003674; GO:0003682; GO:0005488; GO:0005575; GO:0005622; GO:0005623; GO:0005634; GO:0043226; GO:0043227; GO:0043229; GO:0043231; GO:0044424; GO:0044464; GO:0007389; GO:0003677; GO:0010597; GO:0001067; GO:1990904; GO:0016020; GO:0016301; GO:0008176; GO:0106004; GO:0016774; GO:0006096; GO:0005524; GO:0042254	-	-	3702.Q8LJT8	TKI1
d_polystachya_ptg000080l_000115.1	ptg000080l	6888851	6888950	5.29767e-06	0.000263909	28.4615	-2223	-6278	+	CHG	6891173	6895227	4055	not classified	protein kinase domain containing	-	GO:0003674; GO:0003824; GO:0004672; GO:0005575; GO:0005622; GO:0005623; GO:0005737; GO:0006464; GO:0006468; GO:0006793; GO:0006796; GO:0006807; GO:0007154; GO:0007165; GO:0008150; GO:0008152; GO:0009987; GO:0016301; GO:0016310; GO:0016740; GO:0016772; GO:0016773; GO:0019538; GO:0023052; GO:0035556; GO:0036211; GO:0043170; GO:0043412; GO:0044237; GO:0044238; GO:0044260; GO:0044267; GO:0044424; GO:…	-	-	3702.Q9LUI6	Q9LUI6_ARATH
d_polystachya_ptg000118l_000690.1	ptg000118l	12940101	12940200	0.000175779	0.00443988	28.4271	-83	-6880	-	CHG	12933223	12940019	6797	deubiquitinase *(UBP24) & component *(LSM3) of mRNA decapping machinery LSM1-LSM7 complex & component *(LSm3) of U6-associated LSm accessory ribonucleoprotein complex	ubiquitin carboxyl terminal hydrolase 10	Ubiquitin carboxyl-terminal hydrolase 24 OS=Arabidopsis thaliana	GO:0005575; GO:0005622; GO:0005623; GO:0005634; GO:0043226; GO:0043227; GO:0043229; GO:0043231; GO:0044424; GO:0044464; GO:0004843; GO:0016579; GO:0005829; GO:0120114; GO:0003993; GO:0006508; GO:0005576; GO:0000398; GO:1990904; GO:0003723; GO:0046872	ko:K11841	ko04139,map04139	3702.Q9FPS3	UBP24
d_polystachya_ptg000080l_000755.1	ptg000080l	7617251	7617350	1.6203e-05	0.000645105	27.9762	2940	939	-	CHG	7618289	7620289	2001	symbiosis factor *(VAPYRIN)	msp domain containing protein	Protein VAPYRIN OS=Medicago truncatula	-	ko:K21440	-	-	-
d_polystachya_ptg000080l_000113.1	ptg000080l	6868151	6868250	3.02472e-11	7.10513e-09	27.9414	-453	-2328	+	CHG	6868703	6870577	1875	not classified	methylcrotonoyl coa carboxylase subunit alpha mitochondrial	-	-	ko:K01968	ko00280,ko01100,map00280,map01100	-	-
d_polystachya_ptg000105l_000256.1	ptg000105l	8762551	8762650	9.01002e-14	3.76907e-11	27.9179	-20236	-29713	-	CHG	8732840	8742316	9477	MYB-RELATED transcription factor *(TKI)	of tsl kinase interacting protein	TSL-kinase interacting protein 1 OS=Arabidopsis thaliana	GO:0003674; GO:0003682; GO:0005488; GO:0005575; GO:0005622; GO:0005623; GO:0005634; GO:0043226; GO:0043227; GO:0043229; GO:0043231; GO:0044424; GO:0044464; GO:0007389; GO:0003677; GO:0010597; GO:0001067; GO:1990904; GO:0016020; GO:0016301; GO:0008176; GO:0106004; GO:0016774; GO:0006096; GO:0005524; GO:0042254	-	-	3702.Q8LJT8	TKI1
d_polystachya_ptg000026l_000061.1	ptg000026l	1207401	1207500	4.6083e-05	0.00151743	27.8822	-68	-2187	+	CHG	1207568	1209686	2119	not classified	disease resistance protein rga	-	-	-	-	-	-
d_polystachya_ptg000004l_000167.1	ptg000004l	7963851	7963950	0.000160119	0.0040883	27.7778	2518	-1339	+	CHG	7961335	7965191	3857	not classified	collagen alpha xx chain	-	-	ko:K01765	ko00562,map00562	3702.Q9C6N3	F28L5.11
d_polystachya_ptg000004l_000167.1	ptg000004l	7963801	7963900	0.000160119	0.0040883	27.7778	2468	-1389	+	CHG	7961335	7965191	3857	not classified	collagen alpha xx chain	-	-	ko:K01765	ko00562,map00562	3702.Q9C6N3	F28L5.11
d_polystachya_ptg000136l_000038.1	ptg000136l	496651	496750	1.67524e-21	2.55787e-18	27.7778	1038	-3402	+	CHG	495615	500054	4440	component *(VPS32/SNF7) of ESCRT-III complex	charged multivesicular body protein 4b	Vacuolar protein sorting-associated protein 32 homolog 2 OS=Arabidopsis thaliana	GO:0000815; GO:0032511; GO:0005771; GO:0006900; GO:0009898	ko:K12194	ko04144,ko04217,map04144,map04217	3702.O82197	VPS32.1
d_polystachya_ptg000050l_001076.1	ptg000050l	7413451	7413550	1.8917e-09	2.79069e-07	27.6923	4949	-5744	-	CHG	7407806	7418498	10693	component *(TOUGH) of DCL1-HYL1 miRNA biogenesis complex	surp motif domain containing protein	G patch domain-containing protein TGH homolog OS=Oryza sativa subsp. japonica	GO:0000375; GO:0000377; GO:0000398; GO:0003674; GO:0003676; GO:0003723; GO:0005488; GO:0005575; GO:0005622; GO:0005623; GO:0005634; GO:0005681; GO:0006139; GO:0006396; GO:0006397; GO:0006725; GO:0006807; GO:0008150; GO:0008152; GO:0008380; GO:0009888; GO:0009892; GO:0009987; GO:0010033; GO:0010087; GO:0010467; GO:0010468; GO:0010605; GO:0010608; GO:0010629; GO:0014070; GO:0016070; GO:0016071; GO:…	ko:K13123	-	3702.Q8GXN9	TGH
d_polystachya_ptg000005l_000293.1	ptg000005l	12372151	12372250	3.34483e-12	9.63605e-10	27.6596	4189	-2170	+	CHG	12367964	12374322	6359	substrate adaptor *(LRB) of CUL3-BTB E3 ubiquitin ligase complex	btb domain containing protein	BTB/POZ domain-containing protein POB1 OS=Arabidopsis thaliana	GO:0010114; GO:0005634; GO:0004743; GO:0030955; GO:0000287; GO:0016301; GO:0016567; GO:0012505; GO:0005524; GO:0006096	-	-	3702.Q9FPW6	POB1
d_polystachya_ptg000173l_000284.1	ptg000173l	12086751	12086850	7.43164e-05	0.00222493	27.6449	1337	-3751	+	CHG	12085416	12090503	5088	protease *(SBT4)	subtilisin protease sbt	Cucumisin OS=Cucumis melo	GO:0004252; GO:0006508; GO:0005576; GO:0016020; GO:0009987	-	-	3702.Q9FIF8	SBT4.3
d_polystachya_ptg000015l_000199.1	ptg000015l	3624401	3624500	4.10406e-05	0.0013879	27.451	-4648	-6632	+	CHG	3629148	3631131	1984	not classified	eukaryotic initiation factor 4a 1	Eukaryotic initiation factor 4A-8 OS=Nicotiana tabacum	GO:0003743; GO:0006413; GO:0010494; GO:0003724; GO:0005524; GO:0002181; GO:0016020; GO:0016787; GO:0003723	ko:K03257	ko03013,map03013	3702.P41377	TIF4A-2
d_polystachya_ptg000015l_000199.1	ptg000015l	3624451	3624550	4.10406e-05	0.0013879	27.451	-4598	-6582	+	CHG	3629148	3631131	1984	not classified	eukaryotic initiation factor 4a 1	Eukaryotic initiation factor 4A-8 OS=Nicotiana tabacum	GO:0003743; GO:0006413; GO:0010494; GO:0003724; GO:0005524; GO:0002181; GO:0016020; GO:0016787; GO:0003723	ko:K03257	ko03013,map03013	3702.P41377	TIF4A-2
d_polystachya_ptg000141l_000276.1	ptg000141l	5924251	5924350	4.50391e-08	4.38016e-06	27.422	-4025	-4626	+	CHG	5928375	5928975	601	not classified	glycine rich cell wall structural protein	-	-	-	-	-	-
d_polystachya_ptg000105l_000256.1	ptg000105l	8762501	8762600	2.954e-16	1.96103e-13	27.4013	-20186	-29663	-	CHG	8732840	8742316	9477	MYB-RELATED transcription factor *(TKI)	of tsl kinase interacting protein	TSL-kinase interacting protein 1 OS=Arabidopsis thaliana	GO:0003674; GO:0003682; GO:0005488; GO:0005575; GO:0005622; GO:0005623; GO:0005634; GO:0043226; GO:0043227; GO:0043229; GO:0043231; GO:0044424; GO:0044464; GO:0007389; GO:0003677; GO:0010597; GO:0001067; GO:1990904; GO:0016020; GO:0016301; GO:0008176; GO:0106004; GO:0016774; GO:0006096; GO:0005524; GO:0042254	-	-	3702.Q8LJT8	TKI1
d_polystachya_ptg000018l_000270.1	ptg000018l	9102251	9102350	4.0063e-05	0.00136086	27.3552	-15410	-20111	+	CHG	9117760	9122460	4701	nucleotide sugar transporter *(URGT/UXT)	udp rhamnose galactose transporter	UDP-rhamnose/UDP-galactose transporter 6 OS=Arabidopsis thaliana	GO:0003674; GO:0005215; GO:0005575; GO:0005622; GO:0005623; GO:0005737; GO:0005794; GO:0005886; GO:0006810; GO:0008150; GO:0012505; GO:0015291; GO:0015297; GO:0015780; GO:0015931; GO:0016020; GO:0022804; GO:0022857; GO:0043226; GO:0043227; GO:0043229; GO:0043231; GO:0044424; GO:0044444; GO:0044464; GO:0051179; GO:0051234; GO:0055085; GO:0071702; GO:0071705; GO:0071944; GO:0090480; GO:1901264; GO:…	ko:K15285	-	3702.Q8RWW7	URGT4
d_polystachya_ptg000133l_000157.1	ptg000133l	7056401	7056500	3.79281e-08	3.78504e-06	27.3529	-3627	-4321	+	CHG	7060127	7060820	694	not classified	-	-	-	-	-	-	-
d_polystachya_ptg000147l_001712.1	ptg000147l	5214601	5214700	1.48529e-05	0.000608001	27.2727	1702	-2803	-	CHG	5211897	5216401	4505	bifunctional lysine and N-terminal acetyltransferase *(GNAT2) & lysine acetyltransferase *(NSI) & EC_2.3 acyltransferase	n acetyltransferase domain containing protein	Serotonin N-acetyltransferase 1, chloroplastic OS=Oryza sativa subsp. indica	GO:0003674; GO:0003824; GO:0004059; GO:0005575; GO:0005622; GO:0005623; GO:0005634; GO:0005737; GO:0006725; GO:0006807; GO:0008080; GO:0008150; GO:0008152; GO:0009058; GO:0009507; GO:0009536; GO:0009987; GO:0010817; GO:0016407; GO:0016410; GO:0016740; GO:0016746; GO:0016747; GO:0017144; GO:0018130; GO:0019438; GO:0030186; GO:0030187; GO:0034641; GO:0034754; GO:0042430; GO:0042435; GO:0042445; GO:…	ko:K22450	ko00380,map00380	3702.Q7X9V3	NSI
d_polystachya_ptg000147l_001712.1	ptg000147l	5214551	5214650	1.48529e-05	0.000608001	27.2727	1752	-2753	-	CHG	5211897	5216401	4505	bifunctional lysine and N-terminal acetyltransferase *(GNAT2) & lysine acetyltransferase *(NSI) & EC_2.3 acyltransferase	n acetyltransferase domain containing protein	Serotonin N-acetyltransferase 1, chloroplastic OS=Oryza sativa subsp. indica	GO:0003674; GO:0003824; GO:0004059; GO:0005575; GO:0005622; GO:0005623; GO:0005634; GO:0005737; GO:0006725; GO:0006807; GO:0008080; GO:0008150; GO:0008152; GO:0009058; GO:0009507; GO:0009536; GO:0009987; GO:0010817; GO:0016407; GO:0016410; GO:0016740; GO:0016746; GO:0016747; GO:0017144; GO:0018130; GO:0019438; GO:0030186; GO:0030187; GO:0034641; GO:0034754; GO:0042430; GO:0042435; GO:0042445; GO:…	ko:K22450	ko00380,map00380	3702.Q7X9V3	NSI
d_polystachya_ptg000208l_000040.1	ptg000208l	913501	913600	2.38282e-05	0.000885217	27.2586	-7251	-10695	+	CHG	920851	924294	3444	regulatory protein phosphatase component *(ABI1/ABI2) of cytoplasm-localized abscisic acid receptor complex & clade A protein phosphatase	protein serine threonine phosphatase	Probable protein phosphatase 2C 6 OS=Oryza sativa subsp. japonica	GO:0001101; GO:0001932; GO:0001933; GO:0003674; GO:0003824; GO:0004721; GO:0004722; GO:0005488; GO:0005515; GO:0005575; GO:0005622; GO:0005623; GO:0005634; GO:0005737; GO:0005829; GO:0005886; GO:0006464; GO:0006469; GO:0006470; GO:0006793; GO:0006796; GO:0006807; GO:0006950; GO:0006970; GO:0008150; GO:0008152; GO:0009266; GO:0009314; GO:0009408; GO:0009409; GO:0009414; GO:0009415; GO:0009416; GO:…	ko:K14497	ko04016,ko04075,ko04931,map04016,map04075,map04931	3702.O04719	ABI2
[truncated: 1,186 more rows]
