# Supplementary material for: Insights into epigenetics suggest a role of DNA methylation in regulating Chinese yam tuber shape
Source: BMC Plant Biol. 2026 Mar 2;26:624. doi: 10.1186/s12870-026-08438-5 (PMC13059382; doi:10.1186/s12870-026-08438-5)
Supplement: Supplementary file 3 — Additional file 3: Top 20 hyperDMR and hypoDMR-associated genes [file 12870_2026_8438_MOESM3_ESM.xlsx]

## Sheet: Sheet1
Additional file 3. Top 20 hyperDMR and hypoDMR-associated genes.
gene_ID	Protein Annotation	Methylation Difference [%]	Context	Position
d_polystachya_ptg000157l_000194.1	translation initiation factor eif 2b delta subunit	100	CG	GB
d_polystachya_ptg000073l_000384.1	Beta-galactosidase 5	74.2	CHG	T
d_polystachya_ptg000073l_001741.1	Protein ACTIVITY OF BC1 COMPLEX KINASE 8, chloroplastic	72	CG	GB
d_polystachya_ptg000018l_000136.1	stress response protein nst	70.6	CHG	GB
d_polystachya_ptg000078l_000034.1	D-glycerate 3-kinase, chloroplastic	68.7	CG	GB
d_polystachya_ptg000013l_000454.1	signal recognition particle receptor subunit beta	68.4	CG	GB
d_polystachya_ptg000080l_000106.1	Leucine-rich repeat extensin-like protein 4	63.2	CHG	P
d_polystachya_ptg000157l_000327.1	serine incorporator	62.5	CG	P
d_polystachya_ptg000078l_000124.1	Shaggy-related protein kinase eta	60.4	CG	P
d_polystachya_ptg000105l_000218.1	DEAD-box ATP-dependent RNA helicase 5	59.7	CG	GB
d_polystachya_ptg000126l_000709.1	LOB domain-containing protein 30	56.9	CG	T
d_polystachya_ptg000125l_000274.1	Putative UPF0481 protein At3g02645	56	CHG	P
d_polystachya_ptg000005l_000924.1	telomerase cajal body protein	55.5	CHG	T
d_polystachya_ptg000004l_000822.1	Protein IQ-DOMAIN 13	54.2	CG	GB
d_polystachya_ptg000005l_000635.1	TOM1-like protein 9	53.3	CG	GB
d_polystachya_ptg000164l_000130.1	DNA mismatch repair protein MSH2	52.3	CG	P
d_polystachya_ptg000125l_000600.1	Pre-mRNA-processing-splicing factor 8A	52.1	CHG	P
d_polystachya_ptg000005l_000553.1	Zinc finger A20 and AN1 domain-containing stress-associated protein 1	50.2	CHG	P
d_polystachya_ptg000125l_000535.1	WAT1-related protein At4g28040	49	CHG	P
d_polystachya_ptg000011l_000112.1	NAC domain-containing protein 35	49	CHG	P
d_polystachya_ptg000080l_000143.1	polyketide cyc domain containing protein	-55.3	CHG	GB
d_polystachya_ptg000125l_000512.1	protein glutamine dumper	-55.3	CHG	T
d_polystachya_ptg000005l_000599.1	rna exonuclease	-55.6	CHG	GB
d_polystachya_ptg000370l_000026.1	Inositol-tetrakisphosphate 1-kinase 3	-55.8	CHG	P
d_polystachya_ptg000015l_001231.1	E3 ubiquitin-protein ligase RMA1	-55.8	CG	GB
d_polystachya_ptg000150l_000209.1	Heterogeneous nuclear ribonucleoprotein 1	-56.2	CHG	P
d_polystachya_ptg000103l_000547.1	Thylakoid membrane protein TERC, chloroplastic	-56.2	CG	GB
d_polystachya_ptg000085l_000649.1	Cinnamoyl-CoA reductase 1	-58.2	CG	P
d_polystachya_ptg000176l_000004.1	mfs domain containing protein	-60.9	CG	T
d_polystachya_ptg000164l_000238.1	Protein OCTOPUS	-61	CHG	T
d_polystachya_ptg000028l_000396.1	reverse transcriptase domain containing protein	-61.9	CG	T
d_polystachya_ptg000080l_000166.1	glyco hydro 3 domain containing protein	-65.2	CHG	P
d_polystachya_ptg000005l_000638.1	Probable CoA ligase CCL8	-67.7	CHG	GB
d_polystachya_ptg000125l_000510.1	ddb and cul associated factor	-67.9	CHG	GB
d_polystachya_ptg000015l_000188.1	Homeobox-leucine zipper protein HOX27	-68.2	CG	T
d_polystachya_ptg000164l_000597.1	transmembrane protein	-72.8	CG	T
d_polystachya_ptg000005l_000297.1	Sphinganine C4-monooxygenase 2	-73.5	CHG	T
d_polystachya_ptg000085l_000607.1	spt ngn domain containing protein	-75.5	CHG	P
d_polystachya_ptg000276l_000048.1	Cyclin-dependent kinase inhibitor 5	-78.8	CG	P
d_polystachya_ptg000080l_000224.1	Polygalacturonase	-86.2	CHG	P
P, promoter region; GB, gene body; T, terminator region
