# Supplementary material for: Insights into epigenetics suggest a role of DNA methylation in regulating Chinese yam tuber shape
Source: BMC Plant Biol. 2026 Mar 2;26:624. doi: 10.1186/s12870-026-08438-5 (PMC13059382; doi:10.1186/s12870-026-08438-5)
Supplement: Supplementary file 4 — Additional file 4: Enriched GO terms of DMR-associated genes [file 12870_2026_8438_MOESM4_ESM.xlsx]

## Sheet: Sheet1
Additional file 4. Enriched GO terms of DMR-associated genes.
GO_ID	p-value	No. of DMR-associated genes in category	No. of genes in category	GO_term	Onotology	ratio
GO:0008150	0.0074203	312	42759	biological_process	BP	0.00729671
GO:0050896	0.000418495	146	16411	response to stimulus	BP	0.00889647
GO:0032502	0.00310623	89	9468	developmental process	BP	0.00940008
GO:0048856	0.002352	86	8885	anatomical structure development	BP	0.00967923
GO:0042221	0.00211297	85	9321	response to chemical	BP	0.00911919
GO:0032501	0.00666813	81	8576	multicellular organismal process	BP	0.00944496
GO:0007275	0.00992685	73	7764	multicellular organism development	BP	0.00940237
GO:1901700	0.000281771	56	5317	response to oxygen-containing compound	BP	0.0105323
GO:0009791	0.00246477	53	5183	post-embryonic development	BP	0.0102257
GO:0006338	0.00305777	53	4769	chromatin remodeling	BP	0.0111134
GO:0009725	0.00517956	50	5374	response to hormone	BP	0.00930406
GO:0001101	0.00188872	41	3935	response to acid chemical	BP	0.0104193
GO:0070887	0.007109	39	3824	cellular response to chemical stimulus	BP	0.0101987
GO:0048367	0.0019931	32	2754	shoot system development	BP	0.0116195
GO:0033993	0.00376465	29	2672	response to lipid	BP	0.0108533
GO:0009314	0.00677257	28	2510	response to radiation	BP	0.0111554
GO:0016567	0.00909329	27	2447	protein ubiquitination	BP	0.0110339
GO:0009416	0.00575662	27	2419	response to light stimulus	BP	0.0111616
GO:0071495	0.00963996	25	2304	cellular response to endogenous stimulus	BP	0.0108507
GO:1901701	0.00424158	25	2058	cellular response to oxygen-containing compound	BP	0.0121477
GO:0008610	0.000756495	23	1627	lipid biosynthetic process	BP	0.0141364
GO:0071396	0.00184328	16	1118	cellular response to lipid	BP	0.0143113
GO:0055080	0.00981434	11	714	monoatomic cation homeostasis	BP	0.0154062
GO:0009165	0.00892018	11	676	nucleotide biosynthetic process	BP	0.0162722
GO:1901293	0.00785762	11	666	nucleoside phosphate biosynthetic process	BP	0.0165165
GO:0008299	0.00416688	11	643	isoprenoid biosynthetic process	BP	0.0171073
GO:0007623	0.00151304	10	470	circadian rhythm	BP	0.0212766
GO:0006897	0.00522811	9	403	endocytosis	BP	0.0223325
GO:0006643	0.000646808	9	347	membrane lipid metabolic process	BP	0.0259366
GO:0098657	0.00176774	9	342	import into cell	BP	0.0263158
GO:0046467	0.000308539	9	319	membrane lipid biosynthetic process	BP	0.0282132
GO:0010118	0.000136481	9	251	stomatal movement	BP	0.0358566
GO:0009156	0.00844002	8	434	ribonucleoside monophosphate biosynthetic process	BP	0.0184332
GO:0048511	0.00479516	8	388	rhythmic process	BP	0.0206186
GO:0008285	0.000644672	8	238	negative regulation of cell population proliferation	BP	0.0336134
GO:0030148	1.69185e-05	8	202	sphingolipid biosynthetic process	BP	0.039604
GO:0009640	0.00282669	7	322	photomorphogenesis	BP	0.0217391
GO:0019722	0.00146051	7	242	calcium-mediated signaling	BP	0.0289256
GO:0019216	0.00139074	7	237	regulation of lipid metabolic process	BP	0.0295359
GO:0006665	0.000406358	7	223	sphingolipid metabolic process	BP	0.0313901
GO:0097164	0.000192044	7	205	ammonium ion metabolic process	BP	0.0341463
GO:0046519	3.02708e-05	6	120	sphingoid metabolic process	BP	0.05
GO:0046520	1.86096e-05	6	114	sphingoid biosynthetic process	BP	0.0526316
GO:0031145	0.000113814	6	93	anaphase-promoting complex-dependent catabolic process	BP	0.0645161
GO:0009901	3.4594e-06	6	63	anther dehiscence	BP	0.0952381
GO:0010233	0.00641753	5	177	phloem transport	BP	0.0282486
GO:0010232	0.00634289	5	176	vascular transport	BP	0.0284091
GO:0046890	0.004011	5	162	regulation of lipid biosynthetic process	BP	0.0308642
GO:0034728	0.00989127	5	161	nucleosome organization	BP	0.0310559
GO:0007584	0.00220711	5	126	response to nutrient	BP	0.0396825
GO:0042391	0.00178972	5	111	regulation of membrane potential	BP	0.045045
GO:0006909	0.000148414	5	59	phagocytosis	BP	0.0847458
GO:0009687	0.00810298	4	122	abscisic acid metabolic process	BP	0.0327869
GO:0009836	0.00201987	4	102	fruit ripening, climacteric	BP	0.0392157
GO:0030641	0.00753177	4	101	regulation of cellular pH	BP	0.039604
GO:0009163	0.00649271	4	97	nucleoside biosynthetic process	BP	0.0412371
GO:0042455	0.00550358	4	92	ribonucleoside biosynthetic process	BP	0.0434783
GO:0034097	0.00584896	4	86	response to cytokine	BP	0.0465116
GO:0071345	0.00219284	4	64	cellular response to cytokine stimulus	BP	0.0625
GO:0010047	0.000709139	4	62	fruit dehiscence	BP	0.0645161
GO:0070979	0.000298713	4	31	protein K11-linked ubiquitination	BP	0.129032
GO:0045851	0.00949524	3	58	pH reduction	BP	0.0517241
GO:0051452	0.00949524	3	58	intracellular pH reduction	BP	0.0517241
GO:0070071	0.0063909	3	48	proton-transporting two-sector ATPase complex assembly	BP	0.0625
GO:0019217	0.00452966	3	44	regulation of fatty acid metabolic process	BP	0.0681818
GO:0046132	0.00909773	3	44	pyrimidine ribonucleoside biosynthetic process	BP	0.0681818
GO:0070070	0.00330071	3	36	proton-transporting V-type ATPase complex assembly	BP	0.0833333
GO:0042304	0.000962939	3	31	regulation of fatty acid biosynthetic process	BP	0.0967742
GO:0006911	0.00118398	3	16	phagocytosis, engulfment	BP	0.1875
GO:0010324	0.00118398	3	16	membrane invagination	BP	0.1875
GO:0099024	0.00118398	3	16	plasma membrane invagination	BP	0.1875
GO:0016107	0.00818348	2	25	sesquiterpenoid catabolic process	BP	0.08
GO:0043290	0.00818348	2	25	apocarotenoid catabolic process	BP	0.08
GO:1902389	0.00576681	2	18	ceramide 1-phosphate transport	BP	0.111111
GO:0001508	0.00713127	2	15	action potential	BP	0.133333
GO:0019098	0.00339418	2	13	reproductive behavior	BP	0.153846
GO:0071356	0.00322599	2	11	cellular response to tumor necrosis factor	BP	0.181818
GO:0034612	0.00740347	2	11	response to tumor necrosis factor	BP	0.181818
GO:0010930	0.00241551	2	10	negative regulation of auxin mediated signaling pathway	BP	0.2
GO:0043181	0.00440729	2	10	vacuolar sequestering	BP	0.2
GO:0006290	0.00571743	2	10	pyrimidine dimer repair	BP	0.2
GO:0009594	0.00194065	2	9	detection of nutrient	BP	0.222222
GO:0080140	0.000880278	2	8	regulation of jasmonic acid metabolic process	BP	0.25
GO:0080141	0.000880278	2	8	regulation of jasmonic acid biosynthetic process	BP	0.25
GO:0120256	0.00156778	2	7	olefinic compound catabolic process	BP	0.285714
GO:0032119	0.00264487	2	6	sequestering of zinc ion	BP	0.333333
GO:0010213	0.00198729	2	5	non-photoreactive DNA repair	BP	0.4
GO:0018874	0.000104146	2	4	benzoate metabolic process	BP	0.5
GO:0086010	0.000363775	2	3	membrane depolarization during action potential	BP	0.666667
GO:0051899	0.000193472	2	2	membrane depolarization	BP	1
GO:0001845	0.00569724	1	1	phagolysosome assembly	BP	1
GO:0033363	0.00569724	1	1	secretory granule organization	BP	1
GO:0043277	0.00569724	1	1	apoptotic cell clearance	BP	1
GO:0046662	0.00569724	1	1	regulation of egg-laying behavior	BP	1
GO:0048520	0.00569724	1	1	positive regulation of behavior	BP	1
GO:0050795	0.00569724	1	1	regulation of behavior	BP	1
GO:0061792	0.00569724	1	1	secretory granule maturation	BP	1
GO:0090325	0.00569724	1	1	regulation of locomotion involved in locomotory behavior	BP	1
GO:0090326	0.00569724	1	1	positive regulation of locomotion involved in locomotory behavior	BP	1
GO:0090383	0.00569724	1	1	phagosome acidification	BP	1
GO:0090386	0.00569724	1	1	phagosome maturation involved in apoptotic cell clearance	BP	1
GO:0090387	0.00569724	1	1	phagolysosome assembly involved in apoptotic cell clearance	BP	1
GO:0090390	0.00569724	1	1	phagosome acidification involved in apoptotic cell clearance	BP	1
GO:1901046	0.00569724	1	1	positive regulation of egg-laying behavior	BP	1
GO:1904809	0.00569724	1	1	regulation of dense core granule transport	BP	1
GO:1904811	0.00569724	1	1	positive regulation of dense core granule transport	BP	1
GO:1990502	0.00569724	1	1	dense core granule maturation	BP	1
GO:0009302	0.00882599	1	1	sno(s)RNA transcription	BP	1
GO:0042275	0.00882599	1	1	error-free postreplication DNA repair	BP	1
GO:0090088	0.00882599	1	1	regulation of oligopeptide transport	BP	1
GO:0120174	0.00882599	1	1	stress-induced homeostatically regulated protein degradation pathway	BP	1
GO:2000639	0.00882599	1	1	negative regulation of SREBP signaling pathway	BP	1
GO:0005783	0.00599908	43	4200	endoplasmic reticulum	CC	0.0102381
GO:0098827	0.00403802	18	1240	endoplasmic reticulum subcompartment	CC	0.0145161
GO:0042175	0.00357539	18	1213	nuclear outer membrane-endoplasmic reticulum membrane network	CC	0.0148392
GO:0034399	0.00468037	6	155	nuclear periphery	CC	0.0387097
GO:0005680	0.000226926	6	103	anaphase-promoting complex	CC	0.0582524
GO:0097526	0.00752709	4	114	spliceosomal tri-snRNP complex	CC	0.0350877
GO:0045202	0.00431538	4	80	synapse	CC	0.05
GO:0005682	0.00155075	4	76	U5 snRNP	CC	0.0526316
GO:0034702	0.000507364	4	49	monoatomic ion channel complex	CC	0.0816327
GO:0071005	0.00221834	3	34	U2-type precatalytic spliceosome	CC	0.0882353
GO:0005785	0.00611358	2	16	signal recognition particle receptor complex	CC	0.125
GO:0070545	0.0061679	2	15	PeBoW complex	CC	0.133333
GO:0031164	0.00264487	2	6	contractile vacuolar membrane	CC	0.333333
GO:0097505	0.00882599	1	1	Rad6-Rad18 complex	CC	1
GO:1990303	0.00882599	1	1	UBR1-RAD6 ubiquitin ligase complex	CC	1
GO:1990304	0.00882599	1	1	MUB1-RAD6-UBR2 ubiquitin ligase complex	CC	1
GO:1990305	0.00882599	1	1	RAD6-UBR2 ubiquitin ligase complex	CC	1
GO:0003674	0.00170006	279	37344	molecular_function	MF	0.00747108
GO:0003824	0.000501957	183	21363	catalytic activity	MF	0.00856621
GO:0016746	0.000357312	21	1471	acyltransferase activity	MF	0.014276
GO:0016829	0.00194934	20	1517	lyase activity	MF	0.0131839
GO:0016747	0.00826013	15	1301	acyltransferase activity, transferring groups other than amino-acyl groups	MF	0.0115296
GO:0000976	0.00685631	14	1127	transcription cis-regulatory region binding	MF	0.0124224
GO:0080043	0.00954065	7	515	quercetin 3-O-glucosyltransferase activity	MF	0.0135922
GO:0080044	0.00954065	7	515	quercetin 7-O-glucosyltransferase activity	MF	0.0135922
GO:0004650	0.00748191	7	375	polygalacturonase activity	MF	0.0186667
GO:0043021	0.00585261	6	210	ribonucleoprotein complex binding	MF	0.0285714
GO:0047213	0.000268185	5	122	anthocyanidin 3-O-glucosyltransferase activity	MF	0.0409836
GO:0042284	1.86187e-05	5	88	sphingolipid delta-4 desaturase activity	MF	0.0568182
GO:0016621	8.05949e-05	5	69	cinnamoyl-CoA reductase activity	MF	0.0724638
GO:0022843	0.00575609	4	98	voltage-gated monoatomic cation channel activity	MF	0.0408163
GO:0016790	0.000964141	4	56	thiolester hydrolase activity	MF	0.0714286
GO:0042409	0.00185668	3	50	caffeoyl-CoA O-methyltransferase activity	MF	0.06
GO:1902387	0.00576681	2	18	ceramide 1-phosphate binding	MF	0.111111
GO:0030623	0.00675064	2	16	U5 snRNA binding	MF	0.125
GO:0016768	0.00464271	2	14	spermine synthase activity	MF	0.142857
GO:0003994	0.00447622	2	13	aconitate hydratase activity	MF	0.153846
GO:0046624	0.0024009	2	12	sphingolipid transporter activity	MF	0.166667
GO:0097157	0.00503792	2	12	pre-mRNA intronic binding	MF	0.166667
GO:0004649	0.00174568	2	9	poly(ADP-ribose) glycohydrolase activity	MF	0.222222
GO:0070530	0.0043576	2	9	K63-linked polyubiquitin modification-dependent protein binding	MF	0.222222
GO:0036424	0.00147078	2	8	L-phosphoserine phosphatase activity	MF	0.25
GO:0030159	0.00184423	2	7	signaling receptor complex adaptor activity	MF	0.285714
GO:0047251	4.92361e-05	2	3	thiohydroximate beta-D-glucosyltransferase activity	MF	0.666667
GO:0000386	0.000544787	2	3	second spliceosomal transesterification activity	MF	0.666667
GO:0030750	9.23235e-05	2	2	putrescine N-methyltransferase activity	MF	1
GO:0005245	0.000193472	2	2	voltage-gated calcium channel activity	MF	1
GO:0047456	0.00525604	1	1	2-methylisocitrate dehydratase activity	MF	1
