# Supplementary material for: Insights into epigenetics suggest a role of DNA methylation in regulating Chinese yam tuber shape
Source: BMC Plant Biol. 2026 Mar 2;26:624. doi: 10.1186/s12870-026-08438-5 (PMC13059382; doi:10.1186/s12870-026-08438-5)
Supplement: Supplementary file 5 — Additional file 5: Enriched KEGG pathways of DMR-associated genes [file 12870_2026_8438_MOESM5_ESM.xlsx]

## Sheet: KEGG HyperDMR-associated genes
Additional file 5. Enriched KEGG pathways of DMR-associated genes.
ko_id	Description	GeneRatio	BgRatio	RichFactor	FoldEnrichment	zScore	pvalue	p.adjust	qvalue	gene_ID	Count
ko00906	Carotenoid biosynthesis	5/399	284/119253	0.0176056	5.26197	4.16644	0.00283874	0.19481	0.182717	d_polystachya_ptg000004l_000223.1/d_polystachya_ptg000015l_000432.1/d_polystachya_ptg000105l_000254.1/d_polystachya_ptg000005l_000427.1/d_polystachya_ptg000080l_000165.1	5
ko04113	Meiosis	5/399	335/119253	0.0149254	4.46089	3.67535	0.00568213	0.19481	0.182717	d_polystachya_ptg000042l_001104.1/d_polystachya_ptg000005l_000518.1/d_polystachya_ptg000042l_001003.1/d_polystachya_ptg000147l_001018.1/d_polystachya_ptg000150l_000024.1	5
ko04111	Cell cycle	5/399	459/119253	0.0108932	3.25577	2.80554	0.0198673	0.336234	0.315361	d_polystachya_ptg000042l_001104.1/d_polystachya_ptg000005l_000518.1/d_polystachya_ptg000042l_001003.1/d_polystachya_ptg000147l_001018.1/d_polystachya_ptg000150l_000024.1	5
ko04914	Progesterone-mediated oocyte maturation	4/399	161/119253	0.0248447	7.42558	4.72712	0.00220226	0.19481	0.182717	d_polystachya_ptg000042l_001104.1/d_polystachya_ptg000042l_001003.1/d_polystachya_ptg000147l_001018.1/d_polystachya_ptg000150l_000024.1	4
ko00280	Valine, leucine and isoleucine degradation	4/399	216/119253	0.0185185	5.53481	3.86507	0.00624393	0.19481	0.182717	d_polystachya_ptg000080l_000113.1/d_polystachya_ptg000005l_000638.1/d_polystachya_ptg000022l_000112.1/d_polystachya_ptg000136l_000338.1	4
ko04139	Mitophagy	4/399	239/119253	0.0167364	5.00217	3.58846	0.00884223	0.229898	0.215626	d_polystachya_ptg000074l_000441.1/d_polystachya_ptg000118l_000690.1/d_polystachya_ptg000085l_000539.1/d_polystachya_ptg000078l_000638.1	4
ko00051	Fructose and mannose metabolism	4/399	323/119253	0.0123839	3.7013	2.8167	0.0239264	0.336234	0.315361	d_polystachya_ptg000105l_000063.1/d_polystachya_ptg000085l_000266.1/d_polystachya_ptg000028l_000062.1/d_polystachya_ptg000103l_000277.1	4
ko00945	Stilbenoid, diarylheptanoid and gingerol biosynthesis	4/399	329/119253	0.0121581	3.6338	2.77177	0.0253712	0.336234	0.315361	d_polystachya_ptg000125l_000552.1/d_polystachya_ptg000125l_000550.1/d_polystachya_ptg000130l_000409.1/d_polystachya_ptg000144l_000022.1	4
ko04931	Insulin resistance	4/399	331/119253	0.0120846	3.61184	2.75703	0.0258642	0.336234	0.315361	d_polystachya_ptg000078l_000124.1/d_polystachya_ptg000043l_000516.1/d_polystachya_ptg000126l_000647.1/d_polystachya_ptg000047l_000236.1	4
ko04150	mTOR signaling pathway	4/399	347/119253	0.0115274	3.4453	2.64306	0.0300154	0.360185	0.337825	d_polystachya_ptg000078l_000124.1/d_polystachya_ptg000043l_000516.1/d_polystachya_ptg000126l_000647.1/d_polystachya_ptg000047l_000236.1	4
ko00941	Flavonoid biosynthesis	4/399	392/119253	0.0102041	3.04979	2.3553	0.0436906	0.426087	0.399637	d_polystachya_ptg000125l_000552.1/d_polystachya_ptg000125l_000550.1/d_polystachya_ptg000130l_000409.1/d_polystachya_ptg000021l_000764.1	4
ko04922	Glucagon signaling pathway	4/399	488/119253	0.00819672	2.44983	1.8595	0.0826706	0.478719	0.449001	d_polystachya_ptg000043l_000516.1/d_polystachya_ptg000126l_000647.1/d_polystachya_ptg000005l_000289.1/d_polystachya_ptg000047l_000236.1	4
ko00563	Glycosylphosphatidylinositol (GPI)-anchor biosynthesis	3/399	97/119253	0.0309278	9.2437	4.70612	0.00434345	0.19481	0.182717	d_polystachya_ptg000043l_000469.1/d_polystachya_ptg000043l_000426.1/d_polystachya_ptg000118l_000833.1	3
ko05410	Hypertrophic cardiomyopathy	3/399	164/119253	0.0182927	5.46731	3.31699	0.0180546	0.336234	0.315361	d_polystachya_ptg000043l_000516.1/d_polystachya_ptg000126l_000647.1/d_polystachya_ptg000047l_000236.1	3
ko00600	Sphingolipid metabolism	3/399	238/119253	0.012605	3.76739	2.47611	0.0464326	0.426087	0.399637	d_polystachya_ptg000147l_001695.1/d_polystachya_ptg000033l_000058.1/d_polystachya_ptg000042l_000906.1	3
ko04920	Adipocytokine signaling pathway	3/399	260/119253	0.0115385	3.44861	2.29012	0.0574987	0.472095	0.442788	d_polystachya_ptg000043l_000516.1/d_polystachya_ptg000126l_000647.1/d_polystachya_ptg000047l_000236.1	3
ko00970	Aminoacyl-tRNA biosynthesis	3/399	299/119253	0.0100334	2.99879	2.00505	0.0798353	0.478719	0.449001	d_polystachya_ptg000010l_000486.1/d_polystachya_ptg000080l_000194.1/d_polystachya_ptg000125l_000579.1	3
ko04710	Circadian rhythm	3/399	299/119253	0.0100334	2.99879	2.00505	0.0798353	0.478719	0.449001	d_polystachya_ptg000043l_000516.1/d_polystachya_ptg000126l_000647.1/d_polystachya_ptg000047l_000236.1	3
ko01210	2-Oxocarboxylic acid metabolism	3/399	305/119253	0.00983607	2.9398	1.96535	0.0835618	0.478719	0.449001	d_polystachya_ptg000051l_000221.1/d_polystachya_ptg000051l_000330.1/d_polystachya_ptg000022l_000112.1	3
ko00562	Inositol phosphate metabolism	3/399	322/119253	0.00931677	2.78459	1.85794	0.0945129	0.478719	0.449001	d_polystachya_ptg000074l_000441.1/d_polystachya_ptg000004l_000167.1/d_polystachya_ptg000074l_000034.1	3
ko04068	FoxO signaling pathway	3/399	326/119253	0.00920245	2.75043	1.83369	0.0971713	0.478719	0.449001	d_polystachya_ptg000043l_000516.1/d_polystachya_ptg000126l_000647.1/d_polystachya_ptg000047l_000236.1	3
ko04213	Longevity regulating pathway - multiple species	3/399	340/119253	0.00882353	2.63717	1.75159	0.10671	0.478719	0.449001	d_polystachya_ptg000043l_000516.1/d_polystachya_ptg000126l_000647.1/d_polystachya_ptg000047l_000236.1	3
ko04721	Synaptic vesicle cycle	3/399	341/119253	0.00879765	2.62944	1.74588	0.107405	0.478719	0.449001	d_polystachya_ptg000150l_000166.1/d_polystachya_ptg000043l_000228.1/d_polystachya_ptg000111l_000165.1	3
ko02010	ABC transporters	3/399	354/119253	0.00847458	2.53288	1.67353	0.116597	0.505255	0.47389	d_polystachya_ptg000043l_000455.1/d_polystachya_ptg000136l_000299.1/d_polystachya_ptg000010l_000514.1	3
ko04211	Longevity regulating pathway	3/399	369/119253	0.00813008	2.42992	1.59395	0.127554	0.520821	0.488489	d_polystachya_ptg000043l_000516.1/d_polystachya_ptg000126l_000647.1/d_polystachya_ptg000047l_000236.1	3
ko04070	Phosphatidylinositol signaling system	3/399	404/119253	0.00742574	2.2194	1.4225	0.154438	0.521052	0.488706	d_polystachya_ptg000074l_000441.1/d_polystachya_ptg000074l_000034.1/d_polystachya_ptg000085l_000703.1	3
ko04530	Tight junction	3/399	424/119253	0.00707547	2.11471	1.33229	0.17053	0.521052	0.488706	d_polystachya_ptg000043l_000516.1/d_polystachya_ptg000126l_000647.1/d_polystachya_ptg000047l_000236.1	3
ko04921	Oxytocin signaling pathway	3/399	430/119253	0.00697674	2.08521	1.3062	0.175449	0.521052	0.488706	d_polystachya_ptg000043l_000516.1/d_polystachya_ptg000126l_000647.1/d_polystachya_ptg000047l_000236.1	3
ko00270	Cysteine and methionine metabolism	3/399	447/119253	0.00671141	2.0059	1.23454	0.189594	0.521052	0.488706	d_polystachya_ptg000005l_000317.1/d_polystachya_ptg000022l_000112.1/d_polystachya_ptg000085l_000543.1	3
ko00720	Other carbon fixation pathways	3/399	452/119253	0.00663717	1.98371	1.21406	0.193808	0.521278	0.488918	d_polystachya_ptg000051l_000221.1/d_polystachya_ptg000051l_000330.1/d_polystachya_ptg000136l_000338.1	3
ko05165	Human papillomavirus infection	3/399	461/119253	0.00650759	1.94499	1.17786	0.201453	0.532654	0.499588	d_polystachya_ptg000078l_000124.1/d_polystachya_ptg000005l_000289.1/d_polystachya_ptg000043l_000228.1	3
ko04550	Signaling pathways regulating pluripotency of stem cells	2/399	61/119253	0.0327869	9.79933	3.98294	0.0179429	0.336234	0.315361	d_polystachya_ptg000078l_000124.1/d_polystachya_ptg000125l_000583.1	2
ko04657	IL-17 signaling pathway	2/399	96/119253	0.0208333	6.22666	2.96833	0.0414329	0.426087	0.399637	d_polystachya_ptg000078l_000124.1/d_polystachya_ptg000150l_000024.1	2
ko04062	Chemokine signaling pathway	2/399	100/119253	0.02	5.97759	2.88522	0.044589	0.426087	0.399637	d_polystachya_ptg000078l_000124.1/d_polystachya_ptg000150l_000417.1	2
ko00904	Diterpenoid biosynthesis	2/399	120/119253	0.0166667	4.98133	2.52822	0.0616028	0.478719	0.449001	d_polystachya_ptg000005l_000619.1/d_polystachya_ptg000105l_000030.1	2
ko05210	Colorectal cancer	2/399	137/119253	0.0145985	4.36321	2.28213	0.0775009	0.478719	0.449001	d_polystachya_ptg000078l_000124.1/d_polystachya_ptg000164l_000130.1	2
ko00770	Pantothenate and CoA biosynthesis	2/399	152/119253	0.0131579	3.93263	2.0962	0.0924636	0.478719	0.449001	d_polystachya_ptg000022l_000112.1/d_polystachya_ptg000089l_000090.1	2
ko02020	Two-component system	2/399	159/119253	0.0125786	3.75949	2.01742	0.0997105	0.478719	0.449001	d_polystachya_ptg000004l_000772.1/d_polystachya_ptg000136l_000338.1	2
ko04919	Thyroid hormone signaling pathway	2/399	190/119253	0.0105263	3.1461	1.71534	0.133489	0.520821	0.488489	d_polystachya_ptg000078l_000124.1/d_polystachya_ptg000028l_000063.1	2
ko05322	Systemic lupus erythematosus	2/399	193/119253	0.0103627	3.0972	1.68946	0.136882	0.520821	0.488489	d_polystachya_ptg000085l_000539.1/d_polystachya_ptg000018l_000379.1	2
ko04011	MAPK signaling pathway	2/399	200/119253	0.01	2.9888	1.63098	0.144874	0.521052	0.488706	d_polystachya_ptg000074l_000441.1/d_polystachya_ptg000150l_000417.1	2
ko03060	Protein export	2/399	209/119253	0.00956938	2.86009	1.55943	0.155285	0.521052	0.488706	d_polystachya_ptg000013l_000454.1/d_polystachya_ptg000276l_000133.1	2
ko04130	SNARE interactions in vesicular transport	2/399	226/119253	0.00884956	2.64495	1.43416	0.175313	0.521052	0.488706	d_polystachya_ptg000105l_000260.1/d_polystachya_ptg000150l_000166.1	2
ko00020	Citrate cycle (TCA cycle)	2/399	267/119253	0.00749064	2.2388	1.17414	0.224969	0.564076	0.52906	d_polystachya_ptg000051l_000221.1/d_polystachya_ptg000051l_000330.1	2
ko05167	Kaposi sarcoma-associated herpesvirus infection	2/399	277/119253	0.00722022	2.15798	1.11795	0.237257	0.564076	0.52906	d_polystachya_ptg000078l_000124.1/d_polystachya_ptg000150l_000417.1	2
ko05226	Gastric cancer	2/399	283/119253	0.00706714	2.11222	1.08537	0.244647	0.564076	0.52906	d_polystachya_ptg000078l_000124.1/d_polystachya_ptg000136l_000299.1	2
ko05202	Transcriptional misregulation in cancer	2/399	284/119253	0.00704225	2.10479	1.08002	0.245879	0.564076	0.52906	d_polystachya_ptg000125l_000583.1/d_polystachya_ptg000018l_000379.1	2
ko04260	Cardiac muscle contraction	2/399	294/119253	0.00680272	2.0332	1.02771	0.258216	0.572907	0.537342	d_polystachya_ptg000004l_000772.1/d_polystachya_ptg000005l_000496.1	2
ko04976	Bile secretion	2/399	302/119253	0.00662252	1.97934	0.987332	0.268091	0.572907	0.537342	d_polystachya_ptg000043l_000455.1/d_polystachya_ptg000136l_000299.1	2
ko04728	Dopaminergic synapse	2/399	334/119253	0.00598802	1.7897	0.837378	0.307506	0.594061	0.557183	d_polystachya_ptg000078l_000124.1/d_polystachya_ptg000150l_000417.1	2
ko03460	Fanconi anemia pathway	2/399	380/119253	0.00526316	1.57305	0.64827	0.363331	0.624344	0.585586	d_polystachya_ptg000010l_000365.1/d_polystachya_ptg000119l_000336.1	2
ko03440	Homologous recombination	2/399	382/119253	0.0052356	1.56482	0.640638	0.365724	0.624344	0.585586	d_polystachya_ptg000010l_000365.1/d_polystachya_ptg000119l_000336.1	2
ko05034	Alcoholism	2/399	410/119253	0.00487805	1.45795	0.53819	0.398827	0.624344	0.585586	d_polystachya_ptg000018l_000379.1/d_polystachya_ptg000150l_000417.1	2
ko00561	Glycerolipid metabolism	2/399	425/119253	0.00470588	1.40649	0.486407	0.41623	0.624344	0.585586	d_polystachya_ptg000147l_001695.1/d_polystachya_ptg000078l_000034.1	2
ko04310	Wnt signaling pathway	2/399	440/119253	0.00454545	1.35854	0.436565	0.433376	0.636698	0.597172	d_polystachya_ptg000078l_000124.1/d_polystachya_ptg000103l_000474.1	2
ko05206	MicroRNAs in cancer	2/399	458/119253	0.00436681	1.30515	0.379107	0.453589	0.636698	0.597172	d_polystachya_ptg000136l_000299.1/d_polystachya_ptg000125l_000224.1	2
ko04146	Peroxisome	2/399	459/119253	0.0043573	1.30231	0.375986	0.4547	0.636698	0.597172	d_polystachya_ptg000010l_000514.1/d_polystachya_ptg000106l_000005.1	2
ko04145	Phagosome	2/399	465/119253	0.00430108	1.2855	0.357409	0.461338	0.636698	0.597172	d_polystachya_ptg000105l_000260.1/d_polystachya_ptg000043l_000228.1	2
ko04917	Prolactin signaling pathway	2/399	475/119253	0.00421053	1.25844	0.327003	0.472296	0.636698	0.597172	d_polystachya_ptg000078l_000124.1/d_polystachya_ptg000015l_001243.1	2
ko00564	Glycerophospholipid metabolism	2/399	489/119253	0.00408998	1.22241	0.28555	0.487409	0.636698	0.597172	d_polystachya_ptg000080l_000214.1/d_polystachya_ptg000085l_000703.1	2
ko01524	Platinum drug resistance	2/399	494/119253	0.00404858	1.21004	0.271046	0.492741	0.636698	0.597172	d_polystachya_ptg000164l_000130.1/d_polystachya_ptg000043l_000455.1	2
ko00362	Benzoate degradation	1/399	17/119253	0.0588235	17.5812	3.96139	0.0553854	0.472095	0.442788	d_polystachya_ptg000136l_000338.1	1
ko05111	Biofilm formation	1/399	25/119253	0.04	11.9552	3.17405	0.0803797	0.478719	0.449001	d_polystachya_ptg000085l_000543.1	1
ko04926	Relaxin signaling pathway	1/399	32/119253	0.03125	9.33999	2.73386	0.101708	0.478719	0.449001	d_polystachya_ptg000150l_000417.1	1
ko05217	Basal cell carcinoma	1/399	33/119253	0.030303	9.05696	2.68204	0.104714	0.478719	0.449001	d_polystachya_ptg000078l_000124.1	1
ko04911	Insulin secretion	1/399	43/119253	0.0232558	6.95069	2.2613	0.134231	0.520821	0.488489	d_polystachya_ptg000150l_000166.1	1
ko05032	Morphine addiction	1/399	43/119253	0.0232558	6.95069	2.2613	0.134231	0.520821	0.488489	d_polystachya_ptg000150l_000417.1	1
ko04711	Circadian rhythm	1/399	47/119253	0.0212766	6.35914	2.12916	0.145764	0.521052	0.488706	d_polystachya_ptg000078l_000124.1	1
ko04725	Cholinergic synapse	1/399	51/119253	0.0196078	5.86039	2.01153	0.157144	0.521052	0.488706	d_polystachya_ptg000150l_000417.1	1
ko00261	Monobactam biosynthesis	1/399	54/119253	0.0185185	5.53481	1.93122	0.16558	0.521052	0.488706	d_polystachya_ptg000063l_000837.1	1
ko04974	Protein digestion and absorption	1/399	54/119253	0.0185185	5.53481	1.93122	0.16558	0.521052	0.488706	d_polystachya_ptg000160l_000620.1	1
ko00603	Glycosphingolipid biosynthesis	1/399	55/119253	0.0181818	5.43418	1.90578	0.168373	0.521052	0.488706	d_polystachya_ptg000147l_001695.1	1
ko05213	Endometrial cancer	1/399	60/119253	0.0166667	4.98133	1.78727	0.182199	0.521052	0.488706	d_polystachya_ptg000078l_000124.1	1
ko00514	Other types of O-glycan biosynthesis	1/399	62/119253	0.016129	4.82064	1.7435	0.187665	0.521052	0.488706	d_polystachya_ptg000085l_000514.1	1
ko00300	Lysine biosynthesis	1/399	63/119253	0.015873	4.74412	1.72232	0.190384	0.521052	0.488706	d_polystachya_ptg000063l_000837.1	1
ko05416	Viral myocarditis	1/399	63/119253	0.015873	4.74412	1.72232	0.190384	0.521052	0.488706	d_polystachya_ptg000066l_000058.1	1
ko00909	Sesquiterpenoid and triterpenoid biosynthesis	1/399	71/119253	0.0140845	4.20957	1.56741	0.211815	0.550718	0.516531	d_polystachya_ptg000015l_000175.1	1
ko04012	ErbB signaling pathway	1/399	77/119253	0.012987	3.88155	1.46551	0.227515	0.564076	0.52906	d_polystachya_ptg000078l_000124.1	1
ko00944	Flavone and flavonol biosynthesis	1/399	78/119253	0.0128205	3.83179	1.44953	0.230102	0.564076	0.52906	d_polystachya_ptg000021l_000764.1	1
ko04744	Phototransduction	1/399	82/119253	0.0121951	3.64487	1.38816	0.240361	0.564076	0.52906	d_polystachya_ptg000150l_000417.1	1
ko00780	Biotin metabolism	1/399	83/119253	0.0120482	3.60096	1.37341	0.242904	0.564076	0.52906	d_polystachya_ptg000024l_000639.1	1
ko04930	Type II diabetes mellitus	1/399	88/119253	0.0113636	3.39636	1.30296	0.255494	0.572907	0.537342	d_polystachya_ptg000005l_000289.1	1
ko04660	T cell receptor signaling pathway	1/399	92/119253	0.0108696	3.24869	1.25017	0.265415	0.572907	0.537342	d_polystachya_ptg000078l_000124.1	1
ko05224	Breast cancer	1/399	92/119253	0.0108696	3.24869	1.25017	0.265415	0.572907	0.537342	d_polystachya_ptg000078l_000124.1	1
ko04330	Notch signaling pathway	1/399	100/119253	0.01	2.9888	1.15279	0.284864	0.588791	0.55224	d_polystachya_ptg000028l_000063.1	1
ko00290	Valine, leucine and isoleucine biosynthesis	1/399	101/119253	0.00990099	2.9592	1.14131	0.287259	0.588791	0.55224	d_polystachya_ptg000022l_000112.1	1
ko01521	EGFR tyrosine kinase inhibitor resistance	1/399	102/119253	0.00980392	2.93019	1.12996	0.289646	0.588791	0.55224	d_polystachya_ptg000078l_000124.1	1
ko00650	Butanoate metabolism	1/399	104/119253	0.00961538	2.87384	1.10769	0.294395	0.588791	0.55224	d_polystachya_ptg000136l_000338.1	1
ko04740	Olfactory transduction	1/399	104/119253	0.00961538	2.87384	1.10769	0.294395	0.588791	0.55224	d_polystachya_ptg000150l_000417.1	1
ko00760	Nicotinate and nicotinamide metabolism	1/399	108/119253	0.00925926	2.7674	1.06469	0.3038	0.594061	0.557183	d_polystachya_ptg000028l_000831.1	1
ko04662	B cell receptor signaling pathway	1/399	110/119253	0.00909091	2.71709	1.04392	0.308455	0.594061	0.557183	d_polystachya_ptg000078l_000124.1	1
ko04713	Circadian entrainment	1/399	113/119253	0.00884956	2.64495	1.01362	0.31538	0.59999	0.562744	d_polystachya_ptg000150l_000417.1	1
ko04214	Apoptosis	1/399	116/119253	0.00862069	2.57655	0.984296	0.322235	0.602652	0.56524	d_polystachya_ptg000042l_000783.1	1
ko05160	Hepatitis C	1/399	117/119253	0.00854701	2.55453	0.974725	0.324505	0.602652	0.56524	d_polystachya_ptg000078l_000124.1	1
ko04510	Focal adhesion	1/399	119/119253	0.00840336	2.51159	0.95588	0.329022	0.603852	0.566366	d_polystachya_ptg000078l_000124.1	1
ko00340	Histidine metabolism	1/399	126/119253	0.00793651	2.37206	0.892824	0.344596	0.621832	0.58323	d_polystachya_ptg000015l_001177.1	1
ko04961	Endocrine and other factor-regulated calcium reabsorption	1/399	127/119253	0.00787402	2.35338	0.884162	0.346791	0.621832	0.58323	d_polystachya_ptg000111l_000165.1	1
ko00920	Sulfur metabolism	1/399	129/119253	0.00775194	2.3169	0.86708	0.351159	0.62251	0.583865	d_polystachya_ptg000085l_000543.1	1
ko00062	Fatty acid elongation	1/399	138/119253	0.00724638	2.16579	0.793946	0.370459	0.624344	0.585586	d_polystachya_ptg000136l_000065.1	1
ko04340	Hedgehog signaling pathway	1/399	138/119253	0.00724638	2.16579	0.793946	0.370459	0.624344	0.585586	d_polystachya_ptg000078l_000124.1	1
ko04972	Pancreatic secretion	1/399	139/119253	0.00719424	2.15021	0.786171	0.372568	0.624344	0.585586	d_polystachya_ptg000205l_000340.1	1
ko04724	Glutamatergic synapse	1/399	145/119253	0.00689655	2.06124	0.740865	0.385074	0.624344	0.585586	d_polystachya_ptg000150l_000417.1	1
ko05215	Prostate cancer	1/399	145/119253	0.00689655	2.06124	0.740865	0.385074	0.624344	0.585586	d_polystachya_ptg000078l_000124.1	1
ko04727	GABAergic synapse	1/399	149/119253	0.00671141	2.0059	0.711867	0.393272	0.624344	0.585586	d_polystachya_ptg000150l_000417.1	1
ko04916	Melanogenesis	1/399	150/119253	0.00666667	1.99253	0.704759	0.395305	0.624344	0.585586	d_polystachya_ptg000078l_000124.1	1
ko03320	PPAR signaling pathway	1/399	152/119253	0.00657895	1.96631	0.690708	0.399349	0.624344	0.585586	d_polystachya_ptg000133l_000146.1	1
ko00960	Tropane, piperidine and pyridine alkaloid biosynthesis	1/399	154/119253	0.00649351	1.94078	0.67687	0.403367	0.624344	0.585586	d_polystachya_ptg000103l_000373.1	1
ko00513	Various types of N-glycan biosynthesis	1/399	158/119253	0.00632911	1.89164	0.649809	0.411322	0.624344	0.585586	d_polystachya_ptg000080l_000221.1	1
ko04966	Collecting duct acid secretion	1/399	158/119253	0.00632911	1.89164	0.649809	0.411322	0.624344	0.585586	d_polystachya_ptg000043l_000228.1	1
ko00130	Ubiquinone and other terpenoid-quinone biosynthesis	1/399	160/119253	0.00625	1.868	0.636573	0.41526	0.624344	0.585586	d_polystachya_ptg000136l_000312.1	1
ko00950	Isoquinoline alkaloid biosynthesis	1/399	174/119253	0.00574713	1.7177	0.548924	0.442099	0.636698	0.597172	d_polystachya_ptg000130l_000409.1	1
ko00400	Phenylalanine, tyrosine and tryptophan biosynthesis	1/399	175/119253	0.00571429	1.70788	0.542972	0.443969	0.636698	0.597172	d_polystachya_ptg000205l_000345.1	1
ko04726	Serotonergic synapse	1/399	177/119253	0.00564972	1.68859	0.531184	0.447689	0.636698	0.597172	d_polystachya_ptg000150l_000417.1	1
ko00100	Steroid biosynthesis	1/399	181/119253	0.00552486	1.65127	0.508051	0.455054	0.636698	0.597172	d_polystachya_ptg000015l_000175.1	1
ko00510	N-Glycan biosynthesis	1/399	186/119253	0.00537634	1.60688	0.479928	0.464124	0.636698	0.597172	d_polystachya_ptg000080l_000221.1	1
ko04390	Hippo signaling pathway	1/399	191/119253	0.0052356	1.56482	0.452636	0.473043	0.636698	0.597172	d_polystachya_ptg000078l_000124.1	1
ko04360	Axon guidance	1/399	194/119253	0.00515464	1.54062	0.436638	0.478323	0.636698	0.597172	d_polystachya_ptg000078l_000124.1	1
ko01523	Antifolate resistance	1/399	197/119253	0.00507614	1.51716	0.420912	0.48355	0.636698	0.597172	d_polystachya_ptg000043l_000455.1	1
ko05230	Central carbon metabolism in cancer	1/399	199/119253	0.00502513	1.50191	0.410574	0.487006	0.636698	0.597172	d_polystachya_ptg000005l_000289.1	1
ko05120	Epithelial cell signaling in Helicobacter pylori infection	1/399	203/119253	0.00492611	1.47231	0.390235	0.493849	0.636698	0.597172	d_polystachya_ptg000043l_000228.1	1
ko03050	Proteasome	1/399	213/119253	0.00469484	1.40319	0.341245	0.51056	0.652847	0.612319	d_polystachya_ptg000059l_000210.1	1
ko00071	Fatty acid degradation	1/399	216/119253	0.00462963	1.3837	0.327034	0.515465	0.65376	0.613176	d_polystachya_ptg000136l_000338.1	1
ko00310	Lysine degradation	1/399	226/119253	0.00442478	1.32248	0.281153	0.531464	0.66472	0.623456	d_polystachya_ptg000136l_000338.1	1
ko05323	Rheumatoid arthritis	1/399	227/119253	0.00440529	1.31665	0.276684	0.533034	0.66472	0.623456	d_polystachya_ptg000043l_000228.1	1
ko04341	Hedgehog signaling pathway	1/399	233/119253	0.00429185	1.28275	0.250309	0.542348	0.66472	0.623456	d_polystachya_ptg000078l_000124.1	1
ko00410	beta-Alanine metabolism	1/399	235/119253	0.00425532	1.27183	0.241677	0.545412	0.66472	0.623456	d_polystachya_ptg000005l_000317.1	1
ko00860	Porphyrin metabolism	1/399	235/119253	0.00425532	1.27183	0.241677	0.545412	0.66472	0.623456	d_polystachya_ptg000080l_000194.1	1
ko04066	HIF-1 signaling pathway	1/399	240/119253	0.00416667	1.24533	0.220432	0.552981	0.668721	0.627208	d_polystachya_ptg000103l_000277.1	1
ko04072	Phospholipase D signaling pathway	1/399	250/119253	0.004	1.19552	0.179305	0.567744	0.681293	0.638999	d_polystachya_ptg000074l_000441.1	1
ko05110	Vibrio cholerae infection	1/399	263/119253	0.00380228	1.13642	0.12833	0.586211	0.696069	0.652858	d_polystachya_ptg000043l_000228.1	1
ko00592	alpha-Linolenic acid metabolism	1/399	265/119253	0.00377358	1.12785	0.120719	0.588982	0.696069	0.652858	d_polystachya_ptg000080l_000214.1	1
ko04020	Calcium signaling pathway	1/399	270/119253	0.0037037	1.10696	0.101948	0.595827	0.698865	0.65548	d_polystachya_ptg000205l_000340.1	1
ko04014	Ras signaling pathway	1/399	274/119253	0.00364964	1.0908	0.0871861	0.601221	0.699929	0.656479	d_polystachya_ptg000150l_000417.1	1
ko00360	Phenylalanine metabolism	1/399	292/119253	0.00342466	1.02356	0.0233554	0.62462	0.707516	0.663595	d_polystachya_ptg000130l_000409.1	1
ko00900	Terpenoid backbone biosynthesis	1/399	292/119253	0.00342466	1.02356	0.0233554	0.62462	0.707516	0.663595	d_polystachya_ptg000136l_000338.1	1
ko00052	Galactose metabolism	1/399	293/119253	0.00341297	1.02007	0.0199266	0.62588	0.707516	0.663595	d_polystachya_ptg000147l_001695.1	1
ko04612	Antigen processing and presentation	1/399	293/119253	0.00341297	1.02007	0.0199266	0.62588	0.707516	0.663595	d_polystachya_ptg000239l_000105.1	1
ko05231	Choline metabolism in cancer	1/399	301/119253	0.00332226	0.992956	-0.00708991	0.635801	0.709826	0.665761	d_polystachya_ptg000074l_000441.1	1
ko04666	Fc gamma R-mediated phagocytosis	1/399	302/119253	0.00331126	0.989668	-0.0104165	0.637023	0.709826	0.665761	d_polystachya_ptg000074l_000441.1	1
ko00260	Glycine, serine and threonine metabolism	1/399	312/119253	0.00320513	0.957948	-0.0430936	0.649017	0.71313	0.66886	d_polystachya_ptg000078l_000034.1	1
ko00330	Arginine and proline metabolism	1/399	315/119253	0.0031746	0.948824	-0.0526951	0.652537	0.71313	0.66886	d_polystachya_ptg000005l_000317.1	1
ko04712	Circadian rhythm - plant	1/399	316/119253	0.00316456	0.945822	-0.0558755	0.653703	0.71313	0.66886	d_polystachya_ptg000078l_000198.1	1
ko04810	Regulation of actin cytoskeleton	1/399	325/119253	0.00307692	0.91963	-0.0840634	0.664019	0.719354	0.674698	d_polystachya_ptg000074l_000441.1	1
ko03008	Ribosome biogenesis in eukaryotes	1/399	370/119253	0.0027027	0.807783	-0.214558	0.711182	0.765133	0.717635	d_polystachya_ptg000005l_000492.1	1
ko04217	Necroptosis	1/399	383/119253	0.00261097	0.780365	-0.249447	0.723533	0.77309	0.725098	d_polystachya_ptg000136l_000038.1	1
ko05225	Hepatocellular carcinoma	1/399	389/119253	0.00257069	0.768328	-0.265177	0.729055	0.773607	0.725582	d_polystachya_ptg000078l_000124.1	1
ko04071	Sphingolipid signaling pathway	1/399	396/119253	0.00252525	0.754747	-0.283245	0.735358	0.773607	0.725582	d_polystachya_ptg000033l_000058.1	1
ko00983	Drug metabolism	1/399	400/119253	0.0025	0.747199	-0.293438	0.738893	0.773607	0.725582	d_polystachya_ptg000005l_000665.1	1
ko04022	cGMP-PKG signaling pathway	1/399	449/119253	0.00222717	0.665656	-0.411257	0.778567	0.802766	0.752932	d_polystachya_ptg000205l_000340.1	1
ko04927	Cortisol synthesis and secretion	1/399	451/119253	0.00221729	0.662704	-0.415814	0.780052	0.802766	0.752932	d_polystachya_ptg000015l_001243.1	1
ko04138	Autophagy	1/399	454/119253	0.00220264	0.658325	-0.422617	0.78226	0.802766	0.752932	d_polystachya_ptg000033l_000058.1	1
ko00640	Propanoate metabolism	1/399	461/119253	0.0021692	0.648329	-0.438335	0.787328	0.802766	0.752932	d_polystachya_ptg000136l_000338.1	1
ko04913	Ovarian steroidogenesis	1/399	476/119253	0.00210084	0.627899	-0.471315	0.797795	0.808156	0.757987	d_polystachya_ptg000015l_001243.1	1
ko00061	Fatty acid biosynthesis	1/399	490/119253	0.00204082	0.609959	-0.50128	0.807101	0.808395	0.758211	d_polystachya_ptg000024l_000639.1	1
ko00480	Glutathione metabolism	1/399	492/119253	0.00203252	0.607479	-0.5055	0.808395	0.808395	0.758211	d_polystachya_ptg000005l_000317.1	1

## Sheet: KEGG HypoDMR-associated genes
ko_id	Description	GeneRatio	BgRatio	RichFactor	FoldEnrichment	zScore	pvalue	p.adjust	qvalue	gene_ID	Count
ko00600	Sphingolipid metabolism	8/364	238/119253	0.0336134	11.0124	8.55534	8.5974e-07	0.000135839	0.000128509	d_polystachya_ptg000073l_000158.1/d_polystachya_ptg000042l_001375.1/d_polystachya_ptg000147l_000925.1/d_polystachya_ptg000147l_001222.1/d_polystachya_ptg000033l_000058.1/d_polystachya_ptg000005l_000297.1/d_polystachya_ptg000073l_000157.1/d_polystachya_ptg000073l_000160.1	8
ko01524	Platinum drug resistance	5/364	494/119253	0.0101215	3.31597	2.85415	0.0185219	0.416713	0.394226	d_polystachya_ptg000042l_001983.1/d_polystachya_ptg000043l_000036.1/d_polystachya_ptg000043l_000213.1/d_polystachya_ptg000136l_000020.1/d_polystachya_ptg000147l_000707.1	5
ko05167	Kaposi sarcoma-associated herpesvirus infection	4/364	277/119253	0.0144404	4.73095	3.43987	0.0106858	0.365107	0.345404	d_polystachya_ptg000106l_000070.1/d_polystachya_ptg000015l_000211.1/d_polystachya_ptg000061l_000586.1/d_polystachya_ptg000012l_000038.1	4
ko05231	Choline metabolism in cancer	4/364	301/119253	0.013289	4.35373	3.22358	0.0141072	0.371489	0.351442	d_polystachya_ptg000074l_000441.1/d_polystachya_ptg000043l_000043.1/d_polystachya_ptg000005l_000559.1/d_polystachya_ptg000061l_000586.1	4
ko00480	Glutathione metabolism	4/364	492/119253	0.00813008	2.66356	2.04596	0.0651844	0.471147	0.445722	d_polystachya_ptg000042l_001983.1/d_polystachya_ptg000078l_000640.1/d_polystachya_ptg000061l_000581.1/d_polystachya_ptg000147l_000707.1	4
ko00563	Glycosylphosphatidylinositol (GPI)-anchor biosynthesis	3/364	97/119253	0.0309278	10.1325	4.97887	0.0033634	0.265709	0.25137	d_polystachya_ptg000042l_000936.1/d_polystachya_ptg000118l_000833.1/d_polystachya_ptg000045l_000182.1	3
ko05014	Amyotrophic lateral sclerosis	3/364	141/119253	0.0212766	6.9706	3.92521	0.00945565	0.365107	0.345404	d_polystachya_ptg000085l_000254.1/d_polystachya_ptg000061l_000586.1/d_polystachya_ptg000012l_000038.1	3
ko04011	MAPK signaling pathway	3/364	200/119253	0.015	4.91427	3.06555	0.0238295	0.416713	0.394226	d_polystachya_ptg000085l_000254.1/d_polystachya_ptg000074l_000441.1/d_polystachya_ptg000015l_000211.1	3
ko00280	Valine, leucine and isoleucine degradation	3/364	216/119253	0.0138889	4.55025	2.88973	0.0290117	0.416713	0.394226	d_polystachya_ptg000080l_000113.1/d_polystachya_ptg000005l_000638.1/d_polystachya_ptg000080l_000138.1	3
ko00052	Galactose metabolism	3/364	293/119253	0.0102389	3.35445	2.23273	0.0614279	0.471147	0.445722	d_polystachya_ptg000015l_001205.1/d_polystachya_ptg000043l_000289.1/d_polystachya_ptg000043l_000334.1	3
ko04710	Circadian rhythm	3/364	299/119253	0.0100334	3.28714	2.19104	0.0644489	0.471147	0.445722	d_polystachya_ptg000088l_000281.1/d_polystachya_ptg000115l_000496.1/d_polystachya_ptg000042l_000701.1	3
ko00330	Arginine and proline metabolism	3/364	315/119253	0.00952381	3.12017	2.08487	0.0728311	0.471147	0.445722	d_polystachya_ptg000063l_000550.1/d_polystachya_ptg000078l_000640.1/d_polystachya_ptg000158l_000012.1	3
ko04068	FoxO signaling pathway	3/364	326/119253	0.00920245	3.01489	2.01573	0.0788613	0.471147	0.445722	d_polystachya_ptg000085l_000254.1/d_polystachya_ptg000088l_000281.1/d_polystachya_ptg000115l_000496.1	3
ko04213	Longevity regulating pathway - multiple species	3/364	340/119253	0.00882353	2.89075	1.93184	0.0868391	0.471147	0.445722	d_polystachya_ptg000085l_000254.1/d_polystachya_ptg000088l_000281.1/d_polystachya_ptg000115l_000496.1	3
ko04211	Longevity regulating pathway	3/364	369/119253	0.00813008	2.66356	1.77094	0.104384	0.471147	0.445722	d_polystachya_ptg000085l_000254.1/d_polystachya_ptg000088l_000281.1/d_polystachya_ptg000115l_000496.1	3
ko05225	Hepatocellular carcinoma	3/364	389/119253	0.00771208	2.52662	1.66876	0.117229	0.471147	0.445722	d_polystachya_ptg000106l_000070.1/d_polystachya_ptg000042l_001983.1/d_polystachya_ptg000147l_000707.1	3
ko00941	Flavonoid biosynthesis	3/364	392/119253	0.00765306	2.50728	1.65398	0.119204	0.471147	0.445722	d_polystachya_ptg000043l_000290.1/d_polystachya_ptg000070l_000583.1/d_polystachya_ptg000021l_000770.1	3
ko04071	Sphingolipid signaling pathway	3/364	396/119253	0.00757576	2.48196	1.63449	0.121858	0.471147	0.445722	d_polystachya_ptg000042l_001375.1/d_polystachya_ptg000033l_000058.1/d_polystachya_ptg000061l_000586.1	3
ko00983	Drug metabolism	3/364	400/119253	0.0075	2.45714	1.61524	0.124532	0.471147	0.445722	d_polystachya_ptg000042l_001983.1/d_polystachya_ptg000147l_000707.1/d_polystachya_ptg000080l_000232.1	3
ko04530	Tight junction	3/364	424/119253	0.00707547	2.31805	1.50441	0.141013	0.472798	0.447284	d_polystachya_ptg000088l_000281.1/d_polystachya_ptg000115l_000496.1/d_polystachya_ptg000061l_000586.1	3
ko04921	Oxytocin signaling pathway	3/364	430/119253	0.00697674	2.28571	1.47788	0.145243	0.472798	0.447284	d_polystachya_ptg000088l_000281.1/d_polystachya_ptg000115l_000496.1/d_polystachya_ptg000012l_000038.1	3
ko04310	Wnt signaling pathway	3/364	440/119253	0.00681818	2.23376	1.43462	0.152383	0.472798	0.447284	d_polystachya_ptg000042l_000701.1/d_polystachya_ptg000061l_000586.1/d_polystachya_ptg000012l_000038.1	3
ko00720	Other carbon fixation pathways	3/364	452/119253	0.00663717	2.17446	1.38423	0.161096	0.472798	0.447284	d_polystachya_ptg000051l_000221.1/d_polystachya_ptg000127l_000304.1/d_polystachya_ptg000051l_000330.1	3
ko04922	Glucagon signaling pathway	3/364	488/119253	0.00614754	2.01405	1.24204	0.188072	0.492702	0.466114	d_polystachya_ptg000088l_000281.1/d_polystachya_ptg000115l_000496.1/d_polystachya_ptg000012l_000038.1	3
ko00521	Streptomycin biosynthesis	2/364	53/119253	0.0377358	12.3629	4.57829	0.011554	0.365107	0.345404	d_polystachya_ptg000015l_001205.1/d_polystachya_ptg000043l_000289.1	2
ko00450	Selenocompound metabolism	2/364	80/119253	0.025	8.19045	3.5598	0.0251072	0.416713	0.394226	d_polystachya_ptg000073l_001826.1/d_polystachya_ptg000002l_000494.1	2
ko04650	Natural killer cell mediated cytotoxicity	2/364	84/119253	0.0238095	7.80043	3.44991	0.0274782	0.416713	0.394226	d_polystachya_ptg000061l_000586.1/d_polystachya_ptg000012l_000038.1	2
ko04370	VEGF signaling pathway	2/364	99/119253	0.020202	6.61855	3.09457	0.0371187	0.426616	0.403594	d_polystachya_ptg000061l_000586.1/d_polystachya_ptg000012l_000038.1	2
ko04062	Chemokine signaling pathway	2/364	100/119253	0.02	6.55236	3.07353	0.0378014	0.426616	0.403594	d_polystachya_ptg000015l_000211.1/d_polystachya_ptg000061l_000586.1	2
ko05212	Pancreatic cancer	2/364	100/119253	0.02	6.55236	3.07353	0.0378014	0.426616	0.403594	d_polystachya_ptg000106l_000070.1/d_polystachya_ptg000061l_000586.1	2
ko04380	Osteoclast differentiation	2/364	104/119253	0.0192308	6.30035	2.99219	0.0405801	0.427443	0.404377	d_polystachya_ptg000061l_000586.1/d_polystachya_ptg000012l_000038.1	2
ko04662	B cell receptor signaling pathway	2/364	110/119253	0.0181818	5.95669	2.87784	0.0448872	0.443261	0.419341	d_polystachya_ptg000061l_000586.1/d_polystachya_ptg000012l_000038.1	2
ko04724	Glutamatergic synapse	2/364	145/119253	0.0137931	4.51887	2.34601	0.0729825	0.471147	0.445722	d_polystachya_ptg000015l_000211.1/d_polystachya_ptg000012l_000038.1	2
ko05410	Hypertrophic cardiomyopathy	2/364	164/119253	0.0121951	3.99534	2.12396	0.0900436	0.471147	0.445722	d_polystachya_ptg000088l_000281.1/d_polystachya_ptg000115l_000496.1	2
ko00950	Isoquinoline alkaloid biosynthesis	2/364	174/119253	0.0114943	3.76573	2.02013	0.0994475	0.471147	0.445722	d_polystachya_ptg000070l_000583.1/d_polystachya_ptg000191l_000654.1	2
ko00510	N-Glycan biosynthesis	2/364	186/119253	0.0107527	3.52278	1.90525	0.111073	0.471147	0.445722	d_polystachya_ptg000105l_000145.1/d_polystachya_ptg000125l_000582.1	2
ko04360	Axon guidance	2/364	194/119253	0.0103093	3.37751	1.83381	0.11901	0.471147	0.445722	d_polystachya_ptg000061l_000586.1/d_polystachya_ptg000012l_000038.1	2
ko05120	Epithelial cell signaling in Helicobacter pylori infection	2/364	203/119253	0.00985222	3.22776	1.75778	0.128101	0.471147	0.445722	d_polystachya_ptg000061l_000586.1/d_polystachya_ptg000105l_000498.1	2
ko00310	Lysine degradation	2/364	226/119253	0.00884956	2.89928	1.58137	0.152009	0.472798	0.447284	d_polystachya_ptg000147l_000999.1/d_polystachya_ptg000042l_001141.1	2
ko04341	Hedgehog signaling pathway	2/364	233/119253	0.00858369	2.81217	1.53208	0.159451	0.472798	0.447284	d_polystachya_ptg000010l_000378.1/d_polystachya_ptg000042l_000701.1	2
ko00410	beta-Alanine metabolism	2/364	235/119253	0.00851064	2.78824	1.51833	0.161589	0.472798	0.447284	d_polystachya_ptg000078l_000640.1/d_polystachya_ptg000191l_000654.1	2
ko04920	Adipocytokine signaling pathway	2/364	260/119253	0.00769231	2.52014	1.35776	0.188716	0.492702	0.466114	d_polystachya_ptg000088l_000281.1/d_polystachya_ptg000115l_000496.1	2
ko00020	Citrate cycle (TCA cycle)	2/364	267/119253	0.00749064	2.45407	1.31615	0.196421	0.500557	0.473545	d_polystachya_ptg000051l_000221.1/d_polystachya_ptg000051l_000330.1	2
ko04014	Ras signaling pathway	2/364	274/119253	0.00729927	2.39137	1.27584	0.204165	0.50437	0.477152	d_polystachya_ptg000015l_000211.1/d_polystachya_ptg000061l_000586.1	2
ko00030	Pentose phosphate pathway	2/364	277/119253	0.00722022	2.36547	1.25894	0.207494	0.50437	0.477152	d_polystachya_ptg000105l_000324.1/d_polystachya_ptg000043l_000289.1	2
ko05202	Transcriptional misregulation in cancer	2/364	284/119253	0.00704225	2.30717	1.22036	0.215283	0.506091	0.47878	d_polystachya_ptg000147l_000999.1/d_polystachya_ptg000173l_000590.1	2
ko00360	Phenylalanine metabolism	2/364	292/119253	0.00684932	2.24396	1.17763	0.224218	0.506091	0.47878	d_polystachya_ptg000070l_000583.1/d_polystachya_ptg000191l_000654.1	2
ko04666	Fc gamma R-mediated phagocytosis	2/364	302/119253	0.00662252	2.16966	1.12613	0.235423	0.509835	0.482322	d_polystachya_ptg000074l_000441.1/d_polystachya_ptg000061l_000586.1	2
ko01210	2-Oxocarboxylic acid metabolism	2/364	305/119253	0.00655738	2.14832	1.11108	0.238791	0.509835	0.482322	d_polystachya_ptg000051l_000221.1/d_polystachya_ptg000051l_000330.1	2
ko00562	Inositol phosphate metabolism	2/364	322/119253	0.00621118	2.0349	1.02894	0.257913	0.529223	0.500664	d_polystachya_ptg000074l_000441.1/d_polystachya_ptg000370l_000026.1	2
ko04810	Regulation of actin cytoskeleton	2/364	325/119253	0.00615385	2.01611	1.01497	0.261291	0.529281	0.500719	d_polystachya_ptg000074l_000441.1/d_polystachya_ptg000061l_000586.1	2
ko00945	Stilbenoid, diarylheptanoid and gingerol biosynthesis	2/364	329/119253	0.00607903	1.9916	0.99658	0.265795	0.529394	0.500826	d_polystachya_ptg000043l_000290.1/d_polystachya_ptg000070l_000583.1	2
ko04931	Insulin resistance	2/364	331/119253	0.0060423	1.97957	0.987482	0.268048	0.529394	0.500826	d_polystachya_ptg000088l_000281.1/d_polystachya_ptg000115l_000496.1	2
ko04721	Synaptic vesicle cycle	2/364	341/119253	0.0058651	1.92151	0.942929	0.279306	0.538175	0.509133	d_polystachya_ptg000105l_000498.1/d_polystachya_ptg000111l_000165.1	2
ko03440	Homologous recombination	2/364	382/119253	0.0052356	1.71528	0.774785	0.325235	0.544242	0.514873	d_polystachya_ptg000147l_001009.1/d_polystachya_ptg000098l_000187.1	2
ko00982	Drug metabolism	2/364	396/119253	0.00505051	1.65464	0.722019	0.340762	0.544242	0.514873	d_polystachya_ptg000042l_001983.1/d_polystachya_ptg000147l_000707.1	2
ko04070	Phosphatidylinositol signaling system	2/364	404/119253	0.0049505	1.62187	0.692798	0.349585	0.544242	0.514873	d_polystachya_ptg000074l_000441.1/d_polystachya_ptg000370l_000026.1	2
ko05034	Alcoholism	2/364	410/119253	0.00487805	1.59814	0.671303	0.356177	0.544242	0.514873	d_polystachya_ptg000015l_000211.1/d_polystachya_ptg000173l_000590.1	2
ko00460	Cyanoamino acid metabolism	2/364	422/119253	0.00473934	1.55269	0.629343	0.369286	0.550445	0.520741	d_polystachya_ptg000080l_000166.1/d_polystachya_ptg000024l_000006.1	2
ko04218	Cellular senescence	2/364	437/119253	0.00457666	1.4994	0.578711	0.385522	0.550914	0.521185	d_polystachya_ptg000106l_000070.1/d_polystachya_ptg000012l_000038.1	2
ko04927	Cortisol synthesis and secretion	2/364	451/119253	0.00443459	1.45285	0.533145	0.400509	0.559855	0.529643	d_polystachya_ptg000150l_000237.1/d_polystachya_ptg000015l_001243.1	2
ko04138	Autophagy	2/364	454/119253	0.00440529	1.44325	0.523582	0.403699	0.559855	0.529643	d_polystachya_ptg000091l_000941.1/d_polystachya_ptg000033l_000058.1	2
ko04111	Cell cycle	2/364	459/119253	0.0043573	1.42753	0.507795	0.408997	0.559855	0.529643	d_polystachya_ptg000042l_000701.1/d_polystachya_ptg000015l_000072.1	2
ko04146	Peroxisome	2/364	459/119253	0.0043573	1.42753	0.507795	0.408997	0.559855	0.529643	d_polystachya_ptg000085l_000254.1/d_polystachya_ptg000091l_000177.1	2
ko00640	Propanoate metabolism	2/364	461/119253	0.00433839	1.42134	0.501532	0.411109	0.559855	0.529643	d_polystachya_ptg000127l_000304.1/d_polystachya_ptg000080l_000138.1	2
ko04145	Phagosome	2/364	465/119253	0.00430108	1.40911	0.489095	0.415323	0.559855	0.529643	d_polystachya_ptg000061l_000586.1/d_polystachya_ptg000105l_000498.1	2
ko04917	Prolactin signaling pathway	2/364	475/119253	0.00421053	1.37944	0.458501	0.425792	0.561998	0.53167	d_polystachya_ptg000150l_000237.1/d_polystachya_ptg000015l_001243.1	2
ko04913	Ovarian steroidogenesis	2/364	476/119253	0.00420168	1.37655	0.45548	0.426834	0.561998	0.53167	d_polystachya_ptg000150l_000237.1/d_polystachya_ptg000015l_001243.1	2
ko00564	Glycerophospholipid metabolism	2/364	489/119253	0.00408998	1.33995	0.416813	0.440282	0.570369	0.53959	d_polystachya_ptg000043l_000043.1/d_polystachya_ptg000005l_000559.1	2
ko00061	Fatty acid biosynthesis	2/364	490/119253	0.00408163	1.33722	0.413885	0.44131	0.570369	0.53959	d_polystachya_ptg000127l_000304.1/d_polystachya_ptg000080l_000138.1	2
ko00524	Neomycin, kanamycin and gentamicin biosynthesis	1/364	29/119253	0.0344828	11.2972	3.06865	0.0848465	0.471147	0.445722	d_polystachya_ptg000015l_001205.1	1
ko05219	Bladder cancer	1/364	29/119253	0.0344828	11.2972	3.06865	0.0848465	0.471147	0.445722	d_polystachya_ptg000106l_000070.1	1
ko04926	Relaxin signaling pathway	1/364	32/119253	0.03125	10.2381	2.89196	0.0932031	0.471147	0.445722	d_polystachya_ptg000015l_000211.1	1
ko00333	Prodigiosin biosynthesis	1/364	36/119253	0.0277778	9.1005	2.68972	0.104227	0.471147	0.445722	d_polystachya_ptg000080l_000138.1	1
ko05218	Melanoma	1/364	38/119253	0.0263158	8.62153	2.60005	0.109689	0.471147	0.445722	d_polystachya_ptg000106l_000070.1	1
ko05032	Morphine addiction	1/364	43/119253	0.0232558	7.61903	2.40206	0.123198	0.471147	0.445722	d_polystachya_ptg000015l_000211.1	1
ko00440	Phosphonate and phosphinate metabolism	1/364	44/119253	0.0227273	7.44587	2.36628	0.125875	0.471147	0.445722	d_polystachya_ptg000043l_000043.1	1
ko04670	Leukocyte transendothelial migration	1/364	44/119253	0.0227273	7.44587	2.36628	0.125875	0.471147	0.445722	d_polystachya_ptg000061l_000586.1	1
ko05223	Non-small cell lung cancer	1/364	45/119253	0.0222222	7.2804	2.3316	0.128545	0.471147	0.445722	d_polystachya_ptg000106l_000070.1	1
ko00750	Vitamin B6 metabolism	1/364	46/119253	0.0217391	7.12213	2.29797	0.131206	0.471147	0.445722	d_polystachya_ptg000043l_000333.1	1
ko04658	Th1 and Th2 cell differentiation	1/364	46/119253	0.0217391	7.12213	2.29797	0.131206	0.471147	0.445722	d_polystachya_ptg000012l_000038.1	1
ko04664	Fc epsilon RI signaling pathway	1/364	50/119253	0.02	6.55236	2.17286	0.141769	0.472798	0.447284	d_polystachya_ptg000061l_000586.1	1
ko04725	Cholinergic synapse	1/364	51/119253	0.0196078	6.42388	2.14371	0.144389	0.472798	0.447284	d_polystachya_ptg000015l_000211.1	1
ko04973	Carbohydrate digestion and absorption	1/364	56/119253	0.0178571	5.85032	2.00884	0.157374	0.472798	0.447284	d_polystachya_ptg000015l_001205.1	1
ko04933	AGE-RAGE signaling pathway in diabetic complications	1/364	59/119253	0.0169492	5.55285	1.93551	0.16507	0.4742	0.448611	d_polystachya_ptg000061l_000586.1	1
ko01522	Endocrine resistance	1/364	61/119253	0.0163934	5.37079	1.88936	0.170161	0.477329	0.451571	d_polystachya_ptg000106l_000070.1	1
ko05222	Small cell lung cancer	1/364	62/119253	0.016129	5.28416	1.86704	0.172696	0.477329	0.451571	d_polystachya_ptg000106l_000070.1	1
ko05416	Viral myocarditis	1/364	63/119253	0.015873	5.20029	1.84519	0.175222	0.477329	0.451571	d_polystachya_ptg000061l_000586.1	1
ko04659	Th17 cell differentiation	1/364	69/119253	0.0144928	4.74809	1.72321	0.190221	0.492702	0.466114	d_polystachya_ptg000012l_000038.1	1
ko05220	Chronic myeloid leukemia	1/364	76/119253	0.0131579	4.31076	1.59754	0.207375	0.50437	0.477152	d_polystachya_ptg000106l_000070.1	1
ko00944	Flavone and flavonol biosynthesis	1/364	78/119253	0.0128205	4.20023	1.5644	0.21221	0.506091	0.47878	d_polystachya_ptg000021l_000770.1	1
ko04744	Phototransduction	1/364	82/119253	0.0121951	3.99534	1.50135	0.22179	0.506091	0.47878	d_polystachya_ptg000015l_000211.1	1
ko00780	Biotin metabolism	1/364	83/119253	0.0120482	3.94721	1.48621	0.224167	0.506091	0.47878	d_polystachya_ptg000080l_000138.1	1
ko04930	Type II diabetes mellitus	1/364	88/119253	0.0113636	3.72293	1.41389	0.235944	0.509835	0.482322	d_polystachya_ptg000015l_001205.1	1
ko05211	Renal cell carcinoma	1/364	89/119253	0.011236	3.6811	1.40007	0.238278	0.509835	0.482322	d_polystachya_ptg000061l_000586.1	1
ko04660	T cell receptor signaling pathway	1/364	92/119253	0.0108696	3.56107	1.35975	0.245237	0.509835	0.482322	d_polystachya_ptg000012l_000038.1	1
ko05224	Breast cancer	1/364	92/119253	0.0108696	3.56107	1.35975	0.245237	0.509835	0.482322	d_polystachya_ptg000106l_000070.1	1
ko04740	Olfactory transduction	1/364	104/119253	0.00961538	3.15017	1.21383	0.272445	0.531436	0.502758	d_polystachya_ptg000015l_000211.1	1
ko04520	Adherens junction	1/364	111/119253	0.00900901	2.95151	1.13819	0.287862	0.544242	0.514873	d_polystachya_ptg000061l_000586.1	1
ko04713	Circadian entrainment	1/364	113/119253	0.00884956	2.89928	1.11766	0.292207	0.544242	0.514873	d_polystachya_ptg000015l_000211.1	1
ko04214	Apoptosis	1/364	116/119253	0.00862069	2.82429	1.08771	0.298675	0.544242	0.514873	d_polystachya_ptg000042l_000783.1	1
ko04510	Focal adhesion	1/364	119/119253	0.00840336	2.75309	1.0587	0.305084	0.544242	0.514873	d_polystachya_ptg000061l_000586.1	1
ko00904	Diterpenoid biosynthesis	1/364	120/119253	0.00833333	2.73015	1.04923	0.307207	0.544242	0.514873	d_polystachya_ptg000043l_000356.1	1
ko04961	Endocrine and other factor-regulated calcium reabsorption	1/364	127/119253	0.00787402	2.57967	0.985548	0.321889	0.544242	0.514873	d_polystachya_ptg000111l_000165.1	1
ko01040	Biosynthesis of unsaturated fatty acids	1/364	129/119253	0.00775194	2.53968	0.968138	0.326027	0.544242	0.514873	d_polystachya_ptg000080l_000138.1	1
ko05161	Hepatitis B	1/364	133/119253	0.0075188	2.46329	0.934282	0.334227	0.544242	0.514873	d_polystachya_ptg000106l_000070.1	1
ko05132	Salmonella infection	1/364	137/119253	0.00729927	2.39137	0.901637	0.342328	0.544242	0.514873	d_polystachya_ptg000061l_000586.1	1
ko05210	Colorectal cancer	1/364	137/119253	0.00729927	2.39137	0.901637	0.342328	0.544242	0.514873	d_polystachya_ptg000061l_000586.1	1
ko04340	Hedgehog signaling pathway	1/364	138/119253	0.00724638	2.37404	0.893655	0.344338	0.544242	0.514873	d_polystachya_ptg000010l_000378.1	1
ko04924	Renin secretion	1/364	139/119253	0.00719424	2.35696	0.885742	0.346341	0.544242	0.514873	d_polystachya_ptg000012l_000038.1	1
ko04972	Pancreatic secretion	1/364	139/119253	0.00719424	2.35696	0.885742	0.346341	0.544242	0.514873	d_polystachya_ptg000061l_000586.1	1
ko05214	Glioma	1/364	139/119253	0.00719424	2.35696	0.885742	0.346341	0.544242	0.514873	d_polystachya_ptg000106l_000070.1	1
ko05100	Bacterial invasion of epithelial cells	1/364	140/119253	0.00714286	2.34013	0.877898	0.348339	0.544242	0.514873	d_polystachya_ptg000061l_000586.1	1
ko05131	Shigellosis	1/364	141/119253	0.0070922	2.32353	0.87012	0.35033	0.544242	0.514873	d_polystachya_ptg000061l_000586.1	1
ko04015	Rap1 signaling pathway	1/364	145/119253	0.00689655	2.25944	0.839657	0.358235	0.544242	0.514873	d_polystachya_ptg000061l_000586.1	1
ko05215	Prostate cancer	1/364	145/119253	0.00689655	2.25944	0.839657	0.358235	0.544242	0.514873	d_polystachya_ptg000106l_000070.1	1
ko04727	GABAergic synapse	1/364	149/119253	0.00671141	2.19878	0.810181	0.366045	0.550445	0.520741	d_polystachya_ptg000015l_000211.1	1
ko00960	Tropane, piperidine and pyridine alkaloid biosynthesis	1/364	154/119253	0.00649351	2.12739	0.774628	0.375673	0.550914	0.521185	d_polystachya_ptg000191l_000654.1	1
ko00513	Various types of N-glycan biosynthesis	1/364	158/119253	0.00632911	2.07353	0.747153	0.383271	0.550914	0.521185	d_polystachya_ptg000105l_000145.1	1
ko04966	Collecting duct acid secretion	1/364	158/119253	0.00632911	2.07353	0.747153	0.383271	0.550914	0.521185	d_polystachya_ptg000105l_000498.1	1
ko00130	Ubiquinone and other terpenoid-quinone biosynthesis	1/364	160/119253	0.00625	2.04761	0.73372	0.387035	0.550914	0.521185	d_polystachya_ptg000164l_000264.1	1
ko04726	Serotonergic synapse	1/364	177/119253	0.00564972	1.85095	0.62689	0.418119	0.559855	0.529643	d_polystachya_ptg000015l_000211.1	1
ko05322	Systemic lupus erythematosus	1/364	193/119253	0.00518135	1.6975	0.536605	0.445937	0.570369	0.53959	d_polystachya_ptg000173l_000590.1	1
ko04350	TGF-beta signaling pathway	1/364	194/119253	0.00515464	1.68875	0.531247	0.447631	0.570369	0.53959	d_polystachya_ptg000042l_000701.1	1
ko05230	Central carbon metabolism in cancer	1/364	199/119253	0.00502513	1.64632	0.504913	0.456024	0.576414	0.545308	d_polystachya_ptg000015l_001205.1	1
ko00073	Cutin, suberine and wax biosynthesis	1/364	206/119253	0.00485437	1.59038	0.469265	0.46756	0.583155	0.551685	d_polystachya_ptg000091l_000177.1	1
ko04720	Long-term potentiation	1/364	208/119253	0.00480769	1.57509	0.459328	0.470811	0.583155	0.551685	d_polystachya_ptg000012l_000038.1	1
ko03060	Protein export	1/364	209/119253	0.00478469	1.56755	0.454398	0.472429	0.583155	0.551685	d_polystachya_ptg000013l_000454.1	1
ko00905	Brassinosteroid biosynthesis	1/364	213/119253	0.00469484	1.53811	0.43494	0.478852	0.586501	0.554851	d_polystachya_ptg000015l_001384.1	1
ko05031	Amphetamine addiction	1/364	218/119253	0.00458716	1.50284	0.411178	0.486772	0.591615	0.559689	d_polystachya_ptg000012l_000038.1	1
ko00350	Tyrosine metabolism	1/364	225/119253	0.00444444	1.45608	0.378897	0.497658	0.592208	0.56025	d_polystachya_ptg000191l_000654.1	1
ko04130	SNARE interactions in vesicular transport	1/364	226/119253	0.00442478	1.44964	0.374375	0.499194	0.592208	0.56025	d_polystachya_ptg000043l_000220.1	1
ko05323	Rheumatoid arthritis	1/364	227/119253	0.00440529	1.44325	0.369875	0.500725	0.592208	0.56025	d_polystachya_ptg000105l_000498.1	1
ko00680	Methane metabolism	1/364	228/119253	0.00438596	1.43692	0.365397	0.502252	0.592208	0.56025	d_polystachya_ptg000150l_000224.1	1
ko04139	Mitophagy	1/364	239/119253	0.0041841	1.37079	0.317495	0.518743	0.604368	0.571754	d_polystachya_ptg000074l_000441.1	1
ko04066	HIF-1 signaling pathway	1/364	240/119253	0.00416667	1.36508	0.313259	0.520215	0.604368	0.571754	d_polystachya_ptg000015l_001205.1	1
ko00053	Ascorbate and aldarate metabolism	1/364	246/119253	0.00406504	1.33178	0.288234	0.528953	0.610033	0.577113	d_polystachya_ptg000061l_000581.1	1
ko04072	Phospholipase D signaling pathway	1/364	250/119253	0.004	1.31047	0.271911	0.53469	0.612181	0.579145	d_polystachya_ptg000074l_000441.1	1
ko05205	Proteoglycans in cancer	1/364	256/119253	0.00390625	1.27976	0.247941	0.543164	0.61741	0.584092	d_polystachya_ptg000061l_000586.1	1
ko04024	cAMP signaling pathway	1/364	263/119253	0.00380228	1.2457	0.220716	0.552857	0.61819	0.58483	d_polystachya_ptg000061l_000586.1	1
ko05110	Vibrio cholerae infection	1/364	263/119253	0.00380228	1.2457	0.220716	0.552857	0.61819	0.58483	d_polystachya_ptg000105l_000498.1	1
ko00592	alpha-Linolenic acid metabolism	1/364	265/119253	0.00377358	1.23629	0.213078	0.555589	0.61819	0.58483	d_polystachya_ptg000126l_000688.1	1
ko04020	Calcium signaling pathway	1/364	270/119253	0.0037037	1.2134	0.194244	0.562345	0.621332	0.587803	d_polystachya_ptg000012l_000038.1	1
ko05226	Gastric cancer	1/364	283/119253	0.00353357	1.15766	0.146931	0.579436	0.63577	0.601461	d_polystachya_ptg000106l_000070.1	1
ko00970	Aminoacyl-tRNA biosynthesis	1/364	299/119253	0.00334448	1.09571	0.0916915	0.599559	0.653313	0.618057	d_polystachya_ptg000073l_001826.1	1
ko00260	Glycine, serine and threonine metabolism	1/364	312/119253	0.00320513	1.05006	0.048989	0.6152	0.665765	0.629837	d_polystachya_ptg000191l_000654.1	1
ko04712	Circadian rhythm - plant	1/364	316/119253	0.00316456	1.03677	0.0362115	0.619889	0.666276	0.630321	d_polystachya_ptg000059l_000212.1	1
ko00051	Fructose and mannose metabolism	1/364	323/119253	0.00309598	1.0143	0.0142374	0.627958	0.670388	0.634211	d_polystachya_ptg000015l_001205.1	1
ko04728	Dopaminergic synapse	1/364	334/119253	0.00299401	0.980893	-0.0193491	0.640294	0.67897	0.64233	d_polystachya_ptg000015l_000211.1	1
ko04150	mTOR signaling pathway	1/364	347/119253	0.00288184	0.944144	-0.0576556	0.654348	0.689247	0.652052	d_polystachya_ptg000115l_000496.1	1
ko03460	Fanconi anemia pathway	1/364	380/119253	0.00263158	0.862153	-0.148922	0.687613	0.71773	0.678998	d_polystachya_ptg000043l_000213.1	1
ko04217	Necroptosis	1/364	383/119253	0.00261097	0.8554	-0.156836	0.690474	0.71773	0.678998	d_polystachya_ptg000127l_000051.1	1
ko05168	Herpes simplex virus 1 infection	1/364	413/119253	0.00242131	0.793264	-0.232875	0.717685	0.741139	0.701144	d_polystachya_ptg000042l_000701.1	1
ko04013	MAPK signaling pathway	1/364	423/119253	0.00236407	0.774511	-0.257066	0.726214	0.745077	0.704869	d_polystachya_ptg000061l_000586.1	1
ko00270	Cysteine and methionine metabolism	1/364	447/119253	0.00223714	0.732926	-0.313024	0.74565	0.756346	0.715531	d_polystachya_ptg000078l_000640.1	1
ko04022	cGMP-PKG signaling pathway	1/364	449/119253	0.00222717	0.729662	-0.317561	0.747207	0.756346	0.715531	d_polystachya_ptg000012l_000038.1	1
ko05206	MicroRNAs in cancer	1/364	458/119253	0.00218341	0.715323	-0.337752	0.754093	0.756346	0.715531	d_polystachya_ptg000106l_000070.1	1
ko05165	Human papillomavirus infection	1/364	461/119253	0.0021692	0.710668	-0.344402	0.756346	0.756346	0.715531	d_polystachya_ptg000105l_000498.1	1
