# Supplementary material for: Insights into epigenetics suggest a role of DNA methylation in regulating Chinese yam tuber shape
Source: BMC Plant Biol. 2026 Mar 2;26:624. doi: 10.1186/s12870-026-08438-5 (PMC13059382; doi:10.1186/s12870-026-08438-5)
Supplement: Supplementary file 6 — Additional file 6: DMR-associated differentially expressed genes [file 12870_2026_8438_MOESM6_ESM.xlsx]

## Sheet: DMR-assoc_DEG_Head
Additional file 6. DMR-associated differentially expressed genes.
gene_ID	mercator_annotation	prot_scriber_annotation	swissprot_annotation	logFC	PValue	FDR
d_polystachya_ptg000005l_000615.1	CLE precursor polypeptide	-	-	7.74575	3.02e-06	6.24e-05
d_polystachya_ptg000005l_000614.1	CLE precursor polypeptide	-	-	6.44989	8.07e-07	2.03e-05
d_polystachya_ptg000070l_000583.1	EC_2.1 transferase transferring one-carbon group & caffeoyl-CoA 3-O-methyltransferase *(CCoA-OMT)	caffeoyl coa o methyltransferase	Norbelladine 4'-O-methyltransferase OS=Narcissus pseudonarcissus	5.14278	1.38e-12	2.08e-10
d_polystachya_ptg000015l_001243.1	EC_1.14 oxidoreductase acting on paired donor with incorporation or reduction of molecular oxygen	cytochrome p450 cyp82d47	Xanthotoxin 5-hydroxylase CYP82C4 OS=Arabidopsis thaliana	5.06252	4.34e-11	4.24e-09
d_polystachya_ptg000173l_000284.1	protease *(SBT4)	subtilisin protease sbt	Cucumisin OS=Cucumis melo	5.01796	5.05e-06	9.63e-05
d_polystachya_ptg000081l_000147.1	voltage-gated potassium cation channel *(AKT/SKOR/GORK)	potassium channel kat	Potassium channel KOR1 OS=Oryza sativa subsp. japonica	4.90312	3.17e-06	6.5e-05
d_polystachya_ptg000004l_000051.1	LRR-VIII-1 protein kinase	protein kinase domain containing	Leucine-rich repeat receptor protein kinase HPCA1 OS=Arabidopsis thaliana	4.51704	0.000569803	0.00496941
d_polystachya_ptg000043l_000077.1	EC_1.14 oxidoreductase acting on paired donor with incorporation or reduction of molecular oxygen	fe2og dioxygenase domain containing protein	2-oxoglutarate-dependent dioxygenase 11 OS=Oryza sativa subsp. japonica	4.31637	1.72e-16	7.55e-14
d_polystachya_ptg000026l_000076.1	not classified	g type lectin s receptor serine threonine protein kinase lecrk	G-type lectin S-receptor-like serine/threonine-protein kinase LECRK3 OS=Oryza sativa subsp. indica	4.12239	5.87e-05	0.00075809
d_polystachya_ptg000130l_000409.1	EC_2.1 transferase transferring one-carbon group & caffeoyl-CoA 3-O-methyltransferase *(CCoA-OMT)	caffeoyl coa o methyltransferase	Norbelladine 4'-O-methyltransferase OS=Narcissus pseudonarcissus	4.10613	0.000222601	0.00228046
d_polystachya_ptg000105l_000326.1	EC_1.14 oxidoreductase acting on paired donor with incorporation or reduction of molecular oxygen	fe2og dioxygenase domain containing protein	2-oxoglutarate-dependent dioxygenase 11 OS=Oryza sativa subsp. japonica	3.75801	7.62e-15	2.1e-12
d_polystachya_ptg000011l_000112.1	NAC transcription factor	nac domain containing protein	NAC domain-containing protein 35 OS=Arabidopsis thaliana	3.23193	1.53e-05	0.000245464
d_polystachya_ptg000024l_000639.1	ketoacyl-ACP synthase I	3 oxoacyl [acyl carrier protein] synthase i	3-oxoacyl-[acyl-carrier-protein] synthase I, chloroplastic OS=Arabidopsis thaliana	2.70903	0.000341565	0.00325322
d_polystachya_ptg000105l_000030.1	gibberellin 20-oxidase & EC_1.14 oxidoreductase acting on paired donor with incorporation or reduction of molecular oxygen	gibberellin 20 oxidase	Gibberellin 20 oxidase 1-B OS=Triticum aestivum	2.67277	0.000340272	0.00324318
d_polystachya_ptg000136l_000320.1	not classified	-	-	2.54127	0.000181702	0.00193203
d_polystachya_ptg000125l_000512.1	not classified	protein glutamine dumper	-	2.34799	5.09e-05	0.000673014
d_polystachya_ptg000004l_000638.1	not classified	ring type domain containing protein	-	2.30329	6.31e-05	0.000804766
d_polystachya_ptg000002l_000540.1	EC_3.4 hydrolase acting on peptide bond (peptidase) & Papain-type subclass RD21/XCP thiol protease	germination specific cysteine protease	Cysteine proteinase mucunain (Fragment) OS=Mucuna pruriens	2.21116	5.91e-05	0.000761879
d_polystachya_ptg000004l_000167.1	not classified	collagen alpha xx chain	-	2.08688	2.47e-05	0.000367206
d_polystachya_ptg000057l_001018.1	not classified	f box protein	-	1.78351	1.13e-07	3.8e-06
d_polystachya_ptg000150l_000166.1	Qbc-type SNAP25-group component of SNARE membrane fusion complex	t snare coiled coil homology domain containing protein	SNAP25 homologous protein SNAP33 OS=Arabidopsis thaliana	1.77183	4.07e-05	0.000557508
d_polystachya_ptg000073l_001825.1	not classified	edr2 c domain containing protein	-	1.76739	0.000734849	0.00612667
d_polystachya_ptg000136l_000028.1	RALF-peptide co-receptor *(LLG1/2)	gpi anchored protein llg	GPI-anchored protein LLG1 OS=Arabidopsis thaliana	1.63867	0.00043087	0.00394542
d_polystachya_ptg000200l_000255.1	subgroup ERF-VII transcription factor & transcription factor component *(HRE/RAP2-12) of oxygen-sensor activity	ethylene responsive transcription factor erf	Ethylene-responsive transcription factor RAP2-2 OS=Arabidopsis thaliana	1.63371	3.02e-09	1.69e-07
d_polystachya_ptg000043l_000076.1	GARP subgroup PHL transcription factor	myb family transcription factor phl	Myb family transcription factor RLI1 OS=Oryza sativa subsp. indica	1.62597	6.77e-07	1.75e-05
d_polystachya_ptg000147l_000707.1	class tau glutathione S-transferase *(GSTU1/2/++)	arath glutathione s transferase	Glutathione S-transferase U17 OS=Arabidopsis thaliana	1.60439	0.000207572	0.00215039
d_polystachya_ptg000042l_000182.1	MAP3K protein kinase *(MEKK1/2/3) & EC_2.7 transferase transferring phosphorus-containing group	protein kinase domain containing	Mitogen-activated protein kinase kinase kinase 1 OS=Arabidopsis thaliana	1.35702	0.000160817	0.00174656
d_polystachya_ptg000015l_000058.1	not classified	kxdl domain containing protein	KxDL motif-containing protein LO9-177 OS=Oryza sativa subsp. indica	1.24297	5.2e-06	9.87e-05
d_polystachya_ptg000136l_000050.1	not classified	d aminoacyl trna deacylase	D-aminoacyl-tRNA deacylase OS=Arabidopsis thaliana	1.19296	1.19e-05	0.000198522
d_polystachya_ptg000118l_000268.1	not classified	bromodomain containing protein	-	1.10683	5.77e-05	0.000746896
d_polystachya_ptg000136l_000068.1	HD-ZIP I/II-type transcription factor	homeobox leucine zipper protein hox	Homeobox-leucine zipper protein HAT5 OS=Arabidopsis thaliana	1.0815	9.62e-07	2.36e-05
d_polystachya_ptg000008l_000648.1	not classified	ring h2 finger protein atl	-	1.06637	0.000603244	0.00520577
d_polystachya_ptg000125l_000249.1	component *(PFD4) of Prefoldin co-chaperone complex	prefoldin subunit	Probable prefoldin subunit 4 OS=Avena fatua	1.04413	8.2e-06	0.000145009
d_polystachya_ptg000011l_000134.1	component *(Mic10) of MICOS complex	micos complex subunit mic	-	1.01694	2.77e-06	5.79e-05
d_polystachya_ptg000078l_000748.1	beta-galactosidase *(BGAL1) & EC_3.2 glycosylase	beta galactosidase	Beta-galactosidase 2 OS=Oryza sativa subsp. japonica	0.99346	0.000810225	0.00664206
d_polystachya_ptg000150l_000207.1	not classified	protein yippee	Putative yippee-like protein Os10g0369500 OS=Oryza sativa subsp. japonica	0.963089	6.42e-05	0.000816463
d_polystachya_ptg000239l_000105.1	component *(NF-YB) of NF-Y transcription factor complex	nuclear transcription factor y subunit b 1	Nuclear transcription factor Y subunit B-10 OS=Oryza sativa subsp. japonica	0.94438	4.48e-06	8.71e-05
d_polystachya_ptg000005l_000492.1	GTPase *(Ran)	gtp binding nuclear protein ran	GTP-binding nuclear protein Ran-B1 OS=Nicotiana tabacum	0.855774	3.42e-05	0.000481406
d_polystachya_ptg000239l_000064.1	not classified	protein nuclear fusion defective 6 mitochondrial	-	0.848242	0.000267664	0.00266025
d_polystachya_ptg000078l_000693.1	not classified	protein nuclear fusion defective 6 chloroplastic mitochondrial isoform x1	-	0.798079	0.000356358	0.00337018
d_polystachya_ptg000080l_000143.1	not classified	polyketide cyc domain containing protein	-	0.791307	0.000266017	0.00264639
d_polystachya_ptg000173l_000590.1	histone *(H3)	histone h3 2	Histone H3.3 OS=Gossypium hirsutum	0.779646	2.95e-05	0.000425605
d_polystachya_ptg000042l_000701.1	linker component *(ASK1/2/3) of SCF E3 ubiquitin ligase complexes	skp protein	SKP1-like protein 1A OS=Arabidopsis thaliana	0.771115	3.4e-05	0.000479372
d_polystachya_ptg000150l_000224.1	formate dehydrogenase *(FDH1)	formate dehydrogenase 1 mitochondrial	Formate dehydrogenase, mitochondrial OS=Solanum tuberosum	0.746493	0.000251794	0.00252736
d_polystachya_ptg000015l_001231.1	E3 ubiquitin ligase *(RMA/MUSE) & E3 ubiquitin ligase *(RMA/MUSE)	ring type e3 ubiquitin transferase	E3 ubiquitin-protein ligase RMA1 OS=Arabidopsis thaliana	0.717162	2.76e-05	0.00040118
d_polystachya_ptg000004l_000772.1	Rieske iron-sulphur component of cytochrome c reductase complex & EC_1.10 oxidoreductase acting on diphenol or related substance as donor	cytochrome b c1 complex subunit rieske mitochondrial	Cytochrome b-c1 complex subunit Rieske, mitochondrial OS=Zea mays	0.710689	9.52e-05	0.00112904
d_polystachya_ptg000089l_000090.1	EC_4.1 carbon-carbon lyase & phosphopantothenoylcysteine decarboxylase	sp coabc coenzyme a biosynthesis bifunctional protein coabc	Phosphopantothenoylcysteine decarboxylase OS=Oryza sativa subsp. japonica	0.689152	0.000535987	0.00473175
d_polystachya_ptg000157l_000327.1	not classified	serine incorporator	-	0.687378	9.17e-06	0.000159563
d_polystachya_ptg000085l_000539.1	component *(Sm-D3) of U1/U2/U4/U5-associated Sm accessory ribonucleoprotein complex	small nuclear ribonucleoprotein sm d3	Small nuclear ribonucleoprotein SmD3b OS=Arabidopsis thaliana	0.682637	0.000184123	0.00195379
d_polystachya_ptg000042l_001983.1	class phi glutathione S-transferase *(GSTF1/2/++)	arath glutathione s transferase	Glutathione S-transferase F13 OS=Arabidopsis thaliana	0.6821	0.000573298	0.00499474
d_polystachya_ptg000085l_000527.1	Cyt-P450 hydroxylase scaffold protein *(MSBP)	cytochrome b5 heme binding domain containing protein	Membrane steroid-binding protein 2 OS=Arabidopsis thaliana	0.600835	0.000893706	0.00720394
d_polystachya_ptg000136l_000039.1	associated component *(PBAC5) of PAC1-PAC2 assembly chaperone complex	-	-	0.598907	0.000875174	0.00707505
d_polystachya_ptg000059l_000326.1	solute transporter *(UmamiT1/2/++)	wat protein	WAT1-related protein At5g45370 OS=Arabidopsis thaliana	-0.528712	0.000569416	0.00496731
d_polystachya_ptg000005l_000530.1	component *(LUG/LUH) of transcriptional co-repressor complex	lish domain containing protein	Transcriptional corepressor LEUNIG OS=Arabidopsis thaliana	-0.530772	0.000884231	0.00713903
d_polystachya_ptg000147l_001009.1	component *(DRD1) of DNA methylation accessory complex	protein chromatin remodeling	Protein CHROMATIN REMODELING 35 OS=Arabidopsis thaliana	-0.550533	0.000811578	0.00665074
d_polystachya_ptg000078l_000129.1	regulatory protein *(EMF1) of PRC1 complex	protein embryonic flower	-	-0.55661	0.00094714	0.00756596
d_polystachya_ptg000150l_000251.1	chromatin architectural modulator *(DEK)	dek c terminal domain containing protein	DEK domain-containing chromatin-associated protein 4 OS=Arabidopsis thaliana	-0.577069	0.000287962	0.00282645
d_polystachya_ptg000005l_000638.1	malonyl-CoA synthetase *(mtMCS))	malonate coa ligase acsf mitochondrial	Probable CoA ligase CCL8 OS=Humulus lupulus	-0.580788	0.000699952	0.00588549
d_polystachya_ptg000115l_000497.1	regulatory protein *(ILP) of Programmed Cell Death	c3hc type domain containing protein	-	-0.611969	0.000169465	0.00182367
d_polystachya_ptg000043l_000334.1	bifunctional UDP-D-xylose/UDP-D-glucose 4-epimerase & EC_5.1 racemase or epimerase & UDP-D-glucose 4-epimerase	bifunctional udp glucose 4 epimerase	Bifunctional UDP-glucose 4-epimerase and UDP-xylose 4-epimerase 1 OS=Arabidopsis thaliana	-0.616865	0.000118033	0.00135191
d_polystachya_ptg000136l_000355.1	microtubule-associated protein *(MAP65-2)	65 kda microtubule associated protein	65-kDa microtubule-associated protein 1 OS=Arabidopsis thaliana	-0.631737	0.000817257	0.00668959
d_polystachya_ptg000010l_000217.1	U6-snRNA maturation factor *(SEAP1)	rrm domain containing protein	-	-0.636637	1.83e-05	0.000284276
d_polystachya_ptg000078l_000715.1	EC_2.4 glycosyltransferase & callose synthase *(CalS)	1 3 beta glucan synthase	Callose synthase 12 OS=Arabidopsis thaliana	-0.638901	0.000128391	0.00144983
d_polystachya_ptg000005l_000659.1	E2 ubiquitin-conjugating enzyme *(UBC25/26)	ubc core domain containing protein	Probable ubiquitin-conjugating enzyme E2 25 OS=Arabidopsis thaliana	-0.648249	0.0004165	0.00383458
d_polystachya_ptg000147l_001018.1	component *(APC4) of (APC/C)-dependent ubiquitination platform subcomplex	anaphase promoting complex subunit	Anaphase-promoting complex subunit 4 OS=Arabidopsis thaliana	-0.67658	0.000321342	0.00309305
d_polystachya_ptg000051l_000330.1	aconitase & aconitase *(ACO) & EC_4.2 carbon-oxygen lyase	aconitate hydratase a	Aconitate hydratase, cytoplasmic OS=Cucurbita maxima	-0.678516	0.000751552	0.00623731
d_polystachya_ptg000125l_000661.1	nucleoporin of nuclear pore complex *(NUP136)	nuclear pore complex protein nup isoform x1	Nuclear pore complex protein NUP1 OS=Arabidopsis thaliana	-0.682789	0.000564261	0.00493187
d_polystachya_ptg000005l_000599.1	not classified	rna exonuclease	-	-0.70508	0.000163473	0.00176987
d_polystachya_ptg000015l_001214.1	RNA splicing factor *(CFM9)	binding crm domain containing protein	CRM-domain containing factor CFM9, mitochondrial OS=Arabidopsis thaliana	-0.705617	6.68e-05	0.000843634
d_polystachya_ptg000105l_000217.1	regulatory protein *(SBA) of mitochondrial nucleoid organization	atpase family aaa domain containing protein 3	-	-0.715134	0.000274275	0.00271341
d_polystachya_ptg000125l_000600.1	protein factor *(MAC16/PRP8) of MAC spliceosome-associated complex	pre mrna processing splicing factor	Pre-mRNA-processing-splicing factor 8A OS=Arabidopsis thaliana	-0.72796	3.17e-05	0.000452319
d_polystachya_ptg000147l_001695.1	alpha-galactosidase *(AGAL) & EC_3.2 glycosylase	alpha galactosidase	Alpha-galactosidase 3 OS=Arabidopsis thaliana	-0.72916	1.01e-05	0.000173424
d_polystachya_ptg000050l_000503.1	mRNA capping enzyme & EC_2.7 transferase transferring phosphorus-containing group	mrna guanylyltransferase	-	-0.734253	0.000418927	0.00385312
d_polystachya_ptg000066l_000058.1	component *(eIF4G) of eIF4F mRNA unwinding complex	eukaryotic translation initiation factor isoform 4g 1	Eukaryotic translation initiation factor 4G OS=Cucumis melo	-0.736439	0.000482476	0.00433275
d_polystachya_ptg000164l_000604.1	not classified	binding domain containing protein	-	-0.73802	1.73e-05	0.000271307
d_polystachya_ptg000043l_000426.1	component *(PIG-U) of GPI transamidase complex	phosphatidylinositol glycan anchor biosynthesis class u protein	-	-0.741468	0.000118604	0.0013573
d_polystachya_ptg000010l_000365.1	type-1A topoisomerase TOP3b & topoisomerase component *(TOP3b) of TDRD3-TOP3B methyl-arginine reader complex	dna topoisomerase 3 beta	DNA topoisomerase 3-beta OS=Oryza sativa subsp. japonica	-0.747837	0.000128443	0.00145018
d_polystachya_ptg000073l_001826.1	methionine-tRNA ligase *(OVA1)	methionine trna ligase	Methionine--tRNA ligase, chloroplastic/mitochondrial OS=Arabidopsis thaliana	-0.780114	3.51e-05	0.000491909
d_polystachya_ptg000100l_000004.1	regulatory GTPase protein *(GBPL) of nuclear basket to nucleoskeleton bridging	guanylate binding protein	-	-0.78801	2.76e-07	8.15e-06
d_polystachya_ptg000022l_000112.1	nuclear lamina lamin-like protein *(CRWN)	protein crowded nuclei	Nuclear matrix constituent protein 1b OS=Oryza sativa subsp. japonica	-0.802218	5.56e-05	0.000724634
d_polystachya_ptg000105l_000468.1	not classified	mhd domain containing protein	Protein unc-13 homolog OS=Arabidopsis thaliana	-0.803872	7.47e-05	0.000924607
d_polystachya_ptg000080l_000165.1	abscisic aldehyde oxidase *(AAO) & EC_1.2 oxidoreductase acting on aldehyde or oxo group of donor	xanthine dehydrogenase oxidase	Indole-3-acetaldehyde oxidase OS=Zea mays	-0.825267	0.000104889	0.00122528
d_polystachya_ptg000103l_000460.1	type-I-residues E3 ubiquitin ligase *(PRT6)	drome e3 ubiquitin protein ligase	E3 ubiquitin-protein ligase PRT6 OS=Arabidopsis thaliana	-0.834533	0.000120219	0.00137254
d_polystachya_ptg000125l_000668.1	protein phosphatase *(PPKL) & brassinosteroid signalling protein phosphatase *(BSU/BSL) & regulatory protein phosphatase *(BSL1/2/3) of asymmetric cell division & EC_3.1 hydrolase acting on ester bond	serine threonine protein phosphatase pp	Serine/threonine-protein phosphatase BSL3 OS=Arabidopsis thaliana	-0.842597	0.000123482	0.00140281
d_polystachya_ptg000073l_000384.1	beta-galactosidase *(BGAL1) & EC_3.2 glycosylase	beta galactosidase	Beta-galactosidase 5 OS=Oryza sativa subsp. japonica	-0.860738	0.000360326	0.0034017
d_polystachya_ptg000125l_000510.1	SSU processome assembly factor *(SOF1)	ddb and cul associated factor	-	-0.863814	2.11e-07	6.45e-06
d_polystachya_ptg000074l_000034.1	type-II inositol-polyphosphate 5-phosphatase & EC_3.1 hydrolase acting on ester bond	of type i inositol polyphosphate 5 phosphatase	Type II inositol polyphosphate 5-phosphatase 15 OS=Arabidopsis thaliana	-0.866705	2.56e-05	0.000378019
d_polystachya_ptg000078l_000675.1	voltage-gated calcium cation channel *(TPC1)	two pore calcium channel protein	Two pore calcium channel protein 1 OS=Oryza sativa subsp. japonica	-0.875662	0.000512158	0.00455822
d_polystachya_ptg000103l_000556.1	not classified	ddb and cul associated factor isoform x1	Protein ALTERED SEED GERMINATION 2 OS=Arabidopsis thaliana	-0.875695	0.000739186	0.00615503
d_polystachya_ptg000005l_000440.1	not classified	crm domain containing factor cfm chloroplastic mitochondrial	CRM-domain containing factor CFM3, chloroplastic/mitochondrial OS=Zea mays	-0.881149	1.14e-05	0.000192331
d_polystachya_ptg000067l_000118.1	potassium cation:proton antiporter *(KEA)	sp kefb glutathione regulated potassium efflux system protein kefb	K(+) efflux antiporter 5 OS=Arabidopsis thaliana	-0.882176	4.49e-07	1.23e-05
d_polystachya_ptg000105l_000477.1	not classified	-	-	-0.89425	1.06e-06	2.55e-05
d_polystachya_ptg000105l_000256.1	MYB-RELATED transcription factor *(TKI)	of tsl kinase interacting protein	TSL-kinase interacting protein 1 OS=Arabidopsis thaliana	-0.896847	5.13e-08	1.93e-06
d_polystachya_ptg000085l_000596.1	not classified	porr domain containing protein	Protein ROOT PRIMORDIUM DEFECTIVE 1 OS=Arabidopsis thaliana	-0.915747	0.000842072	0.00685214
d_polystachya_ptg000092l_000347.1	not classified	gip1 n domain containing protein	-	-0.915782	4.28e-06	8.38e-05
d_polystachya_ptg000047l_000271.1	protein factor *(MAC16/PRP8) of MAC spliceosome-associated complex	pre mrna processing splicing factor	Pre-mRNA-processing-splicing factor 8A OS=Arabidopsis thaliana	-0.916527	7.36e-07	1.87e-05
d_polystachya_ptg000078l_000034.1	glycerate kinase *(GLYK)	d glycerate 3 kinase chloroplastic	D-glycerate 3-kinase, chloroplastic OS=Arabidopsis thaliana	-0.921578	0.00081046	0.00664318
d_polystachya_ptg000118l_000760.1	not classified	bifunctional dihydroflavonol 4 reductase	Phenylacetaldehyde reductase OS=Rosa hybrid cultivar	-0.929735	1e-06	2.44e-05
d_polystachya_ptg000147l_000650.1	class I ARF-GAP ARF-GTPase-activating protein	arf gap with gtpase ank repeat and ph domain containing protein	ADP-ribosylation factor GTPase-activating protein AGD2 OS=Arabidopsis thaliana	-0.934013	2.73e-06	5.73e-05
d_polystachya_ptg000105l_000145.1	alpha-1,6 mannosyltransferase *(ALG12)	man 7 2 mannosyltransferase	Dol-P-Man:Man(7)GlcNAc(2)-PP-Dol alpha-1,6-mannosyltransferase OS=Arabidopsis thaliana	-0.936835	4.19e-07	1.16e-05
d_polystachya_ptg000177l_000044.1	serine carboxypeptidase & EC_3.4 hydrolase acting on peptide bond (peptidase)	serine carboxypeptidase	Serine carboxypeptidase II-2 (Fragment) OS=Hordeum vulgare	-0.937707	0.00016006	0.00173974
d_polystachya_ptg000004l_000007.1	not classified	-	-	-0.938385	0.000712573	0.00597457
d_polystachya_ptg000164l_000130.1	component *(MSH2) of MSH2-x mismatch repair heterodimers	dna mismatch repair protein msh	DNA mismatch repair protein MSH2 OS=Zea mays	-0.944242	2.12e-08	9.01e-07
d_polystachya_ptg000043l_000510.1	not classified	duf 3883 domain containing protein	Protein NO VEIN OS=Arabidopsis thaliana	-0.94744	7.74e-06	0.000138128
d_polystachya_ptg000105l_000047.1	CRK protein kinase & EC_2.7 transferase transferring phosphorus-containing group	arath calcium dependent protein kinase	CDPK-related kinase 3 OS=Arabidopsis thaliana	-0.952964	0.000101119	0.00118731
d_polystachya_ptg000005l_000354.1	voltage-gated calcium cation channel *(TPC1)	two pore calcium channel protein	Two pore calcium channel protein 1 OS=Oryza sativa subsp. japonica	-0.968475	3.72e-07	1.05e-05
d_polystachya_ptg000015l_000432.1	abscisic aldehyde oxidase *(AAO) & EC_1.2 oxidoreductase acting on aldehyde or oxo group of donor	xanthine dehydrogenase oxidase	Indole-3-acetaldehyde oxidase OS=Zea mays	-0.979314	5.87e-05	0.000758254
d_polystachya_ptg000136l_000312.1	4-hydroxybenzoate:polyprenyl diphosphate transferase *(COQ2)	4 hydroxybenzoate polyprenyltransferase mitochondrial	4-hydroxybenzoate polyprenyltransferase, mitochondrial OS=Arabidopsis thaliana	-0.979664	4.81e-06	9.25e-05
d_polystachya_ptg000005l_000321.1	component *(TWD40) of TPLATE AP-2 co-adaptor complex	transducin wd repeat superfamily protein isoform	-	-0.985291	3.76e-09	2.03e-07
d_polystachya_ptg000085l_000216.1	not classified	rrm domain containing protein	-	-0.987288	2.33e-07	7.04e-06
d_polystachya_ptg000191l_000241.1	nucleocytoplasmic import karyopherin *(IMB3)	importin domain containing protein	-	-1.00018	2.58e-07	7.68e-06
d_polystachya_ptg000042l_000861.1	not classified	cid domain containing protein	-	-1.00112	0.000185462	0.00196461
d_polystachya_ptg000005l_000457.1	not classified	-	-	-1.02414	6.69e-05	0.000844708
d_polystachya_ptg000073l_000201.1	substrate adaptor of CUL4-based E3 ubiquitin ligase complex	duf 2415 domain containing protein	-	-1.02753	1.01e-06	2.47e-05
d_polystachya_ptg000105l_000189.1	regulatory component *(AIPP2) of chromatin silencing regulator complex	phd type domain containing protein	Protein PARALOG OF AIPP2 OS=Arabidopsis thaliana	-1.02981	6.28e-10	4.35e-08
d_polystachya_ptg000010l_000514.1	peroxisomal fatty acid transporter *(PXA1) & ABCD-type fatty acid transporter *(PXA1)	abc transporter d family member 2	ABC transporter D family member 1 OS=Arabidopsis thaliana	-1.03603	4.2e-08	1.62e-06
d_polystachya_ptg000092l_000157.1	formamidopyrimidine-DNA glycosylase *(FPG1)	sp fpg formamidopyrimidine dna glycosylase	Formamidopyrimidine-DNA glycosylase OS=Arabidopsis thaliana	-1.0561	3.33e-09	1.84e-07
d_polystachya_ptg000034l_000562.1	not classified	aaa domain containing protein	ATPase family AAA domain-containing protein FIGL1 OS=Arabidopsis thaliana	-1.05927	3.4e-05	0.000479212
d_polystachya_ptg000043l_000211.1	not classified	-	-	-1.07449	7.49e-09	3.67e-07
d_polystachya_ptg000043l_000308.1	CRK protein kinase & EC_2.7 transferase transferring phosphorus-containing group	arath calcium dependent protein kinase	CDPK-related kinase 3 OS=Arabidopsis thaliana	-1.08572	3.83e-07	1.08e-05
d_polystachya_ptg000164l_000099.1	not classified	wd repeat containing protein	-	-1.08738	1.62e-05	0.000256508
d_polystachya_ptg000010l_000491.1	condensable transcriptional regulator *(SEU/SLK) involved in osmosensing & adapter component *(SEU/SLK) of transcriptional co-repressor complex	transcriptional corepressor seuss	Transcriptional corepressor SEUSS OS=Arabidopsis thaliana	-1.11023	1.05e-07	3.56e-06
d_polystachya_ptg000105l_000135.1	not classified	vast domain containing protein	Protein VASCULAR ASSOCIATED DEATH 1, chloroplastic OS=Arabidopsis thaliana	-1.13723	6.31e-05	0.000804534
d_polystachya_ptg000136l_000024.1	DNA topoisomerase *(TOP1)	dna topoisomerase i	DNA topoisomerase 1 beta OS=Arabidopsis thaliana	-1.13876	3.92e-07	1.1e-05
d_polystachya_ptg000200l_000252.1	MAP-kinase protein phosphatase *(MKP1/2)	dual specificity protein phosphatase	Dual specificity protein phosphatase PHS1 OS=Arabidopsis thaliana	-1.15316	3.99e-09	2.14e-07
d_polystachya_ptg000223l_000140.1	membrane contact site protein *(ORP2) of endoplasmic reticulum-plastid interface	oxysterol binding protein	Oxysterol-binding protein-related protein 2A OS=Arabidopsis thaliana	-1.15481	0.000148093	0.0016309
d_polystachya_ptg000157l_000201.1	component *(TRS85) of TRAPP-III complex-specific components	trafficking protein particle complex subunit isoform x1	-	-1.15906	9.67e-11	8.56e-09
d_polystachya_ptg000012l_000026.1	not classified	ring type e3 ubiquitin transferase	-	-1.16396	3.08e-06	6.35e-05
d_polystachya_ptg000105l_000063.1	bifunctional L-fucokinase and GDP-L-fucose pyrophosphorylase & EC_2.7 transferase transferring phosphorus-containing group	bifunctional fucokinase fucose pyrophosphorylase	Bifunctional fucokinase/fucose pyrophosphorylase OS=Arabidopsis thaliana	-1.1775	1.74e-09	1.05e-07
d_polystachya_ptg000103l_000383.1	SD-2 protein kinase & EC_2.7 transferase transferring phosphorus-containing group	g type lectin s receptor serine threonine protein kinase	Putative receptor protein kinase ZmPK1 OS=Zea mays	-1.17756	4.19e-09	2.23e-07
d_polystachya_ptg000118l_000224.1	trimethylguanosine synthase *(TGS1)	trimethylguanosine synthase	-	-1.197	3.58e-10	2.66e-08
d_polystachya_ptg000047l_000306.1	not classified	chromodomain helicase dna binding protein	Increased DNA methylation 1 OS=Arabidopsis thaliana	-1.19841	2.76e-10	2.11e-08
d_polystachya_ptg000059l_000672.1	SETD-type lysine N-methyltransferase	set domain containing protein	-	-1.22977	4.85e-09	2.51e-07
d_polystachya_ptg000078l_000055.1	ATPase component *(PIE1) of SWR1 chromatin remodeling complex	ashgo helicase swr	Protein PHOTOPERIOD-INDEPENDENT EARLY FLOWERING 1 OS=Arabidopsis thaliana	-1.24919	1.01e-09	6.51e-08
d_polystachya_ptg000150l_000024.1	component *(APC5) of (APC/C)-dependent ubiquitination platform subcomplex	anaphase promoting complex subunit	Anaphase-promoting complex subunit 5 OS=Arabidopsis thaliana	-1.26345	1.28e-07	4.22e-06
d_polystachya_ptg000124l_000459.1	not classified	yth domain containing protein ect	-	-1.27975	1.89e-06	4.19e-05
d_polystachya_ptg000136l_000314.1	component *(MBD9) of SWR1 chromatin remodeling complex	methyl cpg binding domain containing protein	Methyl-CpG-binding domain-containing protein 9 OS=Arabidopsis thaliana	-1.28166	2.67e-12	3.72e-10
d_polystachya_ptg000173l_000314.1	mitochondrial tRNA threonylcarbamoyl transferase	trna n6 adenosine threonylcarbamoyltransferase	Probable tRNA N6-adenosine threonylcarbamoyltransferase, mitochondrial OS=Arabidopsis thaliana	-1.28317	1.38e-08	6.21e-07
d_polystachya_ptg000136l_000378.1	alpha-class expansin	expansin	Expansin-A16 OS=Oryza sativa subsp. japonica	-1.28502	1.61e-05	0.000255924
d_polystachya_ptg000015l_000168.1	regulatory component *(PP4R3) of PP4 protein phosphatase complex & regulatory component *(PP4R3) of PP4 phosphatase complex	protein kinase domain containing	Casein kinase 1-like protein HD16 OS=Oryza sativa subsp. japonica	-1.31765	0.000261331	0.00260821
d_polystachya_ptg000043l_000524.1	not classified	xrcc1 n domain containing protein	-	-1.31878	6.6e-11	6.11e-09
d_polystachya_ptg000125l_000625.1	assembly factor *(UTP20) of pre-40S ribosomal subunit	drim domain containing protein	-	-1.32188	4.15e-12	5.48e-10
d_polystachya_ptg000078l_000168.1	regulatory protein *(LSD/LOL) of programmed cell death	protein lol isoform x1	Protein LOL2 OS=Arabidopsis thaliana	-1.33335	4.28e-05	0.000581249
d_polystachya_ptg000241l_000001.1	trehalose-6-phosphate phosphatase	trehalose 6 phosphate phosphatase	Probable trehalose-phosphate phosphatase G OS=Arabidopsis thaliana	-1.34125	0.000276599	0.0027334
d_polystachya_ptg000078l_000638.1	ATP-dependent metalloprotease *(FtsH4/11)	atp dependent zinc metalloprotease ftsh 11 mitochondrial	ATP-dependent zinc metalloprotease FTSH 9, chloroplastic/mitochondrial OS=Oryza sativa subsp. japonica	-1.3503	9.17e-16	3.18e-13
d_polystachya_ptg000005l_000620.1	CID group-D posttranscriptional regulator *(CID8/9/10)	arath polyadenylate binding protein interacting	Polyadenylate-binding protein-interacting protein 9 OS=Arabidopsis thaliana	-1.35332	8.94e-07	2.21e-05
d_polystachya_ptg000136l_000041.1	endoribonuclease *(RNase E)	of ribonuclease e g protein	Ribonuclease E/G-like protein, chloroplastic OS=Arabidopsis thaliana	-1.35479	1.09e-10	9.54e-09
d_polystachya_ptg000015l_001177.1	not classified	quality protein carnosine n methyltransferase	-	-1.37882	4.02e-08	1.56e-06
d_polystachya_ptg000136l_000349.1	not classified	ww domain containing protein	-	-1.38173	2.31e-10	1.83e-08
d_polystachya_ptg000010l_000295.1	not classified	o fucosyltransferase family protein	O-fucosyltransferase 15 OS=Arabidopsis thaliana	-1.38394	1.35e-08	6.08e-07
d_polystachya_ptg000111l_000165.1	large subunit alpha of AP-2 cargo adaptor complex	ap complex subunit alpha	AP-2 complex subunit alpha-1 OS=Arabidopsis thaliana	-1.39358	1.58e-09	9.68e-08
d_polystachya_ptg002317l_000003.1	component *(RLT1/2) of ISWI chromatin remodeling complex	homeobox ddt domain protein rlt	Homeobox-DDT domain protein RLT2 OS=Arabidopsis thaliana	-1.40284	1.45e-07	4.69e-06
d_polystachya_ptg000078l_000045.1	regulatory helicase *(RTEL1) involved in cell cycle control	quality protein regulator of telomere elongation helicase homolog	Regulator of telomere elongation helicase 1 homolog OS=Oryza sativa subsp. japonica	-1.46145	1.28e-05	0.000210745
d_polystachya_ptg000078l_000658.1	not classified	zinc finger and btb domain containing protein	-	-1.4908	3.57e-05	0.000498931
d_polystachya_ptg000136l_000133.1	not classified	ethylene dependent gravitropism deficient andyellow green	-	-1.49762	4.28e-05	0.000581314
d_polystachya_ptg000080l_000714.1	DNA repair endonuclease *(XPG)	quality protein dna repair uvh	DNA repair protein UVH3 OS=Arabidopsis thaliana	-1.51078	7.22e-14	1.53e-11
d_polystachya_ptg000138l_001348.1	hydrophobic tunnel-forming lipid transfer protein *(VPS13M1/2)	c2 domain containing protein	-	-1.52514	1.14e-07	3.84e-06
d_polystachya_ptg000028l_000062.1	endo-beta-1,4-mannanase *(MAN)	mannan endo beta mannosidase	Mannan endo-1,4-beta-mannosidase 2 OS=Solanum lycopersicum	-1.53951	9.52e-10	6.22e-08
d_polystachya_ptg000073l_000077.1	RNA helicase *(Brr2)	activating signal cointegrator complex subunit	DExH-box ATP-dependent RNA helicase DExH14 OS=Arabidopsis thaliana	-1.57387	1.43e-12	2.15e-10
d_polystachya_ptg000061l_000599.1	regulatory subunit beta *(CKB1/2/++) of CK-II protein kinase dimer	casein kinase ii subunit beta	Casein kinase II subunit beta-1 OS=Arabidopsis thaliana	-1.66448	4.11e-12	5.43e-10
d_polystachya_ptg000138l_001364.1	thylakoid biogenesis factor *(CPSFL1)	cral trio domain containing protein 09	-	-1.68409	1.59e-06	3.62e-05
d_polystachya_ptg000125l_000564.1	GPI lipid remodeling O-acyl transferase *(BC16)	quality protein membrane bound o acyltransferase gup	-	-1.68459	3.04e-11	3.11e-09
d_polystachya_ptg000008l_000886.1	not classified	pentatricopeptide repeat containing protein mitochondrial	Pentatricopeptide repeat-containing protein At4g39952, mitochondrial OS=Arabidopsis thaliana	-1.69171	0.000443812	0.00404098
d_polystachya_ptg000051l_000221.1	not classified	aconitate hydratase a	Aconitate hydratase (Fragment) OS=Cucumis melo var. conomon	-1.71522	2.43e-10	1.91e-08
d_polystachya_ptg000051l_000332.1	not classified	-	-	-1.73198	1.69e-10	1.39e-08
d_polystachya_ptg000042l_000930.1	proton gradient uncoupling protein *(PUMP3)	mitochondrial uncoupling protein	Mitochondrial uncoupling protein 3 OS=Arabidopsis thaliana	-1.7395	9.81e-12	1.15e-09
d_polystachya_ptg000091l_000881.1	EC_1.14 oxidoreductase acting on paired donor with incorporation or reduction of molecular oxygen	fe2og dioxygenase domain containing protein	-	-1.75725	9.81e-15	2.63e-12
d_polystachya_ptg000015l_000110.1	not classified	interferon developmental regulator protein ifrd	-	-1.78697	0.000207172	0.00214819
d_polystachya_ptg000272l_000101.1	cation channel *(PEC1/2)	castor poll mid domain containing protein	Putative ion channel POLLUX-like 2 OS=Arabidopsis thaliana	-1.8475	1.12e-07	3.76e-06
d_polystachya_ptg000105l_000496.1	group-II formin actin filament elongation factor	formin protein	Formin-like protein 3 OS=Oryza sativa subsp. japonica	-1.87473	1.53e-14	3.85e-12
d_polystachya_ptg000150l_000216.1	not classified	factor atp rna helicase	-	-1.91182	9.27e-05	0.00110468
d_polystachya_ptg000105l_000253.1	not classified	reverse transcriptase domain containing protein	Putative ribonuclease H protein At1g65750 OS=Arabidopsis thaliana	-1.93054	0.00031256	0.00302286
d_polystachya_ptg000147l_001101.1	clade J protein phosphatase	protein serine threonine phosphatase	Putative protein phosphatase 2C 76 OS=Oryza sativa subsp. japonica	-1.94316	5.54e-14	1.21e-11
d_polystachya_ptg000096l_000291.1	assembly factor CCB4 of CCB cytochrome b6 maturation system (system IV)	protein cofactor assembly of complex c subunit b ccb chloroplastic	Protein COFACTOR ASSEMBLY OF COMPLEX C SUBUNIT B CCB4, chloroplastic OS=Arabidopsis thaliana	-1.9551	6.66e-12	8.19e-10
d_polystachya_ptg000136l_000087.1	not classified	disease resistance protein rga	Putative disease resistance protein RGA1 OS=Solanum bulbocastanum	-1.97677	5.66e-15	1.61e-12
d_polystachya_ptg000127l_000304.1	not classified	biotin carboxylase 1 chloroplastic	Biotin carboxylase 2, chloroplastic OS=Populus trichocarpa	-1.98095	1.48e-18	1e-15
d_polystachya_ptg000050l_000160.1	not classified	rrm domain containing protein	-	-2.02871	3.54e-07	1.01e-05
d_polystachya_ptg000085l_000558.1	glyceraldehyde 3-phosphate dehydrogenase *(GAPDH) & EC_1.2 oxidoreductase acting on aldehyde or oxo group of donor	glyceraldehyde phosphate dehydrogenase chloroplastic	Glyceraldehyde-3-phosphate dehydrogenase B, chloroplastic OS=Pisum sativum	-2.03657	4.03e-12	5.33e-10
d_polystachya_ptg000073l_000083.1	not classified	pentatricopeptide repeat containing protein mitochondrial	Pentatricopeptide repeat-containing protein At1g26460, mitochondrial OS=Arabidopsis thaliana	-2.04661	8.63e-09	4.15e-07
d_polystachya_ptg000080l_000115.1	not classified	protein kinase domain containing	-	-2.08401	1.55e-12	2.29e-10
d_polystachya_ptg000026l_000048.1	not classified	disease resistance protein rga	Putative disease resistance protein RGA1 OS=Solanum bulbocastanum	-2.08774	8.26e-05	0.00100476
d_polystachya_ptg000073l_000036.1	clade J protein phosphatase	protein serine threonine phosphatase	Putative protein phosphatase 2C 76 OS=Oryza sativa subsp. japonica	-2.09517	7.46e-23	8.71e-20
d_polystachya_ptg000051l_000331.1	molecular co-chaperone *(DjC37) of cytosolic Hsp70 chaperone system	j domain containing protein	-	-2.16927	3.81e-17	1.94e-14
d_polystachya_ptg000136l_000289.1	not classified	disease resistance rpp protein	Putative disease resistance protein RGA1 OS=Solanum bulbocastanum	-2.17812	4.37e-07	1.21e-05
d_polystachya_ptg000092l_000084.1	not classified	disease resistance protein rga	Putative disease resistance protein RGA3 OS=Solanum bulbocastanum	-2.28388	0.000607326	0.00523366
d_polystachya_ptg000043l_000527.1	DNA helicase *(SRS2)	dependent dna helicase protein	ATP-dependent DNA helicase SRS2-like protein At4g25120 OS=Arabidopsis thaliana	-2.28552	3.24e-18	2.02e-15
d_polystachya_ptg000073l_000204.1	RNA splicing factor *(RPF7)	gata type domain containing protein	Pentatricopeptide repeat-containing protein At5g39710 OS=Arabidopsis thaliana	-2.30323	3.16e-07	9.17e-06
d_polystachya_ptg000272l_000084.1	clade J protein phosphatase	protein serine threonine phosphatase	Putative protein phosphatase 2C 76 OS=Oryza sativa subsp. japonica	-2.33006	2.56e-27	5.69e-24
d_polystachya_ptg000173l_000779.1	not classified	titan protein	TITAN-like protein OS=Arabidopsis thaliana	-2.33952	0.000189624	0.00200072
d_polystachya_ptg000073l_000080.1	not classified	pentatricopeptide repeat containing protein mitochondrial	Pentatricopeptide repeat-containing protein At1g26460, mitochondrial OS=Arabidopsis thaliana	-2.37785	4.52e-12	5.88e-10
d_polystachya_ptg000092l_000123.1	not classified	disease resistance protein rga	Putative disease resistance protein RGA1 OS=Solanum bulbocastanum	-2.49177	5.18e-13	8.7e-11
d_polystachya_ptg000136l_000290.1	not classified	disease resistance protein rga	Putative disease resistance protein RGA1 OS=Solanum bulbocastanum	-2.51525	2.08e-08	8.85e-07
d_polystachya_ptg000042l_001116.1	RNA helicase *(Brr2)	activating signal cointegrator complex subunit	DExH-box ATP-dependent RNA helicase DExH14 OS=Arabidopsis thaliana	-2.51701	1.55e-18	1.03e-15
d_polystachya_ptg000124l_000009.1	TGA-type transcription factor	bzip transcription factor tga	Transcription factor TGA1 OS=Arabidopsis thaliana	-2.63678	0.000170479	0.00183284
d_polystachya_ptg000004l_000864.1	cellulose synthase CSC-interactive protein *(TED)	proline rich receptor protein kinase perk	-	-2.66434	0.000830869	0.00678012
d_polystachya_ptg000042l_001079.1	clade J protein phosphatase	protein serine threonine phosphatase	Putative protein phosphatase 2C 76 OS=Oryza sativa subsp. japonica	-2.71783	7.38e-20	5.85e-17
d_polystachya_ptg000026l_000203.1	not classified	disease resistance protein rga	Putative disease resistance protein RGA4 OS=Solanum bulbocastanum	-2.71798	6.68e-09	3.33e-07
d_polystachya_ptg000080l_000113.1	not classified	methylcrotonoyl coa carboxylase subunit alpha mitochondrial	-	-2.73438	3.64e-12	4.91e-10
d_polystachya_ptg000106l_000005.1	not classified	peroxisome biogenesis protein	Peroxisomal ATPase PEX6 OS=Arabidopsis thaliana	-2.82768	5.77e-07	1.53e-05
d_polystachya_ptg000136l_000119.1	not classified	disease resistance protein rga	Putative disease resistance protein RGA4 OS=Solanum bulbocastanum	-2.92528	1.97e-15	6.4e-13
d_polystachya_ptg000026l_000061.1	not classified	disease resistance protein rga	-	-3.05404	6.4e-10	4.41e-08
d_polystachya_ptg000136l_000315.1	not classified	fe2og dioxygenase domain containing protein	Probable 2-oxoglutarate-dependent dioxygenase AOP1.2 OS=Arabidopsis thaliana	-3.63111	3.82e-06	7.63e-05
d_polystachya_ptg000080l_000755.1	symbiosis factor *(VAPYRIN)	msp domain containing protein	Protein VAPYRIN OS=Medicago truncatula	-3.85369	0.000842904	0.00685656
d_polystachya_ptg000074l_000441.1	not classified	1 phosphatidylinositol phosphate 5 kinase	Phosphatidylinositol 4-phosphate 5-kinase 4 OS=Arabidopsis thaliana	-4.08964	0.000115171	0.00132327
d_polystachya_ptg000212l_000118.1	not classified	lipase 3 domain containing protein	-	-6.2659	3.13e-05	0.000447244

## Sheet: DMR-assoc_DEG_Middle
gene_ID	mercator_annotation	prot_scriber_annotation	swissprot_annotation	logFC	PValue	FDR
d_polystachya_ptg000105l_000030.1	gibberellin 20-oxidase & EC_1.14 oxidoreductase acting on paired donor with incorporation or reduction of molecular oxygen	gibberellin 20 oxidase	Gibberellin 20 oxidase 1-B OS=Triticum aestivum	4.32183	9.52e-06	0.00122064
d_polystachya_ptg000125l_000315.1	Pepsin-type protease & EC_3.4 hydrolase acting on peptide bond (peptidase)	peptidase a1 domain containing protein	Aspartyl protease family protein At5g10770 OS=Arabidopsis thaliana	3.5066	2.76e-06	0.000444589
d_polystachya_ptg000085l_000187.1	EC_2.7 transferase transferring phosphorus-containing group	protein kinase domain containing	Serine/threonine-protein kinase-like protein ACR4 OS=Arabidopsis thaliana	2.65118	0.000210585	0.0136447
d_polystachya_ptg000070l_000583.1	EC_2.1 transferase transferring one-carbon group & caffeoyl-CoA 3-O-methyltransferase *(CCoA-OMT)	caffeoyl coa o methyltransferase	Norbelladine 4'-O-methyltransferase OS=Narcissus pseudonarcissus	2.59235	0.000763867	0.0349991
d_polystachya_ptg000005l_000496.1	component *(COX5b) of cytochrome c oxidase complex	cytochrome c oxidase subunit 5b 1 mitochondrial	-	1.81955	5.24e-09	2.03e-06
d_polystachya_ptg000125l_000531.1	solute transporter *(UmamiT1/2/++)	wat protein	WAT1-related protein At4g30420 OS=Arabidopsis thaliana	1.78793	0.000337217	0.0194757
d_polystachya_ptg000026l_000048.1	not classified	disease resistance protein rga	Putative disease resistance protein RGA1 OS=Solanum bulbocastanum	1.78766	0.00068025	0.0322364
d_polystachya_ptg000136l_000368.1	catalytic protein *(MurD) of UDP-N-acetylmuramic acid pentapeptide formation	cals4 udp n acetylmuramoylalanine d glutamate ligase	-	1.41114	0.000382272	0.0214017
d_polystachya_ptg000043l_000307.1	Kinesin-7-type motor protein	kinesin protein kin	Kinesin-like protein KIN-7F OS=Oryza sativa subsp. japonica	1.15745	6.62e-06	0.000911235
d_polystachya_ptg000085l_000266.1	EC_5.4 intramolecular transferase & phosphomannomutase *(PMM)	mouse phosphomannomutase	Phosphomannomutase OS=Oryza sativa subsp. japonica	1.09101	0.000700385	0.0328941
d_polystachya_ptg000073l_000384.1	beta-galactosidase *(BGAL1) & EC_3.2 glycosylase	beta galactosidase	Beta-galactosidase 5 OS=Oryza sativa subsp. japonica	1.08504	7.64e-06	0.00102044
d_polystachya_ptg000078l_000748.1	beta-galactosidase *(BGAL1) & EC_3.2 glycosylase	beta galactosidase	Beta-galactosidase 2 OS=Oryza sativa subsp. japonica	1.03471	0.000273476	0.0166078
d_polystachya_ptg000136l_000355.1	microtubule-associated protein *(MAP65-2)	65 kda microtubule associated protein	65-kDa microtubule-associated protein 1 OS=Arabidopsis thaliana	0.768149	4.3e-05	0.00404497
d_polystachya_ptg000239l_000105.1	component *(NF-YB) of NF-Y transcription factor complex	nuclear transcription factor y subunit b 1	Nuclear transcription factor Y subunit B-10 OS=Oryza sativa subsp. japonica	0.753126	0.000234168	0.0148184
d_polystachya_ptg000138l_000408.1	EC_3.4 hydrolase acting on peptide bond (peptidase)	carboxypeptidase	Serine carboxypeptidase 1 OS=Oryza sativa subsp. japonica	0.716962	0.000348226	0.0199828
d_polystachya_ptg000100l_000004.1	regulatory GTPase protein *(GBPL) of nuclear basket to nucleoskeleton bridging	guanylate binding protein	-	-0.507757	0.000964949	0.0413722
d_polystachya_ptg000200l_000122.1	component *(eL18) of large ribosomal-subunit (LSU) proteome	60s ribosomal protein l18 2	Large ribosomal subunit protein eL18x OS=Arabidopsis thaliana	-0.586709	0.000475355	0.0249432
d_polystachya_ptg000005l_000354.1	voltage-gated calcium cation channel *(TPC1)	two pore calcium channel protein	Two pore calcium channel protein 1 OS=Oryza sativa subsp. japonica	-0.676671	0.000390834	0.0217417
d_polystachya_ptg000012l_000558.1	substrate adaptor *(TLP7) of CUL1-based/SCF E3 ubiquitin ligase activity	orysj tubby f box protein	Tubby-like F-box protein 9 OS=Oryza sativa subsp. japonica	-0.897566	0.000408977	0.0224061
d_polystachya_ptg000043l_000217.1	chaperone HSCA of mitochondrial ISC system transfer phase & chaperone *(mtHsc70)) & chaperone component *(mtHSP70) of inner mitochondrion membrane TIM translocation system	chaperone protein dnak	Heat shock 70 kDa protein, mitochondrial OS=Phaseolus vulgaris	-2.1524	4.78e-08	1.43e-05

## Sheet: DMR-assoc_DEG_Tip
gene_ID	mercator_annotation	prot_scriber_annotation	swissprot_annotation	logFC	PValue	FDR
d_polystachya_ptg000073l_000570.1	not classified	reverse transcriptase domain containing protein	Putative ribonuclease H protein At1g65750 OS=Arabidopsis thaliana	2.36038	7.76e-06	0.00146844
d_polystachya_ptg000005l_000393.1	voltage-gated potassium cation channel *(AKT/SKOR/GORK)	potassium channel kat protein	Potassium channel KAT1 OS=Oryza sativa subsp. japonica	2.23228	2.8e-06	0.000638653
d_polystachya_ptg000126l_000704.1	class-II CPD photolyase *(PHR1) & EC_4.1 carbon-carbon lyase	dna photolyase	Deoxyribodipyrimidine photo-lyase OS=Arabidopsis thaliana	1.70947	0.000655516	0.0479752
d_polystachya_ptg000158l_000012.1	agmatine iminohydrolase *(AIH)	agmatine deiminase	Agmatine deiminase OS=Medicago truncatula	1.51799	7.88e-06	0.00148813
d_polystachya_ptg000066l_000132.1	not classified	dependent methyltransferase	Probable methyltransferase PMT21 OS=Arabidopsis thaliana	1.10628	3.09e-07	9.79e-05
d_polystachya_ptg000200l_000122.1	component *(eL18) of large ribosomal-subunit (LSU) proteome	60s ribosomal protein l18 2	Large ribosomal subunit protein eL18x OS=Arabidopsis thaliana	-0.681066	4.98e-05	0.00665288
d_polystachya_ptg000005l_000354.1	voltage-gated calcium cation channel *(TPC1)	two pore calcium channel protein	Two pore calcium channel protein 1 OS=Oryza sativa subsp. japonica	-0.694693	0.000265606	0.0247154
d_polystachya_ptg000136l_000020.1	P1B-type heavy metal cation-transporting ATPase *(HMA)	copper exporting p type atpase	Copper-transporting ATPase HMA4 OS=Oryza sativa subsp. japonica	-0.743348	0.000110221	0.0123111
d_polystachya_ptg000127l_000051.1	component *(VPS2/CHMP2) of ESCRT-III complex	charged multivesicular body protein 2a homolog	Vacuolar protein sorting-associated protein 2 homolog 1 OS=Arabidopsis thaliana	-0.788861	0.000446577	0.0365531
d_polystachya_ptg000080l_000684.1	not classified	mfs domain containing protein	-	-1.59025	0.000612187	0.0459005
d_polystachya_ptg000072l_000248.1	not classified	subtilisin protein protease sbt	Subtilisin-like protease 4 OS=Lotus japonicus	-2.36263	0.000431614	0.0355701
d_polystachya_ptg000011l_000083.1	not classified	ab hydrolase domain containing protein	Methyl jasmonate esterase 1 OS=Vitis vinifera	-2.63774	0.000100562	0.0115073

## Sheet: DMR-assoc_DEG
gene_ID	mercator_annotation	prot_scriber_annotation	swissprot_annotation	logFC	PValue	FDR
d_polystachya_ptg000070l_000583.1	EC_2.1 transferase transferring one-carbon group & caffeoyl-CoA 3-O-methyltransferase *(CCoA-OMT)	caffeoyl coa o methyltransferase	Norbelladine 4'-O-methyltransferase OS=Narcissus pseudonarcissus	3.57024	3.07e-05	0.00557846
d_polystachya_ptg000015l_001243.1	EC_1.14 oxidoreductase acting on paired donor with incorporation or reduction of molecular oxygen	cytochrome p450 cyp82d47	Xanthotoxin 5-hydroxylase CYP82C4 OS=Arabidopsis thaliana	3.04475	1.76e-07	6.43e-05
d_polystachya_ptg000043l_000077.1	EC_1.14 oxidoreductase acting on paired donor with incorporation or reduction of molecular oxygen	fe2og dioxygenase domain containing protein	2-oxoglutarate-dependent dioxygenase 11 OS=Oryza sativa subsp. japonica	2.37561	0.000197521	0.0237244
d_polystachya_ptg000105l_000326.1	EC_1.14 oxidoreductase acting on paired donor with incorporation or reduction of molecular oxygen	fe2og dioxygenase domain containing protein	2-oxoglutarate-dependent dioxygenase 11 OS=Oryza sativa subsp. japonica	2.15547	0.000448434	0.0429675
d_polystachya_ptg000136l_000320.1	not classified	-	-	2.0016	0.000199421	0.0238263
d_polystachya_ptg000136l_000068.1	HD-ZIP I/II-type transcription factor	homeobox leucine zipper protein hox	Homeobox-leucine zipper protein HAT5 OS=Arabidopsis thaliana	0.765161	0.000196439	0.0236154
d_polystachya_ptg000100l_000004.1	regulatory GTPase protein *(GBPL) of nuclear basket to nucleoskeleton bridging	guanylate binding protein	-	-0.57806	1.47e-05	0.00301053
d_polystachya_ptg000125l_000625.1	assembly factor *(UTP20) of pre-40S ribosomal subunit	drim domain containing protein	-	-0.699677	0.000347079	0.0358688
d_polystachya_ptg000164l_000264.1	not classified	traf type domain containing protein	-	-0.793981	0.000392949	0.0390886
d_polystachya_ptg000005l_000354.1	voltage-gated calcium cation channel *(TPC1)	two pore calcium channel protein	Two pore calcium channel protein 1 OS=Oryza sativa subsp. japonica	-0.797388	1.37e-05	0.00284479
d_polystachya_ptg000015l_000168.1	regulatory component *(PP4R3) of PP4 protein phosphatase complex & regulatory component *(PP4R3) of PP4 phosphatase complex	protein kinase domain containing	Casein kinase 1-like protein HD16 OS=Oryza sativa subsp. japonica	-0.984756	9.84e-05	0.0140297
